# Supplementary material for: MAEL gene contributes to bovine testicular development through the m5C-mediated splicing
Source: iScience. 2023 Jan 6;26(2):105941. doi: 10.1016/j.isci.2023.105941 (PMC9876746; doi:10.1016/j.isci.2023.105941)
Supplement: Data S1. Tables S1–S4 [file mmc2.zip]

Archive with 5 entries (4 files):
- Supplemental file sets/Table S1.xlsx
- Supplemental file sets/Table S2.xlsx
- Supplemental file sets/Table S3.xlsx
- Supplemental file sets/Table S4.xlsx
- Supplemental file sets/
