# Supplementary material for: MAEL gene contributes to bovine testicular development through the m5C-mediated splicing
Source: iScience. 2023 Jan 6;26(2):105941. doi: 10.1016/j.isci.2023.105941 (PMC9876746; doi:10.1016/j.isci.2023.105941)
Supplement: Data S1. Tables S1–S4 [file mmc2.zip › Supplemental file sets/Table S1.xlsx]

## Sheet: Sheet3
Table S1. List of primers for hub DMGs and DEIs validation
Name	Primer Sequence (5'–3')		Tm(°C)	Product size(bp)
	F	R
ODF1	AATTCTGGCCTCCTCTTGCT	CGTAGGAGTAGGTCACGTCC	60	230
MAEL	TGCCTACTATTTCTTCGTTC	TTCTGCATATTTCTCCTTTT	60	142
TNP1	GAGTCAGGGCATGAGGAGGG	TGGAGTCACAAGTGGGAGCG	60	150
PRM2	GTCCAACTGAAAGTCCACCC	ATCTCCTCCTCCTCCTCCTC	60	246
TNP2	TGCACTCCCACCAGTGTCCT	CCTGCTTGCTCCTCTTGACC	60	116
ROPN1L	AGCAGTGTAGCCACAAGGAA	AGCGGTAGACGTAGGAGAAG	60	270
PLD6	GCTCTGCCTGTTCGCCTTCT	CACGTTCTCCCGGTTGTTCT	60	274
AURKA	GTCTCCATCCAGAAACCAGT	CGCCAAATAAACATTACCAA	60	258
TDRD5	ATTAGATACCAGTACCCTCG	TCAGAAATCCTTACACAACA	60	216
CCT2	TGTAAATCAACCAAAACGAA	GTAGAATCAACTCTCACCCG	60	108
TEKT2	TCTCTCTCAACCTCACGTCC	TTTCATCTCAGCCTCTCCAT	60	134
MNS1	GCAAAAGCACAGTACAGTCA	TTCTTCTTCCATCTCCTCCC	60	252
DDX4	CTCTGGTGGCATTTTTGGTT	CTTCAGGTGGAGGAGGTGGT	60	230
FKBP6	ACAGAGTCAATTTCCACTTC	TATCTCACTTTGGCATCATA	60	108
CDK2	CAAAAACAAGTTGACGGGAG	TTTATGAGCGGAAGAGGAAT	60	262
PLCZ1	TAAAACCACGCTTCCTAAGA	AGCAACAAAACGAATCAATG	60	290
SPATA6	GCAGAGACTGTGAAAGAGAT	TGCTGAATGAACAAGTAAGG	60	206
ADAM2	GCCTGGAATCACTTGCTGTT	TGGATCTAAACGTGGCTGGT	60	134
SYCE1	GGCACAGAGGAAGCAAACCA	CCAAACTGCGAGCACAGACG	60	288
TDRD7	GTGGCTCGACAGAGGAGTTC	TGAGGGTTGCTTTTGGTTTT	60	112
CEP126	AAAACAAACTACAAGGGGTA	CATTGAGATGATTAAGGGAC	60	236
DAP3	AAATGATTGGCAAGGAGGTG	CCAGGATGGGAATAAAGGGA	60	140
FHAD1	CTCTTGAGGTTCGGGACTGG	GGTGGTGAGGGTGACTGGTT	60	152
CDK5RAP3	GTTTATGATCCTGGCCTCAC	GCAGCTCCTTTGTCTTCTCC	60	188
HCN1	GAAATCATCCTGGACCCTAA	TGTAAACCTCACAATGCGAA	60	168
PLA2G4F	ATGTGTCTGGCAGGGAGTTT	AGGGGCATCCAAGGAATAGT	60	194
NOL4L	GAGAGCGAGACGAGAAAAGC	TCAGTCACCTGGGAAGAGTT	60	290
SEPHS2	ACCACCGACTTCTTTTACCC	TCTTTTCTCGCTCCTCCTCA	60	166
ENTHD1	CTTTATCTGTGTCATCCCCT	GAATCCTGGCTGTCTTATCT	60	150
MPC2	TCCAATTATGAAATGGGGGC	TACGAAAGAGCTGAGAGGCT	60	206
CFAP157	TCACCACCGAGAACATCATC	GTCTGTCCTTGTCCAGCACC	60	180
