# Supplementary material for: MAEL gene contributes to bovine testicular development through the m5C-mediated splicing
Source: iScience. 2023 Jan 6;26(2):105941. doi: 10.1016/j.isci.2023.105941 (PMC9876746; doi:10.1016/j.isci.2023.105941)
Supplement: Data S1. Tables S1–S4 [file mmc2.zip › Supplemental file sets/Table S2.xlsx]

## Sheet: Dataset_S01
Table S2. Information on the optimized transcripts
isoform	ref_transcript	5'_or_3'_end	chr	strand	original_region	optimize_region
rna16.optimize.t1	rna16	5'&3'	NC_007299.6	+	1187732-1221358	1187176-1232406
rna35.optimize.t1	rna35	5'&3'	NC_007299.6	+	2109513-2196408	2108351-2197428
rna35.optimize.t2	rna35	5'&3'	NC_007299.6	+	2109513-2196408	2109200-2197428
rna101.optimize.t1	rna101	5'	NC_007299.6	+	10102198-10109514	10093740-10109514
rna101.optimize.t2	rna101	5'	NC_007299.6	+	10102198-10109514	10093762-10109514
rna129.optimize.t1	rna129	5'	NC_007299.6	+	21707538-21762987	21659944-21762987
rna160.optimize.t1	rna160	3'	NC_007299.6	+	35674355-35675547	35674355-35676486
rna183.optimize.t1	rna183	3'	NC_007299.6	+	41735067-41736210	41735067-41736795
rna301.optimize.t1	rna301	5'&3'	NC_007299.6	+	50461817-50688386	50461126-50692394
rna342.optimize.t1	rna342	5'&3'	NC_007299.6	+	57209182-57300189	57189819-57301660
rna342.optimize.t2	rna342	5'&3'	NC_007299.6	+	57209182-57300189	57190292-57301660
rna363.optimize.t1	rna363	3'	NC_007299.6	+	58315218-58328988	58315218-58338723
rna563.optimize.t1	rna563	3'	NC_007299.6	+	72279252-72279945	72279252-72280656
rna594.optimize.t1	rna594	5'&3'	NC_007299.6	+	73942466-73997196	73920756-74000189
rna687.optimize.t1	rna687	3'	NC_007299.6	+	81545037-81568174	81545037-81568563
rna792.optimize.t1	rna792	3'	NC_007299.6	+	88416209-88433576	88416209-88437934
rna806.optimize.t1	rna806	5'&3'	NC_007299.6	+	90841393-90929819	90751449-90934055
rna890.optimize.t1	rna890	5'	NC_007299.6	+	98766854-98768789	98762828-98768789
rna890.optimize.t2	rna890	5'	NC_007299.6	+	98766854-98768789	98763218-98768789
rna952.optimize.t1	rna952	5'&3'	NC_007299.6	+	109954936-109956647	109952973-109957737
rna956.optimize.t1	rna956	3'	NC_007299.6	+	110126373-110134101	110126373-110139419
rna1096.optimize.t1	rna1096	3'	NC_007299.6	+	127529911-127531994	127529911-127532669
rna1109.optimize.t1	rna1109	3'	NC_007299.6	+	127958963-128079460	127958963-128188360
rna1113.optimize.t1	rna1113	5'	NC_007299.6	+	128464518-128513660	128314554-128513660
rna1113.optimize.t2	rna1113	5'	NC_007299.6	+	128464518-128513660	128444381-128513660
rna1113.optimize.t3	rna1113	5'&3'	NC_007299.6	+	128464518-128513660	128444390-128519551
rna1166.optimize.t1	rna1166	3'	NC_007299.6	+	131583943-131584719	131583943-131585643
rna1167.optimize.t1	rna1167	3'	NC_007299.6	+	131607972-131609489	131607972-131610284
rna1170.optimize.t1	rna1170	3'	NC_007299.6	+	131664430-131665985	131664430-131666685
rna1171.optimize.t1	rna1171	3'	NC_007299.6	+	131737352-131738485	131737352-131739773
rna1282.optimize.t1	rna1282	5'	NC_007299.6	+	141476401-141491341	141476184-141491341
rna1341.optimize.t1	rna1341	5'&3'	NC_007299.6	+	145273136-145315022	145272236-145317449
rna1478.optimize.t1	rna1478	5'&3'	NC_007299.6	+	150958862-150984460	150958135-150986086
rna1478.optimize.t2	rna1478	5'&3'	NC_007299.6	+	150958862-150984460	150958261-150986086
rna1492.optimize.t1	rna1492	5'&3'	NC_007299.6	+	151919028-152013204	151868743-152013748
rna1527.optimize.t1	rna1527	5'&3'	NC_007299.6	+	154984003-155025110	154983748-155026156
rna1527.optimize.t2	rna1527	5'&3'	NC_007299.6	+	154984003-155025110	154983782-155026156
rna1540.optimize.t1	rna1540	5'	NC_007299.6	+	155629909-155773321	155622125-155773321
rna1540.optimize.t2	rna1540	5'	NC_007299.6	+	155629909-155773321	155622150-155773321
rna1540.optimize.t3	rna1540	5'	NC_007299.6	+	155629909-155773321	155622171-155773321
rna1547.optimize.t1	rna1547	5'	NC_007299.6	+	156240175-156456035	156239050-156456035
rna7.optimize.t1	rna7	5'	NC_007299.6	-	458488-459507	458488-460029
rna18.optimize.t1	rna18	3'	NC_007299.6	-	1232407-1263266	1232155-1263266
rna18.optimize.t2	rna18	3'	NC_007299.6	-	1232407-1263266	1232155-1263266
rna18.optimize.t3	rna18	3'	NC_007299.6	-	1232407-1263266	1232155-1263266
rna30.optimize.t1	rna30	5'	NC_007299.6	-	1775416-1777491	1775416-1778708
rna155.optimize.t1	rna155	3'	NC_007299.6	-	34735165-34785081	34726132-34785081
rna161.optimize.t1	rna161	5'&3'	NC_007299.6	-	35726706-35731711	35724824-35759484
rna302.optimize.t1	rna302	5'&3'	NC_007299.6	-	50789104-51010053	50785809-51011444
rna443.optimize.t1	rna443	5'&3'	NC_007299.6	-	65464488-65544600	65462601-65686512
rna553.optimize.t1	rna553	5'&3'	NC_007299.6	-	71952990-71965840	71952978-71972022
rna686.optimize.t1	rna686	5'	NC_007299.6	-	81523012-81541210	81523012-81544934
rna783.optimize.t1	rna783	3'	NC_007299.6	-	86982171-87055191	86975607-87055191
rna783.optimize.t2	rna783	3'	NC_007299.6	-	86982171-87055191	86975760-87055191
rna881.optimize.t1	rna881	5'	NC_007299.6	-	98701268-98716599	98701268-98721653
rna983.optimize.t1	rna983	3'	NC_007299.6	-	113070466-113144175	113064012-113144175
rna1024.optimize.t1	rna1024	5'&3'	NC_007299.6	-	117998246-118402326	117997144-118403624
rna1186.optimize.t1	rna1186	5'	NC_007299.6	-	132261398-132329386	132261398-132329836
rna1257.optimize.t1	rna1257	5'	NC_007299.6	-	140573967-140575504	140573967-140575515
rna1313.optimize.t1	rna1313	3'	NC_007299.6	-	144279463-144297728	144277514-144297728
rna1467.optimize.t1	rna1467	3'	NC_007299.6	-	150623135-150645577	150620750-150645577
rna1564.optimize.t1	rna1564	5'&3'	NC_007300.6	+	972326-992571	972210-993981
rna1564.optimize.t2	rna1564	3'	NC_007300.6	+	972326-992571	972326-993981
rna1564.optimize.t3	rna1564	3'	NC_007300.6	+	972326-992571	972326-993981
rna1564.optimize.t4	rna1564	3'	NC_007300.6	+	972326-992571	972326-993981
rna1564.optimize.t5	rna1564	3'	NC_007300.6	+	972326-992571	972326-993981
rna1564.optimize.t6	rna1564	3'	NC_007300.6	+	972326-992571	972326-993981
rna1564.optimize.t7	rna1564	3'	NC_007300.6	+	972326-992571	972326-993981
rna1630.optimize.t1	rna1630	5'&3'	NC_007300.6	+	6520628-6533071	6508188-6538202
rna1655.optimize.t1	rna1655	3'	NC_007300.6	+	11731096-11732658	11731096-11735148
rna1660.optimize.t1	rna1660	3'	NC_007300.6	+	13606880-13700041	13606880-13700887
rna1717.optimize.t1	rna1717	5'	NC_007300.6	+	18856653-18875575	18852172-18875575
rna1763.optimize.t1	rna1763	5'&3'	NC_007300.6	+	22644984-22809719	22644820-22812403
rna1809.optimize.t1	rna1809	3'	NC_007300.6	+	26679544-26689862	26679544-26690286
rna1861.optimize.t1	rna1861	5'&3'	NC_007300.6	+	30731382-30755291	30702977-30755949
rna1896.optimize.t1	rna1896	5'	NC_007300.6	+	34317537-34373243	34305260-34373243
rna1916.optimize.t1	rna1916	5'&3'	NC_007300.6	+	36951189-37281644	36862644-37286145
rna1948.optimize.t1	rna1948	3'	NC_007300.6	+	42911137-42912583	42911137-42913561
rna1957.optimize.t1	rna1957	5'&3'	NC_007300.6	+	43739202-43797671	43736066-43801620
rna1957.optimize.t2	rna1957	5'&3'	NC_007300.6	+	43739202-43797671	43738621-43801620
rna1957.optimize.t3	rna1957	5'&3'	NC_007300.6	+	43739202-43797671	43739100-43801620
rna1957.optimize.t4	rna1957	5'&3'	NC_007300.6	+	43739202-43797671	43739100-43801620
rna1957.optimize.t5	rna1957	3'	NC_007300.6	+	43739202-43797671	43739202-43801620
rna1962.optimize.t1	rna1962	5'&3'	NC_007300.6	+	44275027-44320815	44274678-44323243
rna1995.optimize.t1	rna1995	3'	NC_007300.6	+	48156094-48157132	48156094-48159197
rna2120.optimize.t1	rna2120	3'	NC_007300.6	+	72141656-72142903	72141656-72143893
rna2137.optimize.t1	rna2137	3'	NC_007300.6	+	74098997-74106928	74098997-74107506
rna2166.optimize.t1	rna2166	5'	NC_007300.6	+	85049768-85088998	85032192-85088998
rna2189.optimize.t1	rna2189	5'	NC_007300.6	+	86761709-86763749	86760061-86763749
rna2203.optimize.t1	rna2203	3'	NC_007300.6	+	89248859-89260415	89248859-89260902
rna2225.optimize.t1	rna2225	5'&3'	NC_007300.6	+	90456189-90489749	90436511-90494741
rna2242.optimize.t1	rna2242	3'	NC_007300.6	+	91303592-91305798	91303592-91308197
rna2275.optimize.t1	rna2275	3'	NC_007300.6	+	95253862-95257145	95253862-95257322
rna2275.optimize.t2	rna2275	3'	NC_007300.6	+	95253862-95257145	95253862-95257322
rna2291.optimize.t1	rna2291	5'&3'	NC_007300.6	+	96637810-96670156	96619253-96676578
rna2314.optimize.t1	rna2314	5'&3'	NC_007300.6	+	97844349-97846832	97818271-97850817
rna2314.optimize.t2	rna2314	5'&3'	NC_007300.6	+	97844349-97846832	97818272-97850817
rna2369.optimize.t1	rna2369	5'	NC_007300.6	+	105519037-105569181	105516105-105569181
rna2369.optimize.t2	rna2369	5'	NC_007300.6	+	105519037-105569181	105516116-105569181
rna2395.optimize.t1	rna2395	5'&3'	NC_007300.6	+	107509039-107514165	107508901-107519227
rna2405.optimize.t1	rna2405	5'	NC_007300.6	+	107734305-107760652	107733541-107760652
rna2405.optimize.t2	rna2405	5'	NC_007300.6	+	107734305-107760652	107733609-107760652
rna2406.optimize.t1	rna2406	5'&3'	NC_007300.6	+	107790392-107807109	107769621-107811165
rna2449.optimize.t1	rna2449	3'	NC_007300.6	+	108535419-108542398	108535419-108542536
rna2449.optimize.t2	rna2449	3'	NC_007300.6	+	108535419-108542398	108535419-108542536
rna2449.optimize.t3	rna2449	3'	NC_007300.6	+	108535419-108542398	108535419-108542536
rna2470.optimize.t1	rna2470	3'	NC_007300.6	+	111977549-111979393	111977549-111980212
rna2487.optimize.t1	rna2487	5'	NC_007300.6	+	116233564-116340147	116205533-116340147
rna2506.optimize.t1	rna2506	5'&3'	NC_007300.6	+	119160800-119267701	119160171-119267984
rna2570.optimize.t1	rna2570	3'	NC_007300.6	+	120538736-120539893	120538736-120541888
rna2622.optimize.t1	rna2622	5'	NC_007300.6	+	122074757-122106780	122074027-122106780
rna2636.optimize.t1	rna2636	5'&3'	NC_007300.6	+	122416708-122439620	122416479-122443209
rna2653.optimize.t1	rna2653	5'&3'	NC_007300.6	+	122761723-122771497	122745004-122773269
rna2669.optimize.t1	rna2669	5'&3'	NC_007300.6	+	123134999-123198048	123131500-123198775
rna2684.optimize.t1	rna2684	3'	NC_007300.6	+	123809252-123818561	123809252-123819011
rna2694.optimize.t1	rna2694	3'	NC_007300.6	+	125822109-125846039	125822109-125847030
rna2694.optimize.t2	rna2694	3'	NC_007300.6	+	125822109-125846039	125822109-125847030
rna2708.optimize.t1	rna2708	3'	NC_007300.6	+	126237321-126238349	126237321-126240481
rna2752.optimize.t1	rna2752	3'	NC_007300.6	+	127780805-127788263	127780805-127789075
rna2791.optimize.t1	rna2791	3'	NC_007300.6	+	128727040-128731073	128727040-128731658
rna2791.optimize.t2	rna2791	3'	NC_007300.6	+	128727040-128731073	128727040-128732545
rna2792.optimize.t1	rna2792	5'&3'	NC_007300.6	+	128744224-128750664	128744196-128750939
rna2844.optimize.t1	rna2844	5'	NC_007300.6	+	130526636-130555696	130523369-130555696
rna2844.optimize.t2	rna2844	5'	NC_007300.6	+	130526636-130555696	130523371-130555696
rna2844.optimize.t3	rna2844	5'	NC_007300.6	+	130526636-130555696	130523442-130555696
rna2844.optimize.t4	rna2844	5'	NC_007300.6	+	130526636-130555696	130523519-130555696
rna2914.optimize.t1	rna2914	5'	NC_007300.6	+	133003883-133017752	133002235-133017752
rna2994.optimize.t1	rna2994	5'	NC_007300.6	+	136610117-136614575	136607467-136614575
rna2994.optimize.t2	rna2994	5'	NC_007300.6	+	136610117-136614575	136608246-136614575
rna2994.optimize.t3	rna2994	5'	NC_007300.6	+	136610117-136614575	136609334-136614575
rna1611.optimize.t1	rna1611	5'&3'	NC_007300.6	-	5572084-5608751	5569799-5621422
rna1722.optimize.t1	rna1722	3'	NC_007300.6	-	19588435-19588705	19408710-19588705
rna1722.optimize.t2	rna1722	3'	NC_007300.6	-	19588435-19588705	19410436-19588705
rna1722.optimize.t3	rna1722	3'	NC_007300.6	-	19588435-19588705	19410484-19588705
rna1722.optimize.t4	rna1722	3'	NC_007300.6	-	19588435-19588705	19414026-19588705
rna1762.optimize.t1	rna1762	5'&3'	NC_007300.6	-	22565896-22568349	22564901-22575016
rna1786.optimize.t1	rna1786	3'	NC_007300.6	-	24691264-24731160	24688071-24731160
rna1993.optimize.t1	rna1993	3'	NC_007300.6	-	47680822-47808082	47680173-47808082
rna2112.optimize.t1	rna2112	5'	NC_007300.6	-	71722102-71808567	71722102-71812181
rna2184.optimize.t1	rna2184	5'&3'	NC_007300.6	-	86661549-86699244	86661536-86723636
rna2191.optimize.t1	rna2191	5'	NC_007300.6	-	86817900-86893383	86817900-86908655
rna2378.optimize.t1	rna2378	3'	NC_007300.6	-	107004720-107149853	107001672-107149853
rna2411.optimize.t1	rna2411	3'	NC_007300.6	-	107887867-107895396	107886305-107895396
rna2437.optimize.t1	rna2437	5'&3'	NC_007300.6	-	108292229-108300617	108289385-108300696
rna2446.optimize.t1	rna2446	5'&3'	NC_007300.6	-	108413748-108425987	108413736-108438622
rna2446.optimize.t2	rna2446	5'&3'	NC_007300.6	-	108413748-108425987	108413739-108437684
rna2446.optimize.t3	rna2446	5'	NC_007300.6	-	108413748-108425987	108413748-108426846
rna2446.optimize.t4	rna2446	5'	NC_007300.6	-	108413748-108425987	108413748-108437684
rna2508.optimize.t1	rna2508	5'	NC_007300.6	-	119274851-119297773	119274851-119305904
rna2645.optimize.t1	rna2645	5'&3'	NC_007300.6	-	122538540-122546297	122538499-122546361
rna2645.optimize.t2	rna2645	5'	NC_007300.6	-	122538540-122546297	122538540-122546361
rna2699.optimize.t1	rna2699	5'&3'	NC_007300.6	-	125895323-125909658	125893303-125925811
rna2699.optimize.t2	rna2699	5'	NC_007300.6	-	125895323-125909658	125895323-125914778
rna2807.optimize.t1	rna2807	5'&3'	NC_007300.6	-	129465332-129514994	129461581-129518201
rna2807.optimize.t2	rna2807	5'&3'	NC_007300.6	-	129465332-129514994	129464307-129518201
rna2830.optimize.t1	rna2830	3'	NC_007300.6	-	130168494-130177494	130161096-130177494
rna2977.optimize.t1	rna2977	5'&3'	NC_007300.6	-	135980947-136096072	135980702-136133521
rna3034.optimize.t1	rna3034	5'	NC_007301.6	+	782798-813503	699219-813503
rna3049.optimize.t1	rna3049	3'	NC_007301.6	+	2108300-2124065	2108300-2127280
rna3160.optimize.t1	rna3160	5'	NC_007301.6	+	9000956-9012361	8984927-9012361
rna3160.optimize.t2	rna3160	5'	NC_007301.6	+	9000956-9012361	8984936-9012361
rna3160.optimize.t3	rna3160	5'	NC_007301.6	+	9000956-9012361	8984943-9012361
rna3205.optimize.t1	rna3205	3'	NC_007301.6	+	9824949-9828380	9824949-9830702
rna3371.optimize.t1	rna3371	5'&3'	NC_007301.6	+	14536280-14568634	14536071-14571151
rna3423.optimize.t1	rna3423	3'	NC_007301.6	+	15579920-15588841	15579920-15593722
rna3432.optimize.t1	rna3432	5'	NC_007301.6	+	15640164-15644262	15639884-15644262
rna3434.optimize.t1	rna3434	5'	NC_007301.6	+	15656268-15658808	15654535-15658808
rna3434.optimize.t2	rna3434	5'	NC_007301.6	+	15656268-15658808	15654812-15658808
rna3488.optimize.t1	rna3488	5'&3'	NC_007301.6	+	16560607-16662006	16539379-16662242
rna3509.optimize.t1	rna3509	5'&3'	NC_007301.6	+	16789817-16800259	16721634-16803955
rna3634.optimize.t1	rna3634	5'	NC_007301.6	+	19993291-20002562	19991656-20002562
rna3634.optimize.t2	rna3634	5'	NC_007301.6	+	19993291-20002562	19992807-20002562
rna3639.optimize.t1	rna3639	5'&3'	NC_007301.6	+	20140928-20176567	20111877-20178626
rna3643.optimize.t1	rna3643	5'&3'	NC_007301.6	+	20265788-20310008	20263557-20314702
rna3680.optimize.t1	rna3680	3'	NC_007301.6	+	20951704-20954031	20951704-20956555
rna3690.optimize.t1	rna3690	3'	NC_007301.6	+	21005624-21006160	21005624-21007367
rna3804.optimize.t1	rna3804	5'&3'	NC_007301.6	+	21750322-21752323	21749830-21752749
rna3804.optimize.t2	rna3804	5'&3'	NC_007301.6	+	21750322-21752323	21750177-21754428
rna3805.optimize.t1	rna3805	5'	NC_007301.6	+	21757929-21763503	21756685-21763503
rna3826.optimize.t1	rna3826	5'&3'	NC_007301.6	+	22834324-22845631	22833927-22850109
rna3917.optimize.t1	rna3917	5'&3'	NC_007301.6	+	28334446-28335335	28326107-28335339
rna3922.optimize.t1	rna3922	5'	NC_007301.6	+	28908791-28937239	28901640-28937239
rna3936.optimize.t1	rna3936	3'	NC_007301.6	+	29773745-29786613	29773745-29788411
rna3986.optimize.t1	rna3986	3'	NC_007301.6	+	32110839-32197077	32110839-32212640
rna3986.optimize.t2	rna3986	3'	NC_007301.6	+	32110839-32197077	32110839-32212640
rna4074.optimize.t1	rna4074	5'&3'	NC_007301.6	+	34844497-34889962	34838312-34892484
rna4125.optimize.t1	rna4125	3'	NC_007301.6	+	43521999-43562165	43521999-43563106
rna4213.optimize.t1	rna4213	5'&3'	NC_007301.6	+	52682462-52740741	52645033-52741085
rna4246.optimize.t1	rna4246	5'&3'	NC_007301.6	+	54579274-54670343	54577782-54670347
rna4337.optimize.t1	rna4337	5'&3'	NC_007301.6	+	60640992-60733174	60584591-60737536
rna4378.optimize.t1	rna4378	3'	NC_007301.6	+	70541026-70569633	70541026-70569771
rna4407.optimize.t1	rna4407	5'&3'	NC_007301.6	+	78238295-78240673	78159959-78241249
rna4502.optimize.t1	rna4502	5'&3'	NC_007301.6	+	88163853-88165900	88163172-88166411
rna4560.optimize.t1	rna4560	3'	NC_007301.6	+	93716602-93718988	93716602-93720971
rna4578.optimize.t1	rna4578	5'&3'	NC_007301.6	+	94759347-94857748	94728505-94859096
rna4580.optimize.t1	rna4580	5'	NC_007301.6	+	94882980-94920063	94882643-94920063
rna4617.optimize.t1	rna4617	5'&3'	NC_007301.6	+	98724210-98890699	98724192-98899676
rna4641.optimize.t1	rna4641	5'&3'	NC_007301.6	+	100371405-100409559	100371404-100427079
rna4645.optimize.t1	rna4645	5'	NC_007301.6	+	100465104-100473652	100465083-100473652
rna4677.optimize.t1	rna4677	5'	NC_007301.6	+	101370037-101404904	101333463-101404904
rna4747.optimize.t1	rna4747	5'	NC_007301.6	+	103585572-103590331	103584368-103590331
rna4980.optimize.t1	rna4980	5'	NC_007301.6	+	113559848-113603854	113473681-113603854
rna5171.optimize.t1	rna5171	3'	NC_007301.6	+	121305700-121321736	121305700-121323581
rna5189.optimize.t1	rna5189	5'&3'	NC_007301.6	+	121620758-121628580	121611013-121629613
rna3031.optimize.t1	rna3031	5'&3'	NC_007301.6	-	412880-483251	410875-483690
rna3079.optimize.t1	rna3079	5'	NC_007301.6	-	6944768-6976536	6944768-6976725
rna3131.optimize.t1	rna3131	3'	NC_007301.6	-	8362103-8371620	8358301-8371620
rna3199.optimize.t1	rna3199	5'&3'	NC_007301.6	-	9667840-9700003	9667549-9700405
rna3286.optimize.t1	rna3286	3'	NC_007301.6	-	12234016-12237581	12232949-12237581
rna3390.optimize.t1	rna3390	3'	NC_007301.6	-	14855503-14873188	14853355-14873188
rna3406.optimize.t1	rna3406	5'&3'	NC_007301.6	-	15263441-15302311	15263320-15302581
rna3420.optimize.t1	rna3420	5'&3'	NC_007301.6	-	15523339-15531334	15523331-15532650
rna3420.optimize.t2	rna3420	5'	NC_007301.6	-	15523339-15531334	15523339-15532650
rna3442.optimize.t1	rna3442	5'	NC_007301.6	-	15761121-15776548	15761121-15776727
rna3444.optimize.t1	rna3444	5'&3'	NC_007301.6	-	15792231-15806244	15786863-15806441
rna3491.optimize.t1	rna3491	5'&3'	NC_007301.6	-	16662416-16663931	16660657-16664038
rna3491.optimize.t2	rna3491	5'&3'	NC_007301.6	-	16662416-16663931	16660675-16664038
rna3491.optimize.t3	rna3491	5'&3'	NC_007301.6	-	16662416-16663931	16660675-16664038
rna3491.optimize.t4	rna3491	5'&3'	NC_007301.6	-	16662416-16663931	16660675-16664038
rna3515.optimize.t1	rna3515	5'&3'	NC_007301.6	-	16940215-16941900	16938566-16942364
rna3534.optimize.t1	rna3534	5'	NC_007301.6	-	17343709-17346411	17343709-17347095
rna3539.optimize.t1	rna3539	5'	NC_007301.6	-	17440663-17443265	17440663-17445398
rna3560.optimize.t1	rna3560	5'	NC_007301.6	-	18066057-18067714	18066057-18067719
rna3606.optimize.t1	rna3606	3'	NC_007301.6	-	19315335-19391516	19312069-19391516
rna3619.optimize.t1	rna3619	5'&3'	NC_007301.6	-	19869110-19871655	19869055-19871782
rna3628.optimize.t1	rna3628	5'	NC_007301.6	-	19947703-19952775	19947703-19957592
rna3661.optimize.t1	rna3661	5'&3'	NC_007301.6	-	20589292-20596156	20587180-20598487
rna3705.optimize.t1	rna3705	5'	NC_007301.6	-	21141918-21155436	21141918-21162057
rna3980.optimize.t1	rna3980	5'	NC_007301.6	-	31904728-31915237	31904728-31915600
rna3995.optimize.t1	rna3995	5'&3'	NC_007301.6	-	32214441-32231353	32214435-32232128
rna3995.optimize.t2	rna3995	5'	NC_007301.6	-	32214441-32231353	32214441-32231965
rna3995.optimize.t3	rna3995	5'	NC_007301.6	-	32214441-32231353	32214441-32231965
rna4023.optimize.t1	rna4023	5'&3'	NC_007301.6	-	33409109-33417260	33388244-33417715
rna4026.optimize.t1	rna4026	3'	NC_007301.6	-	33637060-33638673	33627467-33638673
rna4030.optimize.t1	rna4030	5'&3'	NC_007301.6	-	33819630-33833521	33813744-33833676
rna4037.optimize.t1	rna4037	3'	NC_007301.6	-	34017458-34028215	34016993-34028215
rna4038.optimize.t1	rna4038	3'	NC_007301.6	-	34035660-34046709	34017458-34046709
rna4038.optimize.t2	rna4038	3'	NC_007301.6	-	34035660-34046709	34032813-34046709
rna4088.optimize.t1	rna4088	5'	NC_007301.6	-	36652471-36653829	36652471-36657435
rna4127.optimize.t1	rna4127	5'&3'	NC_007301.6	-	43634689-43649589	43630994-43675499
rna4218.optimize.t1	rna4218	3'	NC_007301.6	-	53617278-53652619	53615175-53652619
rna4369.optimize.t1	rna4369	5'&3'	NC_007301.6	-	69611117-69617954	69610818-69619282
rna4452.optimize.t1	rna4452	5'&3'	NC_007301.6	-	81889583-81889926	81889578-81967820
rna4452.optimize.t2	rna4452	5'	NC_007301.6	-	81889583-81889926	81889583-81967820
rna4452.optimize.t3	rna4452	5'	NC_007301.6	-	81889583-81889926	81889583-81967820
rna4452.optimize.t4	rna4452	5'	NC_007301.6	-	81889583-81889926	81889583-81967820
rna4452.optimize.t5	rna4452	5'	NC_007301.6	-	81889583-81889926	81889583-81967820
rna4452.optimize.t6	rna4452	5'	NC_007301.6	-	81889583-81889926	81889583-81967820
rna4452.optimize.t7	rna4452	5'	NC_007301.6	-	81889583-81889926	81889583-81967820
rna4452.optimize.t8	rna4452	5'	NC_007301.6	-	81889583-81889926	81889583-81967820
rna4452.optimize.t9	rna4452	5'	NC_007301.6	-	81889583-81889926	81889583-81967820
rna4452.optimize.t10	rna4452	5'	NC_007301.6	-	81889583-81889926	81889583-81967820
rna4452.optimize.t11	rna4452	5'	NC_007301.6	-	81889583-81889926	81889583-81967820
rna4452.optimize.t12	rna4452	5'	NC_007301.6	-	81889583-81889926	81889583-81967820
rna4452.optimize.t13	rna4452	5'	NC_007301.6	-	81889583-81889926	81889583-81967820
rna4452.optimize.t14	rna4452	5'	NC_007301.6	-	81889583-81889926	81889583-81967820
rna4452.optimize.t15	rna4452	5'	NC_007301.6	-	81889583-81889926	81889583-81967820
rna4452.optimize.t16	rna4452	5'	NC_007301.6	-	81889583-81889926	81889583-81967820
rna4467.optimize.t1	rna4467	5'	NC_007301.6	-	84349757-84359869	84349757-84360119
rna4470.optimize.t1	rna4470	3'	NC_007301.6	-	84419872-84800928	84417550-84800928
rna4589.optimize.t1	rna4589	5'	NC_007301.6	-	94944087-95057830	94944087-95128124
rna4706.optimize.t1	rna4706	5'	NC_007301.6	-	102165037-102167573	102165037-102167762
rna4708.optimize.t1	rna4708	5'	NC_007301.6	-	102224840-102287226	102224840-102287384
rna4797.optimize.t1	rna4797	5'&3'	NC_007301.6	-	104418766-104426136	104418626-104426643
rna4797.optimize.t2	rna4797	5'&3'	NC_007301.6	-	104418766-104426136	104418626-104426643
rna4797.optimize.t3	rna4797	5'&3'	NC_007301.6	-	104418766-104426136	104418626-104426643
rna4844.optimize.t1	rna4844	5'&3'	NC_007301.6	-	106650118-106665520	106648863-106667502
rna4844.optimize.t2	rna4844	5'&3'	NC_007301.6	-	106650118-106665520	106648863-106667502
rna4844.optimize.t3	rna4844	5'&3'	NC_007301.6	-	106650118-106665520	106648863-106667502
rna4844.optimize.t4	rna4844	5'	NC_007301.6	-	106650118-106665520	106650118-106667502
rna4849.optimize.t1	rna4849	5'&3'	NC_007301.6	-	106876776-106879415	106875430-106879590
rna4865.optimize.t1	rna4865	5'	NC_007301.6	-	107542591-107545290	107542591-107547242
rna4934.optimize.t1	rna4934	5'	NC_007301.6	-	110719510-110724127	110719510-110724730
rna4947.optimize.t1	rna4947	5'&3'	NC_007301.6	-	111192737-111201506	111192724-111201773
rna4971.optimize.t1	rna4971	5'	NC_007301.6	-	112945930-112946537	112945930-112947217
rna5059.optimize.t1	rna5059	3'	NC_007301.6	-	118611166-118626326	118609195-118626326
rna5254.optimize.t1	rna5254	5'	NC_007302.6	+	9536168-9638485	9479724-9638485
rna5261.optimize.t1	rna5261	5'&3'	NC_007302.6	+	9677195-9684628	9676991-9689315
rna5265.optimize.t1	rna5265	3'	NC_007302.6	+	9787852-9794114	9787852-9796962
rna5284.optimize.t1	rna5284	5'&3'	NC_007302.6	+	11124978-11137575	11015143-11137720
rna5427.optimize.t1	rna5427	5'&3'	NC_007302.6	+	30251370-30251891	30203572-30374313
rna5427.optimize.t2	rna5427	5'&3'	NC_007302.6	+	30251370-30251891	30203572-30374313
rna5427.optimize.t3	rna5427	5'&3'	NC_007302.6	+	30251370-30251891	30203572-30436882
rna5427.optimize.t4	rna5427	5'&3'	NC_007302.6	+	30251370-30251891	30203572-30436882
rna5427.optimize.t5	rna5427	5'&3'	NC_007302.6	+	30251370-30251891	30203575-30367893
rna5427.optimize.t6	rna5427	3'	NC_007302.6	+	30251370-30251891	30251370-30252394
rna5585.optimize.t1	rna5585	5'&3'	NC_007302.6	+	44929354-44943517	44929345-44958987
rna5585.optimize.t2	rna5585	3'	NC_007302.6	+	44929354-44943517	44929354-44958987
rna5611.optimize.t1	rna5611	3'	NC_007302.6	+	47121404-47145269	47121404-47146997
rna5631.optimize.t1	rna5631	5'&3'	NC_007302.6	+	48993560-48997113	48991256-48997949
rna5652.optimize.t1	rna5652	3'	NC_007302.6	+	50165791-50202738	50165791-50207652
rna5652.optimize.t2	rna5652	3'	NC_007302.6	+	50165791-50202738	50165791-50213723
rna5652.optimize.t3	rna5652	3'	NC_007302.6	+	50165791-50202738	50165791-50215635
rna5652.optimize.t4	rna5652	3'	NC_007302.6	+	50165791-50202738	50165791-50216629
rna5687.optimize.t1	rna5687	5'	NC_007302.6	+	55857608-55861735	55856424-55861735
rna5711.optimize.t1	rna5711	5'&3'	NC_007302.6	+	60195757-60201843	60193376-60203811
rna5725.optimize.t1	rna5725	3'	NC_007302.6	+	61485435-61546193	61485435-61548999
rna5725.optimize.t2	rna5725	3'	NC_007302.6	+	61485435-61546193	61485435-61548999
rna5736.optimize.t1	rna5736	3'	NC_007302.6	+	62487107-62577158	62487107-62579062
rna5753.optimize.t1	rna5753	5'	NC_007302.6	+	64554611-64557185	64536924-64557185
rna5759.optimize.t1	rna5759	5'	NC_007302.6	+	65013252-65334449	65000378-65334449
rna5827.optimize.t1	rna5827	3'	NC_007302.6	+	69586134-69592069	69586134-69595434
rna5968.optimize.t1	rna5968	5'	NC_007302.6	+	81891314-81893356	81890713-81893356
rna5984.optimize.t1	rna5984	5'&3'	NC_007302.6	+	83666292-83667425	83614836-83706441
rna6020.optimize.t1	rna6020	5'&3'	NC_007302.6	+	89334409-89349718	89333667-89350065
rna6057.optimize.t1	rna6057	5'&3'	NC_007302.6	+	93822009-93837612	93817578-93838214
rna6057.optimize.t2	rna6057	5'&3'	NC_007302.6	+	93822009-93837612	93818123-93838214
rna6125.optimize.t1	rna6125	5'&3'	NC_007302.6	+	95381618-95394347	95381392-95395798
rna6250.optimize.t1	rna6250	3'	NC_007302.6	+	105228286-105233904	105228286-105247818
rna6337.optimize.t1	rna6337	3'	NC_007302.6	+	107992743-108001722	107992743-108016042
rna6359.optimize.t1	rna6359	5'	NC_007302.6	+	108520377-108521309	108520327-108521309
rna6377.optimize.t1	rna6377	5'	NC_007302.6	+	113162889-113216408	113129572-113216408
rna6461.optimize.t1	rna6461	5'	NC_007302.6	+	114624886-114628514	114624041-114628514
rna6461.optimize.t2	rna6461	5'	NC_007302.6	+	114624886-114628514	114624097-114628514
rna6476.optimize.t1	rna6476	5'	NC_007302.6	+	114854164-114866787	114851664-114866787
rna6493.optimize.t1	rna6493	5'&3'	NC_007302.6	+	115027629-115032075	115026337-115033856
rna6561.optimize.t1	rna6561	5'	NC_007302.6	+	119868989-119883967	119850147-119883967
rna6581.optimize.t1	rna6581	3'	NC_007302.6	+	121076506-121079082	121076506-121080686
rna5252.optimize.t1	rna5252	5'&3'	NC_007302.6	-	9399845-9415965	9399712-9434676
rna5273.optimize.t1	rna5273	3'	NC_007302.6	-	10366707-10385827	10365324-10385827
rna5314.optimize.t1	rna5314	5'	NC_007302.6	-	14013900-14038876	14013900-14042081
rna5330.optimize.t1	rna5330	5'	NC_007302.6	-	15687609-15690795	15687609-15730115
rna5751.optimize.t1	rna5751	3'	NC_007302.6	-	64442548-64484873	64441398-64484873
rna5751.optimize.t2	rna5751	3'	NC_007302.6	-	64442548-64484873	64441398-64484873
rna5780.optimize.t1	rna5780	5'&3'	NC_007302.6	-	66596947-66688308	66593897-66688616
rna5879.optimize.t1	rna5879	3'	NC_007302.6	-	73627017-73628686	73591702-73628686
rna5927.optimize.t1	rna5927	5'	NC_007302.6	-	77691041-77700943	77691041-77701750
rna5927.optimize.t2	rna5927	5'	NC_007302.6	-	77691041-77700943	77691041-77706997
rna5928.optimize.t1	rna5928	5'&3'	NC_007302.6	-	77717702-77771623	77717698-77784820
rna5972.optimize.t1	rna5972	5'&3'	NC_007302.6	-	82168200-82178427	82166429-82210353
rna6216.optimize.t1	rna6216	5'&3'	NC_007302.6	-	103670912-103678184	103670910-103720901
rna6216.optimize.t2	rna6216	5'	NC_007302.6	-	103670912-103678184	103670912-103719893
rna6336.optimize.t1	rna6336	3'	NC_007302.6	-	107953042-107961235	107950216-107961235
rna6372.optimize.t1	rna6372	5'	NC_007302.6	-	108883249-108890422	108883249-108891688
rna6400.optimize.t1	rna6400	5'	NC_007302.6	-	113648791-113671344	113648791-113676069
rna6442.optimize.t1	rna6442	5'&3'	NC_007302.6	-	114168140-114173197	114167237-114174653
rna6460.optimize.t1	rna6460	3'	NC_007302.6	-	114615662-114623578	114612966-114623578
rna6601.optimize.t1	rna6601	5'	NC_007303.6	+	1271690-1288328	1265894-1288328
rna6753.optimize.t1	rna6753	5'&3'	NC_007303.6	+	24121966-24274246	24121561-24275369
rna6779.optimize.t1	rna6779	5'&3'	NC_007303.6	+	25777258-25791688	25775018-25807819
rna6881.optimize.t1	rna6881	5'	NC_007303.6	+	27823371-27829258	27809206-27829258
rna6918.optimize.t1	rna6918	5'	NC_007303.6	+	28677261-28692149	28670633-28692149
rna6972.optimize.t1	rna6972	5'	NC_007303.6	+	30303481-30315534	30284443-30315534
rna7072.optimize.t1	rna7072	3'	NC_007303.6	+	32827560-32866883	32827560-32867045
rna7076.optimize.t1	rna7076	5'&3'	NC_007303.6	+	33688858-33723532	33658983-33725425
rna7080.optimize.t1	rna7080	5'&3'	NC_007303.6	+	34502195-34552618	34459401-34555227
rna7229.optimize.t1	rna7229	5'&3'	NC_007303.6	+	51039291-51342245	51038981-51346490
rna7253.optimize.t1	rna7253	5'&3'	NC_007303.6	+	56202668-56207592	56197820-56207714
rna7262.optimize.t1	rna7262	5'	NC_007303.6	+	56380455-56384015	56379062-56384015
rna7275.optimize.t1	rna7275	5'	NC_007303.6	+	56461127-56465334	56460144-56465334
rna7275.optimize.t2	rna7275	5'	NC_007303.6	+	56461127-56465334	56460157-56465334
rna7284.optimize.t1	rna7284	5'	NC_007303.6	+	56586258-56698828	56536281-56698828
rna7293.optimize.t1	rna7293	5'&3'	NC_007303.6	+	56837331-56847151	56833904-56847998
rna7293.optimize.t2	rna7293	5'&3'	NC_007303.6	+	56837331-56847151	56834575-56847998
rna7300.optimize.t1	rna7300	5'&3'	NC_007303.6	+	56919926-56923563	56919241-56925968
rna7312.optimize.t1	rna7312	3'	NC_007303.6	+	57218457-57236247	57218457-57237347
rna7313.optimize.t1	rna7313	5'&3'	NC_007303.6	+	57239345-57250346	57238048-57250425
rna7313.optimize.t2	rna7313	3'	NC_007303.6	+	57239345-57250346	57239345-57250425
rna7314.optimize.t1	rna7314	5'	NC_007303.6	+	57267641-57288899	57266604-57288899
rna7356.optimize.t1	rna7356	5'	NC_007303.6	+	57846867-57854973	57846090-57854973
rna7356.optimize.t2	rna7356	5'	NC_007303.6	+	57846867-57854973	57846193-57854973
rna7367.optimize.t1	rna7367	5'&3'	NC_007303.6	+	58031047-58034254	58030497-58035387
rna7537.optimize.t1	rna7537	3'	NC_007303.6	+	68166095-68186930	68166095-68186955
rna7546.optimize.t1	rna7546	3'	NC_007303.6	+	68445920-68447406	68445920-68450515
rna7573.optimize.t1	rna7573	5'	NC_007303.6	+	71486723-71505936	71486482-71505936
rna7619.optimize.t1	rna7619	3'	NC_007303.6	+	74926723-74943279	74926723-74947424
rna7741.optimize.t1	rna7741	3'	NC_007303.6	+	83433593-83473383	83433593-83475514
rna7755.optimize.t1	rna7755	5'	NC_007303.6	+	84964694-85138293	84929468-85138293
rna7859.optimize.t1	rna7859	5'&3'	NC_007303.6	+	97504663-97524130	97504655-97526834
rna7900.optimize.t1	rna7900	5'&3'	NC_007303.6	+	99600668-99626056	99600453-99631681
rna7928.optimize.t1	rna7928	3'	NC_007303.6	+	100315667-100326318	100315667-100327377
rna8068.optimize.t1	rna8068	3'	NC_007303.6	+	104431607-104438800	104431607-104439103
rna8128.optimize.t1	rna8128	5'&3'	NC_007303.6	+	106937920-107098145	106904154-107098646
rna8213.optimize.t1	rna8213	5'&3'	NC_007303.6	+	109011739-109031291	108986318-109033260
rna8213.optimize.t2	rna8213	5'&3'	NC_007303.6	+	109011739-109031291	108989667-109033260
rna8276.optimize.t1	rna8276	5'&3'	NC_007303.6	+	110275193-110291022	110275050-110295443
rna8351.optimize.t1	rna8351	5'	NC_007303.6	+	111760706-111767900	111750084-111767900
rna8351.optimize.t2	rna8351	5'	NC_007303.6	+	111760706-111767900	111752287-111767900
rna8351.optimize.t3	rna8351	5'	NC_007303.6	+	111760706-111767900	111752324-111767900
rna8385.optimize.t1	rna8385	5'&3'	NC_007303.6	+	113221281-113237825	113217811-113245358
rna8408.optimize.t1	rna8408	5'	NC_007303.6	+	113688744-113752484	113669593-113752484
rna8424.optimize.t1	rna8424	3'	NC_007303.6	+	113898640-113903693	113898640-113907754
rna8427.optimize.t1	rna8427	5'	NC_007303.6	+	113930698-113939903	113920255-113939903
rna8500.optimize.t1	rna8500	5'	NC_007303.6	+	116782531-116795898	116772671-116795898
rna8546.optimize.t1	rna8546	5'&3'	NC_007303.6	+	118353564-118357368	118349793-118358086
rna8594.optimize.t1	rna8594	5'	NC_007303.6	+	120517352-120566207	120517159-120566207
rna8595.optimize.t1	rna8595	3'	NC_007303.6	+	120571221-120578624	120571221-120578737
rna6630.optimize.t1	rna6630	5'&3'	NC_007303.6	-	5572307-5608512	5569253-5609730
rna6718.optimize.t1	rna6718	5'&3'	NC_007303.6	-	20949052-20950861	20943256-20954184
rna6718.optimize.t2	rna6718	5'	NC_007303.6	-	20949052-20950861	20949052-20951789
rna6795.optimize.t1	rna6795	5'	NC_007303.6	-	26183395-26185525	26183395-26186781
rna6817.optimize.t1	rna6817	5'&3'	NC_007303.6	-	26579504-26583296	26579485-26587408
rna6822.optimize.t1	rna6822	5'&3'	NC_007303.6	-	26744720-26763480	26744697-26766247
rna6822.optimize.t2	rna6822	5'&3'	NC_007303.6	-	26744720-26763480	26744708-26765560
rna6822.optimize.t3	rna6822	5'	NC_007303.6	-	26744720-26763480	26744720-26765719
rna6832.optimize.t1	rna6832	5'&3'	NC_007303.6	-	26961529-26963797	26958151-26965289
rna6894.optimize.t1	rna6894	5'	NC_007303.6	-	28144699-28153596	28144699-28159044
rna6959.optimize.t1	rna6959	3'	NC_007303.6	-	30019142-30029777	30008791-30029777
rna7057.optimize.t1	rna7057	5'	NC_007303.6	-	32346828-32348703	32346828-32350072
rna7126.optimize.t1	rna7126	5'	NC_007303.6	-	43488310-43572792	43488310-43621315
rna7126.optimize.t2	rna7126	5'	NC_007303.6	-	43488310-43572792	43488310-43621315
rna7129.optimize.t1	rna7129	5'	NC_007303.6	-	44015089-44072878	44015089-44075324
rna7179.optimize.t1	rna7179	5'&3'	NC_007303.6	-	46489130-46502815	46486698-46503788
rna7191.optimize.t1	rna7191	5'	NC_007303.6	-	47964146-48007263	47964146-48025717
rna7256.optimize.t1	rna7256	5'&3'	NC_007303.6	-	56220845-56223549	56220706-56224009
rna7256.optimize.t2	rna7256	5'&3'	NC_007303.6	-	56220845-56223549	56220706-56224009
rna7256.optimize.t3	rna7256	5'&3'	NC_007303.6	-	56220845-56223549	56220706-56224009
rna7266.optimize.t1	rna7266	3'	NC_007303.6	-	56408824-56434617	56407615-56434617
rna7344.optimize.t1	rna7344	5'	NC_007303.6	-	57666899-57669604	57666899-57671556
rna7349.optimize.t1	rna7349	5'&3'	NC_007303.6	-	57709676-57716381	57708923-57716625
rna7351.optimize.t1	rna7351	5'&3'	NC_007303.6	-	57781383-57784442	57781099-57784672
rna7731.optimize.t1	rna7731	5'&3'	NC_007303.6	-	82680445-82696859	82675549-82713582
rna7747.optimize.t1	rna7747	3'	NC_007303.6	-	84324211-84366317	84320123-84366317
rna7824.optimize.t1	rna7824	5'&3'	NC_007303.6	-	94183570-94198856	94183459-94206811
rna7846.optimize.t1	rna7846	5'	NC_007303.6	-	95784400-95801820	95784400-95804068
rna7916.optimize.t1	rna7916	3'	NC_007303.6	-	100052353-100057045	100016353-100057045
rna7916.optimize.t2	rna7916	3'	NC_007303.6	-	100052353-100057045	100016353-100057045
rna7996.optimize.t1	rna7996	5'	NC_007303.6	-	101737592-101754187	101737592-101757431
rna8211.optimize.t1	rna8211	5'	NC_007303.6	-	108917118-108919941	108917118-108923638
rna8316.optimize.t1	rna8316	5'&3'	NC_007303.6	-	111020728-111054005	111020108-111056301
rna8356.optimize.t1	rna8356	5'&3'	NC_007303.6	-	112000456-112053336	111999861-112100755
rna8356.optimize.t2	rna8356	5'&3'	NC_007303.6	-	112000456-112053336	112000251-112100755
rna8356.optimize.t3	rna8356	5'&3'	NC_007303.6	-	112000456-112053336	112000323-112100755
rna8411.optimize.t1	rna8411	5'	NC_007303.6	-	113754754-113759953	113754754-113760122
rna8428.optimize.t1	rna8428	5'	NC_007303.6	-	113941264-113945580	113941264-113946624
rna8483.optimize.t1	rna8483	3'	NC_007303.6	-	116180350-116186033	116179496-116186033
rna8586.optimize.t1	rna8586	5'&3'	NC_007303.6	-	120386100-120387684	120380333-120388120
rna8623.optimize.t1	rna8623	5'	NC_007304.6	+	3387340-3426296	3385021-3426296
rna8655.optimize.t1	rna8655	5'&3'	NC_007304.6	+	6539997-6541132	6539854-6586232
rna8681.optimize.t1	rna8681	5'	NC_007304.6	+	7787700-7900108	7784098-7900108
rna8754.optimize.t1	rna8754	3'	NC_007304.6	+	16530622-16662503	16530622-16665675
rna8847.optimize.t1	rna8847	5'	NC_007304.6	+	24044739-24097201	24030836-24097201
rna8877.optimize.t1	rna8877	5'	NC_007304.6	+	26983938-26999507	26935675-26999507
rna8882.optimize.t1	rna8882	5'&3'	NC_007304.6	+	27241514-27280044	27239946-27285112
rna8882.optimize.t2	rna8882	5'	NC_007304.6	+	27241514-27280044	27240638-27280044
rna8882.optimize.t3	rna8882	5'	NC_007304.6	+	27241514-27280044	27240638-27280044
rna9031.optimize.t1	rna9031	3'	NC_007304.6	+	60505698-60517532	60505698-60517819
rna9176.optimize.t1	rna9176	5'	NC_007304.6	+	73858350-73900210	73838421-73900210
rna9191.optimize.t1	rna9191	5'	NC_007304.6	+	74325907-74369832	74324230-74369832
rna9257.optimize.t1	rna9257	5'&3'	NC_007304.6	+	87635636-87646654	87629236-87646772
rna9274.optimize.t1	rna9274	3'	NC_007304.6	+	88165291-88167830	88165291-88170607
rna9395.optimize.t1	rna9395	3'	NC_007304.6	+	97050107-97057000	97050107-97057009
rna9416.optimize.t1	rna9416	3'	NC_007304.6	+	99908769-99929303	99908769-99942224
rna9429.optimize.t1	rna9429	5'&3'	NC_007304.6	+	100420709-100425681	100420066-100485289
rna9429.optimize.t2	rna9429	5'&3'	NC_007304.6	+	100420709-100425681	100420073-100485289
rna9429.optimize.t3	rna9429	5'&3'	NC_007304.6	+	100420709-100425681	100420519-100485289
rna9429.optimize.t4	rna9429	3'	NC_007304.6	+	100420709-100425681	100420709-100485374
rna9544.optimize.t1	rna9544	5'	NC_007304.6	+	108355431-108359315	108354917-108359315
rna9695.optimize.t1	rna9695	5'	NC_007304.6	+	118682204-118781158	118672075-118781158
rna8618.optimize.t1	rna8618	3'	NC_007304.6	-	2107568-2137408	2100788-2137408
rna8618.optimize.t2	rna8618	3'	NC_007304.6	-	2107568-2137408	2100788-2137408
rna8880.optimize.t1	rna8880	3'	NC_007304.6	-	27122525-27153424	27118574-27153424
rna8947.optimize.t1	rna8947	5'	NC_007304.6	-	38965001-38965645	38965001-38966148
rna9030.optimize.t1	rna9030	5'	NC_007304.6	-	60500767-60505527	60500767-60505846
rna9030.optimize.t2	rna9030	5'	NC_007304.6	-	60500767-60505527	60500767-60505846
rna9033.optimize.t1	rna9033	5'&3'	NC_007304.6	-	60568341-60626940	60567367-60627131
rna9425.optimize.t1	rna9425	5'&3'	NC_007304.6	-	100257671-100303494	100256111-100303592
rna9430.optimize.t1	rna9430	5'&3'	NC_007304.6	-	100427796-100444996	100422770-100445456
rna9430.optimize.t2	rna9430	5'&3'	NC_007304.6	-	100427796-100444996	100423808-100445182
rna9446.optimize.t1	rna9446	5'	NC_007304.6	-	103937071-103977493	103937071-103984210
rna9504.optimize.t1	rna9504	5'	NC_007304.6	-	107841926-107863535	107841926-107868641
rna9556.optimize.t1	rna9556	5'	NC_007304.6	-	108737810-108771921	108737810-108772134
rna9707.optimize.t1	rna9707	3'	NC_007304.6	-	119413241-119563525	119410562-119563525
rna9854.optimize.t1	rna9854	5'	NC_007305.6	+	4589669-4598472	4587700-4598472
rna9854.optimize.t2	rna9854	5'	NC_007305.6	+	4589669-4598472	4588126-4598472
rna9854.optimize.t3	rna9854	5'	NC_007305.6	+	4589669-4598472	4588145-4598472
rna9854.optimize.t4	rna9854	5'	NC_007305.6	+	4589669-4598472	4588228-4598472
rna9854.optimize.t5	rna9854	5'	NC_007305.6	+	4589669-4598472	4588232-4598472
rna9854.optimize.t6	rna9854	5'	NC_007305.6	+	4589669-4598472	4588232-4598472
rna9854.optimize.t7	rna9854	5'	NC_007305.6	+	4589669-4598472	4588841-4598472
rna9868.optimize.t1	rna9868	5'&3'	NC_007305.6	+	4926776-4937809	4865320-4937881
rna9868.optimize.t2	rna9868	5'&3'	NC_007305.6	+	4926776-4937809	4865322-4937881
rna9868.optimize.t3	rna9868	5'&3'	NC_007305.6	+	4926776-4937809	4890987-4937881
rna9868.optimize.t4	rna9868	5'&3'	NC_007305.6	+	4926776-4937809	4890987-4937881
rna9868.optimize.t5	rna9868	5'&3'	NC_007305.6	+	4926776-4937809	4891001-4937881
rna9868.optimize.t6	rna9868	5'&3'	NC_007305.6	+	4926776-4937809	4891005-4937881
rna9868.optimize.t7	rna9868	5'&3'	NC_007305.6	+	4926776-4937809	4902989-4937881
rna9868.optimize.t8	rna9868	5'&3'	NC_007305.6	+	4926776-4937809	4914661-4937881
rna9868.optimize.t9	rna9868	5'&3'	NC_007305.6	+	4926776-4937809	4916025-4937881
rna9943.optimize.t1	rna9943	5'	NC_007305.6	+	5775118-5782075	5772354-5782075
rna9968.optimize.t1	rna9968	3'	NC_007305.6	+	6346530-6358969	6346530-6375793
rna10029.optimize.t1	rna10029	3'	NC_007305.6	+	8780706-8813242	8780706-8831564
rna10141.optimize.t1	rna10141	5'	NC_007305.6	+	12463346-12467262	12454249-12467262
rna10141.optimize.t2	rna10141	5'	NC_007305.6	+	12463346-12467262	12454250-12467262
rna10200.optimize.t1	rna10200	3'	NC_007305.6	+	13612068-13615535	13612068-13615765
rna10203.optimize.t1	rna10203	5'	NC_007305.6	+	13636705-13645792	13636084-13645792
rna10204.optimize.t1	rna10204	5'&3'	NC_007305.6	+	13649338-13651475	13648114-13652198
rna10327.optimize.t1	rna10327	3'	NC_007305.6	+	15946870-15951213	15946870-15951321
rna10361.optimize.t1	rna10361	5'&3'	NC_007305.6	+	16486361-16494892	16486031-16522478
rna10406.optimize.t1	rna10406	5'	NC_007305.6	+	17049509-17056993	17048280-17056993
rna10406.optimize.t2	rna10406	5'	NC_007305.6	+	17049509-17056993	17049480-17056993
rna10471.optimize.t1	rna10471	5'	NC_007305.6	+	17910157-17942574	17909912-17942574
rna10480.optimize.t1	rna10480	3'	NC_007305.6	+	17974297-17977720	17974297-17981311
rna10489.optimize.t1	rna10489	5'&3'	NC_007305.6	+	18054261-18081573	18039450-18081602
rna10556.optimize.t1	rna10556	5'&3'	NC_007305.6	+	19346285-19357720	19346086-19358038
rna10574.optimize.t1	rna10574	5'&3'	NC_007305.6	+	19852143-19857146	19850761-19859437
rna10590.optimize.t1	rna10590	5'	NC_007305.6	+	19927472-19929479	19923938-19929479
rna10602.optimize.t1	rna10602	5'	NC_007305.6	+	20276498-20342490	20225548-20342490
rna10602.optimize.t2	rna10602	5'	NC_007305.6	+	20276498-20342490	20225548-20342490
rna10639.optimize.t1	rna10639	3'	NC_007305.6	+	20915699-20920443	20915699-20928096
rna10743.optimize.t1	rna10743	5'	NC_007305.6	+	22323016-22418118	22279814-22418118
rna10898.optimize.t1	rna10898	5'&3'	NC_007305.6	+	38873846-38937313	38808242-38939495
rna10945.optimize.t1	rna10945	5'	NC_007305.6	+	40455879-40456906	40448627-40456906
rna11044.optimize.t1	rna11044	3'	NC_007305.6	+	43354545-43355485	43354545-43356432
rna11067.optimize.t1	rna11067	3'	NC_007305.6	+	44001817-44017735	44001817-44017777
rna11128.optimize.t1	rna11128	5'&3'	NC_007305.6	+	45276598-45306278	45276036-45308778
rna11152.optimize.t1	rna11152	5'&3'	NC_007305.6	+	45599324-45614581	45598230-45615616
rna11152.optimize.t2	rna11152	5'&3'	NC_007305.6	+	45599324-45614581	45598230-45615616
rna11155.optimize.t1	rna11155	5'	NC_007305.6	+	45619018-45625152	45618636-45625152
rna11155.optimize.t2	rna11155	5'	NC_007305.6	+	45619018-45625152	45618638-45625152
rna11194.optimize.t1	rna11194	5'&3'	NC_007305.6	+	46269418-46270336	46263375-46271150
rna11215.optimize.t1	rna11215	5'&3'	NC_007305.6	+	47725847-47738465	47722694-47743824
rna11357.optimize.t1	rna11357	5'&3'	NC_007305.6	+	53624385-53626260	53621156-53626335
rna11552.optimize.t1	rna11552	5'	NC_007305.6	+	63600420-63663458	63578735-63663458
rna11593.optimize.t1	rna11593	5'&3'	NC_007305.6	+	64939464-64973080	64914988-64977152
rna11593.optimize.t2	rna11593	5'&3'	NC_007305.6	+	64939464-64973080	64927278-64977152
rna11595.optimize.t1	rna11595	3'	NC_007305.6	+	65012273-65014414	65012273-65015333
rna11609.optimize.t1	rna11609	5'&3'	NC_007305.6	+	67783313-68007765	67783170-68009947
rna11609.optimize.t2	rna11609	3'	NC_007305.6	+	67783313-68007765	67783313-68009947
rna11731.optimize.t1	rna11731	3'	NC_007305.6	+	83406073-83551611	83406073-83591865
rna11782.optimize.t1	rna11782	5'&3'	NC_007305.6	+	92801899-92832112	92788940-92834410
rna11865.optimize.t1	rna11865	5'&3'	NC_007305.6	+	104762359-104943355	104615463-104943961
rna11865.optimize.t2	rna11865	5'&3'	NC_007305.6	+	104762359-104943355	104615533-104943961
rna11865.optimize.t3	rna11865	5'&3'	NC_007305.6	+	104762359-104943355	104615533-104943961
rna11865.optimize.t4	rna11865	5'&3'	NC_007305.6	+	104762359-104943355	104615537-104943961
rna11865.optimize.t5	rna11865	5'&3'	NC_007305.6	+	104762359-104943355	104615592-104943961
rna11865.optimize.t6	rna11865	5'&3'	NC_007305.6	+	104762359-104943355	104615712-104943961
rna11865.optimize.t7	rna11865	5'&3'	NC_007305.6	+	104762359-104943355	104615712-104943961
rna11865.optimize.t8	rna11865	5'&3'	NC_007305.6	+	104762359-104943355	104615713-104943961
rna11865.optimize.t9	rna11865	5'&3'	NC_007305.6	+	104762359-104943355	104615976-104943961
rna11865.optimize.t10	rna11865	5'&3'	NC_007305.6	+	104762359-104943355	104616022-104943961
rna11865.optimize.t11	rna11865	5'&3'	NC_007305.6	+	104762359-104943355	104616022-104943961
rna11865.optimize.t12	rna11865	5'&3'	NC_007305.6	+	104762359-104943355	104616022-104943961
rna11865.optimize.t13	rna11865	5'&3'	NC_007305.6	+	104762359-104943355	104616022-104943961
rna11865.optimize.t14	rna11865	5'&3'	NC_007305.6	+	104762359-104943355	104616059-104943961
rna11865.optimize.t15	rna11865	5'&3'	NC_007305.6	+	104762359-104943355	104616065-104943961
rna11865.optimize.t16	rna11865	5'&3'	NC_007305.6	+	104762359-104943355	104616078-104943961
rna11865.optimize.t17	rna11865	5'&3'	NC_007305.6	+	104762359-104943355	104616104-104943961
rna11865.optimize.t18	rna11865	5'&3'	NC_007305.6	+	104762359-104943355	104616104-104943961
rna9851.optimize.t1	rna9851	5'	NC_007305.6	-	4554690-4557335	4554690-4561329
rna10125.optimize.t1	rna10125	3'	NC_007305.6	-	12236098-12263690	12232795-12263690
rna10180.optimize.t1	rna10180	5'	NC_007305.6	-	12984881-12986469	12984881-12987204
rna10199.optimize.t1	rna10199	5'	NC_007305.6	-	13607486-13609262	13607486-13611751
rna10202.optimize.t1	rna10202	5'&3'	NC_007305.6	-	13617970-13623598	13617959-13635493
rna10247.optimize.t1	rna10247	5'&3'	NC_007305.6	-	13997195-14001395	13996877-14001732
rna10321.optimize.t1	rna10321	5'&3'	NC_007305.6	-	15778947-15779457	15776267-15786600
rna10321.optimize.t2	rna10321	5'&3'	NC_007305.6	-	15778947-15779457	15776276-15786600
rna10321.optimize.t3	rna10321	5'&3'	NC_007305.6	-	15778947-15779457	15778699-15786600
rna10342.optimize.t1	rna10342	5'	NC_007305.6	-	16133438-16136537	16133438-16136785
rna10488.optimize.t1	rna10488	3'	NC_007305.6	-	18016947-18054096	18013386-18054096
rna10569.optimize.t1	rna10569	5'	NC_007305.6	-	19776906-19778446	19776906-19783537
rna10588.optimize.t1	rna10588	3'	NC_007305.6	-	19919727-19921000	19914906-19921000
rna10656.optimize.t1	rna10656	3'	NC_007305.6	-	21100916-21114914	21099375-21114914
rna10713.optimize.t1	rna10713	5'&3'	NC_007305.6	-	21948706-21961266	21947323-21961680
rna10717.optimize.t1	rna10717	3'	NC_007305.6	-	22017029-22032663	22015140-22032663
rna10771.optimize.t1	rna10771	5'	NC_007305.6	-	22827834-22830908	22827834-22831017
rna10771.optimize.t2	rna10771	5'	NC_007305.6	-	22827834-22830908	22827834-22831017
rna10771.optimize.t3	rna10771	5'	NC_007305.6	-	22827834-22830908	22827834-22831017
rna10908.optimize.t1	rna10908	5'	NC_007305.6	-	39493416-39498933	39493416-39504765
rna10908.optimize.t2	rna10908	5'	NC_007305.6	-	39493416-39498933	39493416-39510502
rna10966.optimize.t1	rna10966	3'	NC_007305.6	-	41247190-41268956	41247171-41268956
rna10967.optimize.t1	rna10967	5'	NC_007305.6	-	41300597-41325934	41300597-41327454
rna11004.optimize.t1	rna11004	5'&3'	NC_007305.6	-	42088382-42129719	42084391-42132414
rna11004.optimize.t2	rna11004	5'&3'	NC_007305.6	-	42088382-42129719	42085721-42132414
rna11111.optimize.t1	rna11111	5'&3'	NC_007305.6	-	45070516-45078426	45070371-45078647
rna11139.optimize.t1	rna11139	5'&3'	NC_007305.6	-	45389741-45394194	45387778-45394325
rna11174.optimize.t1	rna11174	5'&3'	NC_007305.6	-	45936064-45941821	45935999-45957952
rna11174.optimize.t2	rna11174	5'	NC_007305.6	-	45936064-45941821	45936064-45957703
rna11174.optimize.t3	rna11174	5'	NC_007305.6	-	45936064-45941821	45936064-45957703
rna11174.optimize.t4	rna11174	5'	NC_007305.6	-	45936064-45941821	45936064-45957952
rna11174.optimize.t5	rna11174	5'	NC_007305.6	-	45936064-45941821	45936064-45957952
rna11174.optimize.t6	rna11174	5'	NC_007305.6	-	45936064-45941821	45936064-45957952
rna11174.optimize.t7	rna11174	5'	NC_007305.6	-	45936064-45941821	45936064-45957952
rna11174.optimize.t8	rna11174	5'	NC_007305.6	-	45936064-45941821	45936064-45957952
rna11174.optimize.t9	rna11174	5'	NC_007305.6	-	45936064-45941821	45936064-45957952
rna11174.optimize.t10	rna11174	5'	NC_007305.6	-	45936064-45941821	45936064-45957952
rna11174.optimize.t11	rna11174	5'	NC_007305.6	-	45936064-45941821	45936064-45958141
rna11283.optimize.t1	rna11283	5'&3'	NC_007305.6	-	51350755-51379292	51350652-51379769
rna11283.optimize.t2	rna11283	5'&3'	NC_007305.6	-	51350755-51379292	51350652-51379806
rna11328.optimize.t1	rna11328	5'	NC_007305.6	-	52484943-52487024	52484943-52493459
rna11356.optimize.t1	rna11356	3'	NC_007305.6	-	53614815-53621050	53608083-53621050
rna11366.optimize.t1	rna11366	3'	NC_007305.6	-	53683872-53686589	53683370-53686589
rna11537.optimize.t1	rna11537	5'&3'	NC_007305.6	-	63126276-63173145	63123689-63173329
rna11571.optimize.t1	rna11571	5'	NC_007305.6	-	64035920-64043681	64035920-64048862
rna11611.optimize.t1	rna11611	3'	NC_007305.6	-	68049590-68058055	68044662-68058055
rna11611.optimize.t2	rna11611	3'	NC_007305.6	-	68049590-68058055	68044662-68058055
rna11622.optimize.t1	rna11622	5'	NC_007305.6	-	69460207-69460590	69460207-69461903
rna11658.optimize.t1	rna11658	3'	NC_007305.6	-	71759618-71816946	71756429-71816946
rna11730.optimize.t1	rna11730	5'&3'	NC_007305.6	-	83390311-83405970	83389903-83408020
rna11936.optimize.t1	rna11936	5'&3'	NC_007306.6	+	1454917-1530706	1444068-1533176
rna11973.optimize.t1	rna11973	5'	NC_007306.6	+	7145833-7154575	7125972-7154575
rna11974.optimize.t1	rna11974	5'&3'	NC_007306.6	+	7188291-7190471	7167902-7205171
rna11974.optimize.t2	rna11974	5'&3'	NC_007306.6	+	7188291-7190471	7167904-7205171
rna11974.optimize.t3	rna11974	5'&3'	NC_007306.6	+	7188291-7190471	7167908-7205171
rna11974.optimize.t4	rna11974	5'&3'	NC_007306.6	+	7188291-7190471	7168191-7205171
rna11974.optimize.t5	rna11974	5'&3'	NC_007306.6	+	7188291-7190471	7168196-7205171
rna11977.optimize.t1	rna11977	5'	NC_007306.6	+	7479185-7487669	7466806-7487669
rna12059.optimize.t1	rna12059	5'	NC_007306.6	+	16761455-16781453	16754966-16781453
rna12127.optimize.t1	rna12127	3'	NC_007306.6	+	22960134-22962665	22960134-22964204
rna12135.optimize.t1	rna12135	5'&3'	NC_007306.6	+	23089940-23092754	23089108-23092898
rna12371.optimize.t1	rna12371	3'	NC_007306.6	+	45314278-45315919	45314278-45321706
rna12384.optimize.t1	rna12384	5'&3'	NC_007306.6	+	46375516-46481468	46320643-46481777
rna12518.optimize.t1	rna12518	3'	NC_007306.6	+	60583581-60589392	60583581-60589483
rna12530.optimize.t1	rna12530	5'	NC_007306.6	+	60689278-60701404	60676571-60701404
rna12530.optimize.t2	rna12530	5'	NC_007306.6	+	60689278-60701404	60678711-60701404
rna12636.optimize.t1	rna12636	3'	NC_007306.6	+	64620039-64634800	64620039-64648419
rna12636.optimize.t2	rna12636	3'	NC_007306.6	+	64620039-64634800	64620039-64648419
rna12641.optimize.t1	rna12641	5'&3'	NC_007306.6	+	65021957-65030261	65018859-65031132
rna12652.optimize.t1	rna12652	3'	NC_007306.6	+	65898222-66035119	65898222-66035615
rna12731.optimize.t1	rna12731	5'	NC_007306.6	+	71622718-71628124	71604554-71628124
rna12782.optimize.t1	rna12782	5'&3'	NC_007306.6	+	75533183-75612047	75533137-75612574
rna12806.optimize.t1	rna12806	5'	NC_007306.6	+	76793179-76793318	76676672-76793318
rna12806.optimize.t2	rna12806	5'	NC_007306.6	+	76793179-76793318	76676672-76793318
rna12806.optimize.t3	rna12806	5'	NC_007306.6	+	76793179-76793318	76676680-76793318
rna12806.optimize.t4	rna12806	5'	NC_007306.6	+	76793179-76793318	76676699-76793318
rna12808.optimize.t1	rna12808	5'	NC_007306.6	+	76809428-76823348	76805053-76823348
rna12808.optimize.t2	rna12808	5'	NC_007306.6	+	76809428-76823348	76806683-76823348
rna12808.optimize.t3	rna12808	5'	NC_007306.6	+	76809428-76823348	76808682-76823348
rna12834.optimize.t1	rna12834	5'	NC_007306.6	+	77807993-77814474	77804506-77814474
rna12893.optimize.t1	rna12893	3'	NC_007306.6	+	82783341-82784959	82783341-82785862
rna12943.optimize.t1	rna12943	5'	NC_007306.6	+	86299509-86331406	86289718-86331406
rna12978.optimize.t1	rna12978	5'&3'	NC_007306.6	+	88367640-88369499	88356558-88370152
rna13004.optimize.t1	rna13004	3'	NC_007306.6	+	92147692-92181861	92147692-92184078
rna13006.optimize.t1	rna13006	3'	NC_007306.6	+	92325962-92422556	92325962-92463357
rna13031.optimize.t1	rna13031	3'	NC_007306.6	+	94725670-94746720	94725670-94764239
rna13102.optimize.t1	rna13102	5'&3'	NC_007306.6	+	101596512-101760480	101580668-101760668
rna13102.optimize.t2	rna13102	5'&3'	NC_007306.6	+	101596512-101760480	101580701-101761961
rna13102.optimize.t3	rna13102	5'&3'	NC_007306.6	+	101596512-101760480	101580943-101760668
rna13143.optimize.t1	rna13143	5'&3'	NC_007306.6	+	104292279-104394121	104291870-104404562
rna13164.optimize.t1	rna13164	3'	NC_007306.6	+	104808289-104829014	104808289-104829177
rna13216.optimize.t1	rna13216	5'	NC_007306.6	+	105808081-105811551	105802215-105811551
rna11940.optimize.t1	rna11940	5'&3'	NC_007306.6	-	1726836-1741750	1721689-1742500
rna11980.optimize.t1	rna11980	5'	NC_007306.6	-	7543096-7591502	7543096-7595389
rna12208.optimize.t1	rna12208	3'	NC_007306.6	-	28985563-29021410	28981118-29021410
rna12392.optimize.t1	rna12392	5'&3'	NC_007306.6	-	47033467-47057871	46962700-47058274
rna12462.optimize.t1	rna12462	3'	NC_007306.6	-	54178325-54489581	54173848-54489581
rna12519.optimize.t1	rna12519	5'	NC_007306.6	-	60587405-60588597	60587405-60591171
rna12519.optimize.t2	rna12519	5'	NC_007306.6	-	60587405-60588597	60587405-60591171
rna12522.optimize.t1	rna12522	5'	NC_007306.6	-	60624178-60635097	60624178-60635839
rna12524.optimize.t1	rna12524	5'	NC_007306.6	-	60648229-60650570	60648229-60650694
rna12555.optimize.t1	rna12555	5'&3'	NC_007306.6	-	61130602-61164540	61130186-61173102
rna12807.optimize.t1	rna12807	5'&3'	NC_007306.6	-	76797632-76808830	76796279-76810451
rna12860.optimize.t1	rna12860	5'	NC_007306.6	-	78884027-78969525	78884027-78976881
rna12879.optimize.t1	rna12879	5'&3'	NC_007306.6	-	81107805-81154637	81105606-81165362
rna12909.optimize.t1	rna12909	5'	NC_007306.6	-	83717472-83720678	83717472-83720938
rna13001.optimize.t1	rna13001	5'	NC_007306.6	-	91688143-91736716	91688143-91769957
rna13070.optimize.t1	rna13070	5'	NC_007306.6	-	99396921-99400978	99396921-99401808
rna13112.optimize.t1	rna13112	5'&3'	NC_007306.6	-	102628579-102719129	102622028-102793955
rna13146.optimize.t1	rna13146	5'	NC_007306.6	-	104489123-104494329	104489123-104495638
rna13254.optimize.t1	rna13254	5'&3'	NC_007306.6	-	112707419-112728457	112707414-112739870
rna13254.optimize.t2	rna13254	5'	NC_007306.6	-	112707419-112728457	112707419-112739870
rna13286.optimize.t1	rna13286	5'&3'	NC_007306.6	-	113563522-113568686	113563506-113578630
rna13297.optimize.t1	rna13297	5'&3'	NC_007307.6	+	644294-723304	630865-725744
rna13422.optimize.t1	rna13422	3'	NC_007307.6	+	23505605-23508875	23505605-23509409
rna13648.optimize.t1	rna13648	5'&3'	NC_007307.6	+	45659885-45662653	45656349-45662834
rna13648.optimize.t2	rna13648	5'&3'	NC_007307.6	+	45659885-45662653	45656349-45662834
rna13672.optimize.t1	rna13672	5'&3'	NC_007307.6	+	51280004-51285155	51256296-51285340
rna13706.optimize.t1	rna13706	5'&3'	NC_007307.6	+	60846655-60911199	60846409-60912613
rna13706.optimize.t2	rna13706	5'&3'	NC_007307.6	+	60846655-60911199	60846444-60912613
rna13706.optimize.t3	rna13706	5'&3'	NC_007307.6	+	60846655-60911199	60846447-60912613
rna13706.optimize.t4	rna13706	5'&3'	NC_007307.6	+	60846655-60911199	60846447-60912613
rna13706.optimize.t5	rna13706	3'	NC_007307.6	+	60846655-60911199	60846655-60912613
rna13722.optimize.t1	rna13722	5'&3'	NC_007307.6	+	62015369-62036960	61937867-62039391
rna13949.optimize.t1	rna13949	5'&3'	NC_007307.6	+	77946105-78008029	77928567-78008370
rna14156.optimize.t1	rna14156	3'	NC_007307.6	+	97914690-97930152	97914690-97936760
rna13438.optimize.t1	rna13438	3'	NC_007307.6	-	25403489-25403765	25385854-25403765
rna13442.optimize.t1	rna13442	3'	NC_007307.6	-	25771572-25785173	25769475-25785173
rna13502.optimize.t1	rna13502	5'&3'	NC_007307.6	-	32673817-32686672	32672572-32707928
rna13532.optimize.t1	rna13532	5'&3'	NC_007307.6	-	34854369-34902055	34854365-34931256
rna13532.optimize.t2	rna13532	5'	NC_007307.6	-	34854369-34902055	34854369-34929721
rna13609.optimize.t1	rna13609	5'	NC_007307.6	-	41334718-41338007	41334718-41341256
rna13609.optimize.t2	rna13609	5'	NC_007307.6	-	41334718-41338007	41334718-41383786
rna13609.optimize.t3	rna13609	5'	NC_007307.6	-	41334718-41338007	41334718-41386818
rna13616.optimize.t1	rna13616	5'&3'	NC_007307.6	-	42157092-42267127	42138128-42268579
rna13628.optimize.t1	rna13628	5'&3'	NC_007307.6	-	43074916-43221156	43055279-43221660
rna13783.optimize.t1	rna13783	5'	NC_007307.6	-	67281331-67312211	67281331-67367845
rna13954.optimize.t1	rna13954	3'	NC_007307.6	-	78419479-78421889	78419054-78421889
rna13979.optimize.t1	rna13979	3'	NC_007307.6	-	82357782-82377518	82355873-82377518
rna14021.optimize.t1	rna14021	5'&3'	NC_007307.6	-	88402143-88425080	88399998-88439905
rna14023.optimize.t1	rna14023	5'&3'	NC_007307.6	-	88444775-88460093	88444361-88461982
rna14130.optimize.t1	rna14130	5'&3'	NC_007307.6	-	96934937-96939691	96934919-96945645
rna14322.optimize.t1	rna14322	5'&3'	NC_007308.6	+	4885985-4915263	4882502-4915759
rna14322.optimize.t2	rna14322	5'&3'	NC_007308.6	+	4885985-4915263	4885100-4915759
rna14322.optimize.t3	rna14322	5'&3'	NC_007308.6	+	4885985-4915263	4885107-4915759
rna14339.optimize.t1	rna14339	3'	NC_007308.6	+	5664077-5666308	5664077-5667576
rna14504.optimize.t1	rna14504	3'	NC_007308.6	+	16366069-16368217	16366069-16371771
rna14576.optimize.t1	rna14576	5'	NC_007308.6	+	20813588-20818325	20813222-20818325
rna14583.optimize.t1	rna14583	5'&3'	NC_007308.6	+	20845037-20854188	20839775-20854194
rna14629.optimize.t1	rna14629	5'	NC_007308.6	+	21563309-21615642	21562568-21615642
rna14710.optimize.t1	rna14710	3'	NC_007308.6	+	25808099-25822928	25808099-25823107
rna14710.optimize.t2	rna14710	3'	NC_007308.6	+	25808099-25822928	25808099-25823107
rna14712.optimize.t1	rna14712	5'	NC_007308.6	+	25838791-25855942	25838427-25855942
rna14960.optimize.t1	rna14960	5'&3'	NC_007308.6	+	36253754-36263600	36253730-36288490
rna14962.optimize.t1	rna14962	5'	NC_007308.6	+	36319704-36328540	36305089-36328540
rna15059.optimize.t1	rna15059	3'	NC_007308.6	+	42855312-42857463	42855312-42859932
rna15105.optimize.t1	rna15105	3'	NC_007308.6	+	45030297-45044869	45030297-45050118
rna15153.optimize.t1	rna15153	5'&3'	NC_007308.6	+	48120323-48121802	48095260-48129368
rna15172.optimize.t1	rna15172	5'&3'	NC_007308.6	+	49930711-49993648	49930488-49995351
rna15197.optimize.t1	rna15197	3'	NC_007308.6	+	51754887-51755514	51754887-51756258
rna15220.optimize.t1	rna15220	3'	NC_007308.6	+	54122231-54206739	54122231-54269532
rna15238.optimize.t1	rna15238	5'&3'	NC_007308.6	+	55159133-55201186	55159105-55204237
rna15238.optimize.t2	rna15238	3'	NC_007308.6	+	55159133-55201186	55159133-55204237
rna15238.optimize.t3	rna15238	3'	NC_007308.6	+	55159133-55201186	55159133-55204237
rna15264.optimize.t1	rna15264	5'&3'	NC_007308.6	+	58107146-58121767	58106746-58125100
rna15310.optimize.t1	rna15310	3'	NC_007308.6	+	60176266-60197644	60176266-60204087
rna15333.optimize.t1	rna15333	5'&3'	NC_007308.6	+	61709993-61846641	61668719-61848838
rna15352.optimize.t1	rna15352	3'	NC_007308.6	+	62641198-62672152	62641198-62676794
rna15408.optimize.t1	rna15408	3'	NC_007308.6	+	67452488-67480169	67452488-67480802
rna15475.optimize.t1	rna15475	3'	NC_007308.6	+	71964481-72155169	71964481-72155170
rna15558.optimize.t1	rna15558	5'	NC_007308.6	+	78267349-78442696	78110840-78442696
rna15558.optimize.t2	rna15558	5'	NC_007308.6	+	78267349-78442696	78185550-78442696
rna15572.optimize.t1	rna15572	3'	NC_007308.6	+	79724902-79760146	79724902-79761723
rna15581.optimize.t1	rna15581	3'	NC_007308.6	+	80027393-80084401	80027393-80086203
rna15659.optimize.t1	rna15659	5'&3'	NC_007308.6	+	85291814-85350584	85283961-85351231
rna15671.optimize.t1	rna15671	3'	NC_007308.6	+	85744067-85780893	85744067-85787505
rna15727.optimize.t1	rna15727	5'&3'	NC_007308.6	+	87436170-87476820	87435683-87477942
rna15727.optimize.t2	rna15727	5'&3'	NC_007308.6	+	87436170-87476820	87435724-87477942
rna15727.optimize.t3	rna15727	5'&3'	NC_007308.6	+	87436170-87476820	87435751-87477942
rna15727.optimize.t4	rna15727	5'&3'	NC_007308.6	+	87436170-87476820	87435771-87477942
rna15727.optimize.t5	rna15727	5'&3'	NC_007308.6	+	87436170-87476820	87435817-87477942
rna15727.optimize.t6	rna15727	3'	NC_007308.6	+	87436170-87476820	87436170-87477942
rna15754.optimize.t1	rna15754	5'	NC_007308.6	+	88552563-88658230	88548972-88658230
rna15784.optimize.t1	rna15784	5'	NC_007308.6	+	89993786-90001246	89993002-90001246
rna15784.optimize.t2	rna15784	5'	NC_007308.6	+	89993786-90001246	89993024-90001246
rna15784.optimize.t3	rna15784	5'	NC_007308.6	+	89993786-90001246	89993450-90001246
rna15834.optimize.t1	rna15834	5'&3'	NC_007308.6	+	101660209-101702867	101649512-101705883
rna15877.optimize.t1	rna15877	5'&3'	NC_007308.6	+	104323928-104342878	104323821-104345513
rna14315.optimize.t1	rna14315	3'	NC_007308.6	-	4419721-4429130	4413388-4429130
rna14315.optimize.t2	rna14315	3'	NC_007308.6	-	4419721-4429130	4415272-4429130
rna14318.optimize.t1	rna14318	5'&3'	NC_007308.6	-	4608905-4617394	4608883-4619033
rna14385.optimize.t1	rna14385	5'	NC_007308.6	-	9813986-9972995	9813986-10000513
rna14437.optimize.t1	rna14437	5'&3'	NC_007308.6	-	12534370-12616803	12532323-12653071
rna14528.optimize.t1	rna14528	5'&3'	NC_007308.6	-	19041171-19064573	19041161-19068016
rna14530.optimize.t1	rna14530	3'	NC_007308.6	-	19135723-19169799	19135254-19169799
rna14631.optimize.t1	rna14631	5'&3'	NC_007308.6	-	21637853-21640581	21637847-21644632
rna14711.optimize.t1	rna14711	5'&3'	NC_007308.6	-	25823356-25838712	25823288-25848626
rna14806.optimize.t1	rna14806	5'	NC_007308.6	-	27174319-27175722	27174319-27177158
rna14935.optimize.t1	rna14935	5'&3'	NC_007308.6	-	35473731-35676408	35471163-35683888
rna14993.optimize.t1	rna14993	5'	NC_007308.6	-	37201085-37216991	37201085-37218075
rna15058.optimize.t1	rna15058	5'	NC_007308.6	-	42853079-42854734	42853079-42856255
rna15115.optimize.t1	rna15115	5'&3'	NC_007308.6	-	45594263-45792445	45589830-45792821
rna15145.optimize.t1	rna15145	5'	NC_007308.6	-	47212640-47229307	47212640-47229742
rna15328.optimize.t1	rna15328	3'	NC_007308.6	-	61348476-61505525	61340913-61505525
rna15364.optimize.t1	rna15364	3'	NC_007308.6	-	65317800-65332438	65316730-65332438
rna15385.optimize.t1	rna15385	5'	NC_007308.6	-	65744015-65749115	65744015-65750400
rna15657.optimize.t1	rna15657	5'&3'	NC_007308.6	-	85151099-85192595	85149797-85194668
rna15722.optimize.t1	rna15722	5'&3'	NC_007308.6	-	87042688-87077682	87041864-87077880
rna15740.optimize.t1	rna15740	5'	NC_007308.6	-	88192781-88201348	88192781-88203607
rna15769.optimize.t1	rna15769	5'	NC_007308.6	-	89522387-89526100	89522387-89529250
rna15777.optimize.t1	rna15777	5'&3'	NC_007308.6	-	89821385-89866392	89819394-89876049
rna15779.optimize.t1	rna15779	3'	NC_007308.6	-	89896892-89926274	89889101-89926274
rna15786.optimize.t1	rna15786	3'	NC_007308.6	-	90035040-90130347	90031235-90130347
rna15789.optimize.t1	rna15789	3'	NC_007308.6	-	90201257-90236764	90194649-90236764
rna15819.optimize.t1	rna15819	5'	NC_007308.6	-	95734854-95735632	95734854-95736509
rna15973.optimize.t1	rna15973	5'&3'	NC_007309.6	+	2956799-3014331	2956312-3016230
rna15973.optimize.t2	rna15973	5'&3'	NC_007309.6	+	2956799-3014331	2956319-3016230
rna15973.optimize.t3	rna15973	5'&3'	NC_007309.6	+	2956799-3014331	2956320-3016230
rna15973.optimize.t4	rna15973	5'&3'	NC_007309.6	+	2956799-3014331	2956320-3016230
rna15973.optimize.t5	rna15973	5'&3'	NC_007309.6	+	2956799-3014331	2956329-3016230
rna15981.optimize.t1	rna15981	3'	NC_007309.6	+	3372952-3541944	3372952-3568783
rna15987.optimize.t1	rna15987	5'	NC_007309.6	+	3699121-3751447	3632658-3751447
rna16013.optimize.t1	rna16013	3'	NC_007309.6	+	4432962-4510833	4432962-4511241
rna16033.optimize.t1	rna16033	3'	NC_007309.6	+	6002359-6007710	6002359-6010415
rna16104.optimize.t1	rna16104	5'	NC_007309.6	+	10254866-10261807	10248361-10261807
rna16104.optimize.t2	rna16104	5'	NC_007309.6	+	10254866-10261807	10248361-10261807
rna16105.optimize.t1	rna16105	5'	NC_007309.6	+	10292679-10309905	10286637-10309905
rna16214.optimize.t1	rna16214	5'&3'	NC_007309.6	+	21271933-21275795	21234768-21276104
rna16294.optimize.t1	rna16294	3'	NC_007309.6	+	27899493-27900095	27899493-27901187
rna16302.optimize.t1	rna16302	5'&3'	NC_007309.6	+	29047574-29058469	29045010-29058665
rna16307.optimize.t1	rna16307	5'&3'	NC_007309.6	+	29396950-29518367	29391652-29519922
rna16312.optimize.t1	rna16312	5'&3'	NC_007309.6	+	29774637-29785324	29774294-29795962
rna16359.optimize.t1	rna16359	5'&3'	NC_007309.6	+	37982623-37984605	37982260-37986902
rna16361.optimize.t1	rna16361	5'	NC_007309.6	+	38017901-38019992	38008109-38019992
rna16393.optimize.t1	rna16393	3'	NC_007309.6	+	43536407-43566389	43536407-43595589
rna16402.optimize.t1	rna16402	5'	NC_007309.6	+	43865014-43905416	43815925-43905416
rna16448.optimize.t1	rna16448	5'&3'	NC_007309.6	+	46399015-46412423	46398189-46412751
rna16551.optimize.t1	rna16551	5'&3'	NC_007309.6	+	59943111-59944992	59942780-59945043
rna16551.optimize.t2	rna16551	5'&3'	NC_007309.6	+	59943111-59944992	59942780-59945043
rna16577.optimize.t1	rna16577	5'&3'	NC_007309.6	+	61672834-61676103	61672723-61679289
rna16625.optimize.t1	rna16625	3'	NC_007309.6	+	66775824-66785109	66775824-66810937
rna16661.optimize.t1	rna16661	5'	NC_007309.6	+	68310396-68357044	68282334-68357044
rna16749.optimize.t1	rna16749	3'	NC_007309.6	+	72703436-72707270	72703436-72711506
rna16779.optimize.t1	rna16779	5'	NC_007309.6	+	73465831-73502668	73453614-73502668
rna16794.optimize.t1	rna16794	5'	NC_007309.6	+	73936480-74147419	73905587-74147419
rna16811.optimize.t1	rna16811	3'	NC_007309.6	+	74594278-74676966	74594278-74679055
rna16825.optimize.t1	rna16825	5'&3'	NC_007309.6	+	75242259-75248308	75241973-75256920
rna16882.optimize.t1	rna16882	3'	NC_007309.6	+	80466236-80480221	80466236-80487992
rna16926.optimize.t1	rna16926	5'&3'	NC_007309.6	+	87403909-87408312	87401100-87408470
rna16926.optimize.t2	rna16926	5'&3'	NC_007309.6	+	87403909-87408312	87401153-87408470
rna16946.optimize.t1	rna16946	5'	NC_007309.6	+	88568845-88685052	88568595-88685052
rna16946.optimize.t2	rna16946	5'	NC_007309.6	+	88568845-88685052	88568606-88685052
rna16991.optimize.t1	rna16991	3'	NC_007309.6	+	93361372-93372642	93361372-93378191
rna17162.optimize.t1	rna17162	5'	NC_007309.6	+	99155368-99161829	99153531-99161829
rna17162.optimize.t2	rna17162	5'	NC_007309.6	+	99155368-99161829	99155322-99161829
rna17177.optimize.t1	rna17177	5'	NC_007309.6	+	99392278-99440205	99373623-99440205
rna17179.optimize.t1	rna17179	5'&3'	NC_007309.6	+	99482790-99486997	99481254-99487608
rna17179.optimize.t2	rna17179	5'&3'	NC_007309.6	+	99482790-99486997	99481277-99488288
rna17179.optimize.t3	rna17179	5'&3'	NC_007309.6	+	99482790-99486997	99481314-99487608
rna17406.optimize.t1	rna17406	3'	NC_007309.6	+	105825413-105845531	105825413-105847184
rna17444.optimize.t1	rna17444	5'	NC_007309.6	+	106166740-106167774	106163642-106167774
rna17436.optimize.t1	rna17436	3'	NC_007309.6	+	106141612-106143133	106141612-106145360
rna15906.optimize.t1	rna15906	5'&3'	NC_007309.6	-	1165354-1208208	1161476-1210552
rna15933.optimize.t1	rna15933	5'&3'	NC_007309.6	-	2140242-2150381	2140235-2152990
rna15933.optimize.t2	rna15933	5'	NC_007309.6	-	2140242-2150381	2140242-2152623
rna15971.optimize.t1	rna15971	5'	NC_007309.6	-	2925892-2927939	2925892-2928581
rna16026.optimize.t1	rna16026	5'	NC_007309.6	-	5471820-5491068	5471820-5493303
rna16077.optimize.t1	rna16077	5'&3'	NC_007309.6	-	9781162-9850259	9779483-9850364
rna16116.optimize.t1	rna16116	5'&3'	NC_007309.6	-	10873599-10875552	10873456-10890798
rna16116.optimize.t2	rna16116	5'&3'	NC_007309.6	-	10873599-10875552	10873477-10891846
rna16116.optimize.t3	rna16116	5'&3'	NC_007309.6	-	10873599-10875552	10873479-10891846
rna16116.optimize.t4	rna16116	5'&3'	NC_007309.6	-	10873599-10875552	10873480-10890798
rna16169.optimize.t1	rna16169	5'&3'	NC_007309.6	-	14652593-14761187	14650540-14762194
rna16314.optimize.t1	rna16314	5'&3'	NC_007309.6	-	29907332-29956209	29902795-29956781
rna16362.optimize.t1	rna16362	5'&3'	NC_007309.6	-	38024495-38140191	38022088-38140588
rna16506.optimize.t1	rna16506	5'&3'	NC_007309.6	-	48425363-48480978	48425357-48481827
rna16524.optimize.t1	rna16524	5'&3'	NC_007309.6	-	49421709-49423581	49421700-49435509
rna16534.optimize.t1	rna16534	5'	NC_007309.6	-	49618709-49650554	49618709-49652165
rna16567.optimize.t1	rna16567	5'&3'	NC_007309.6	-	60588592-60601213	60587275-60601267
rna16583.optimize.t1	rna16583	5'&3'	NC_007309.6	-	62494698-62570671	62491659-62596740
rna16624.optimize.t1	rna16624	5'	NC_007309.6	-	66746380-66775385	66746380-66775723
rna16630.optimize.t1	rna16630	5'&3'	NC_007309.6	-	67048188-67049227	67046404-67050931
rna16684.optimize.t1	rna16684	5'&3'	NC_007309.6	-	68708841-68740362	68707288-68740485
rna16684.optimize.t2	rna16684	5'&3'	NC_007309.6	-	68708841-68740362	68707288-68740485
rna16684.optimize.t3	rna16684	5'&3'	NC_007309.6	-	68708841-68740362	68707288-68740485
rna16731.optimize.t1	rna16731	5'	NC_007309.6	-	72435780-72448313	72435780-72448566
rna16778.optimize.t1	rna16778	5'	NC_007309.6	-	73429902-73460073	73429902-73466041
rna16814.optimize.t1	rna16814	5'	NC_007309.6	-	74706317-74871249	74706317-74925030
rna16831.optimize.t1	rna16831	5'&3'	NC_007309.6	-	75261435-75272302	75261413-75274024
rna16831.optimize.t2	rna16831	5'	NC_007309.6	-	75261435-75272302	75261435-75274024
rna16992.optimize.t1	rna16992	5'&3'	NC_007309.6	-	93388767-93397193	93386686-93420731
rna17088.optimize.t1	rna17088	5'	NC_007309.6	-	96301267-96342313	96301267-96348308
rna17102.optimize.t1	rna17102	5'&3'	NC_007309.6	-	98095485-98118128	98095484-98131438
rna17132.optimize.t1	rna17132	5'	NC_007309.6	-	98845763-98854291	98845763-98854962
rna17135.optimize.t1	rna17135	5'&3'	NC_007309.6	-	98881462-98914910	98879278-98915809
rna17195.optimize.t1	rna17195	5'	NC_007309.6	-	99725309-99727411	99725309-99728531
rna17232.optimize.t1	rna17232	5'	NC_007309.6	-	101422144-101422548	101422144-101423002
rna17239.optimize.t1	rna17239	5'&3'	NC_007309.6	-	101738591-101750639	101736506-101751151
rna17270.optimize.t1	rna17270	5'	NC_007309.6	-	103069083-103204893	103069083-103205525
rna17286.optimize.t1	rna17286	5'	NC_007309.6	-	103432539-103442927	103432539-103457672
rna17286.optimize.t2	rna17286	5'	NC_007309.6	-	103432539-103442927	103432539-103457672
rna17286.optimize.t3	rna17286	5'	NC_007309.6	-	103432539-103442927	103432539-103457672
rna17333.optimize.t1	rna17333	5'	NC_007309.6	-	104132836-104154997	104132836-104155212
rna17336.optimize.t1	rna17336	5'&3'	NC_007309.6	-	104177291-104185248	104175900-104186082
rna17336.optimize.t2	rna17336	5'&3'	NC_007309.6	-	104177291-104185248	104176539-104186082
rna17352.optimize.t1	rna17352	5'&3'	NC_007309.6	-	104387893-104400163	104387882-104404191
rna17352.optimize.t2	rna17352	5'	NC_007309.6	-	104387893-104400163	104387893-104404191
rna17407.optimize.t1	rna17407	5'	NC_007309.6	-	105846719-105847359	105846719-105847802
rna17434.optimize.t1	rna17434	5'&3'	NC_007309.6	-	106131562-106132475	106130535-106132974
rna17434.optimize.t2	rna17434	5'&3'	NC_007309.6	-	106131562-106132475	106130535-106141576
rna17454.optimize.t1	rna17454	5'	NC_007309.6	-	106373413-106376583	106373413-106389836
rna17470.optimize.t1	rna17470	5'&3'	NC_007309.6	-	106480163-106481735	106479951-106482852
rna17470.optimize.t2	rna17470	5'	NC_007309.6	-	106480163-106481735	106480163-106482581
rna17498.optimize.t1	rna17498	5'	NC_007309.6	-	106696123-106699339	106696123-106705768
rna17662.optimize.t1	rna17662	5'	NC_007310.6	+	18908554-19000519	18886623-19000519
rna17662.optimize.t2	rna17662	5'	NC_007310.6	+	18908554-19000519	18888546-19000519
rna17671.optimize.t1	rna17671	5'&3'	NC_007310.6	+	19175696-19211664	19171728-19212062
rna17683.optimize.t1	rna17683	5'&3'	NC_007310.6	+	19607603-19620565	19605125-19627672
rna17683.optimize.t2	rna17683	3'	NC_007310.6	+	19607603-19620565	19607603-19622190
rna17790.optimize.t1	rna17790	3'	NC_007310.6	+	28705754-28728364	28705754-28730206
rna17790.optimize.t2	rna17790	3'	NC_007310.6	+	28705754-28728364	28705754-28730206
rna17817.optimize.t1	rna17817	5'&3'	NC_007310.6	+	30612821-30651179	30596443-30655457
rna17817.optimize.t2	rna17817	5'&3'	NC_007310.6	+	30612821-30651179	30596604-30655457
rna17864.optimize.t1	rna17864	5'&3'	NC_007310.6	+	32806440-32818979	32805998-32823452
rna17969.optimize.t1	rna17969	3'	NC_007310.6	+	51065119-51114222	51065119-51114228
rna18357.optimize.t1	rna18357	5'	NC_007310.6	+	90942228-90955685	90934700-90955685
rna18357.optimize.t2	rna18357	5'	NC_007310.6	+	90942228-90955685	90934700-90955685
rna18357.optimize.t3	rna18357	5'	NC_007310.6	+	90942228-90955685	90934700-90955685
rna18362.optimize.t1	rna18362	5'&3'	NC_007310.6	+	91035082-91047052	91034591-91079792
rna17542.optimize.t1	rna17542	5'&3'	NC_007310.6	-	10542475-10545045	10542163-10545664
rna17554.optimize.t1	rna17554	3'	NC_007310.6	-	11408109-11411095	11406381-11411095
rna17614.optimize.t1	rna17614	5'&3'	NC_007310.6	-	15572939-15576482	15572401-15577174
rna17742.optimize.t1	rna17742	3'	NC_007310.6	-	23308506-23316677	23307046-23316677
rna17865.optimize.t1	rna17865	3'	NC_007310.6	-	32818244-32828218	32816579-32828218
rna17968.optimize.t1	rna17968	3'	NC_007310.6	-	51036255-51058517	51036050-51058517
rna18047.optimize.t1	rna18047	5'	NC_007310.6	-	55820918-55822814	55820918-55825148
rna18259.optimize.t1	rna18259	5'	NC_007310.6	-	81670381-81695758	81670381-81726524
rna18270.optimize.t1	rna18270	5'	NC_007310.6	-	83367497-83371214	83367497-83378025
rna18463.optimize.t1	rna18463	3'	NC_007311.6	+	11194629-11207746	11194629-11220152
rna18513.optimize.t1	rna18513	3'	NC_007311.6	+	14684396-14685296	14684396-14686364
rna18615.optimize.t1	rna18615	5'&3'	NC_007311.6	+	23837598-23839977	23795367-23840629
rna18626.optimize.t1	rna18626	3'	NC_007311.6	+	24751589-24754640	24751589-24756029
rna18821.optimize.t1	rna18821	5'	NC_007311.6	+	38674035-38682485	38672092-38682485
rna18853.optimize.t1	rna18853	3'	NC_007311.6	+	40021073-40039644	40021073-40039649
rna18853.optimize.t2	rna18853	3'	NC_007311.6	+	40021073-40039644	40021073-40056060
rna18903.optimize.t1	rna18903	5'	NC_007311.6	+	42655854-42663589	42655390-42663589
rna18974.optimize.t1	rna18974	3'	NC_007311.6	+	44389456-44390258	44389456-44391183
rna18991.optimize.t1	rna18991	3'	NC_007311.6	+	46878802-46881929	46878802-46882786
rna18994.optimize.t1	rna18994	5'&3'	NC_007311.6	+	46975670-47031660	46944149-47032812
rna19047.optimize.t1	rna19047	3'	NC_007311.6	+	52108526-52121558	52108526-52124925
rna19050.optimize.t1	rna19050	3'	NC_007311.6	+	52188275-52202118	52188275-52209269
rna19129.optimize.t1	rna19129	5'	NC_007311.6	+	54583554-54593460	54582203-54593460
rna19148.optimize.t1	rna19148	5'	NC_007311.6	+	54769661-54779412	54766034-54779412
rna19149.optimize.t1	rna19149	5'&3'	NC_007311.6	+	54792537-54802536	54791853-54803777
rna19151.optimize.t1	rna19151	5'	NC_007311.6	+	54810584-54816343	54807463-54816343
rna19151.optimize.t2	rna19151	5'&3'	NC_007311.6	+	54810584-54816343	54809315-54818463
rna19238.optimize.t1	rna19238	3'	NC_007311.6	+	58105431-58109123	58105431-58124525
rna19282.optimize.t1	rna19282	3'	NC_007311.6	+	59266282-59319662	59266282-59323095
rna19416.optimize.t1	rna19416	5'&3'	NC_007311.6	+	62947148-62968051	62935004-62969350
rna19428.optimize.t1	rna19428	5'&3'	NC_007311.6	+	63297220-63309234	63283435-63318311
rna19513.optimize.t1	rna19513	3'	NC_007311.6	+	65767585-65772290	65767585-65774176
rna19545.optimize.t1	rna19545	5'&3'	NC_007311.6	+	66606481-66621411	66603298-66622489
rna19561.optimize.t1	rna19561	5'&3'	NC_007311.6	+	67077041-67131361	67076794-67137393
rna19609.optimize.t1	rna19609	3'	NC_007311.6	+	68488455-68508707	68488455-68511202
rna19660.optimize.t1	rna19660	3'	NC_007311.6	+	73733446-73758225	73733446-73758335
rna19681.optimize.t1	rna19681	3'	NC_007311.6	+	74514738-74515950	74514738-74516349
rna19682.optimize.t1	rna19682	5'	NC_007311.6	+	74533818-74535481	74525898-74535481
rna19683.optimize.t1	rna19683	5'	NC_007311.6	+	74554960-74556624	74547500-74556624
rna19684.optimize.t1	rna19684	5'	NC_007311.6	+	74569831-74571903	74563750-74571903
rna19727.optimize.t1	rna19727	3'	NC_007311.6	+	75587812-75609937	75587812-75614463
rna19762.optimize.t1	rna19762	5'	NC_007311.6	+	76614776-76793422	76527889-76793422
rna19826.optimize.t1	rna19826	5'	NC_007311.6	+	79046995-79061159	79036642-79061159
rna19851.optimize.t1	rna19851	3'	NC_007311.6	+	79914319-79917243	79914319-79917676
rna18417.optimize.t1	rna18417	5'	NC_007311.6	-	3589182-3612639	3589182-3613146
rna18431.optimize.t1	rna18431	5'&3'	NC_007311.6	-	7157907-7410801	7157905-7423451
rna18567.optimize.t1	rna18567	5'&3'	NC_007311.6	-	18432715-18468761	18431272-18541242
rna18567.optimize.t2	rna18567	5'&3'	NC_007311.6	-	18432715-18468761	18431272-18541242
rna18567.optimize.t3	rna18567	5'	NC_007311.6	-	18432715-18468761	18432715-18552881
rna18567.optimize.t4	rna18567	5'	NC_007311.6	-	18432715-18468761	18432715-18552881
rna18567.optimize.t5	rna18567	5'	NC_007311.6	-	18432715-18468761	18432715-18552881
rna18779.optimize.t1	rna18779	3'	NC_007311.6	-	35447774-35483991	35445750-35483991
rna18891.optimize.t1	rna18891	3'	NC_007311.6	-	42399220-42402736	42396775-42402736
rna18922.optimize.t1	rna18922	5'&3'	NC_007311.6	-	43187787-43231878	43187078-43240042
rna19067.optimize.t1	rna19067	3'	NC_007311.6	-	52814645-52816936	52813915-52816936
rna19075.optimize.t1	rna19075	3'	NC_007311.6	-	53050457-53051215	53046026-53051215
rna19091.optimize.t1	rna19091	5'	NC_007311.6	-	53703164-53715977	53703164-53717065
rna19138.optimize.t1	rna19138	5'	NC_007311.6	-	54648477-54650161	54648477-54651511
rna19140.optimize.t1	rna19140	5'	NC_007311.6	-	54721690-54725811	54721690-54738222
rna19213.optimize.t1	rna19213	5'	NC_007311.6	-	55748742-55755512	55748742-55756063
rna19333.optimize.t1	rna19333	5'	NC_007311.6	-	60746695-60786192	60746695-60791712
rna19333.optimize.t2	rna19333	5'	NC_007311.6	-	60746695-60786192	60746695-60791712
rna19363.optimize.t1	rna19363	5'&3'	NC_007311.6	-	61763129-61772915	61763116-61791240
rna19363.optimize.t2	rna19363	5'	NC_007311.6	-	61763129-61772915	61763129-61819426
rna19365.optimize.t1	rna19365	5'	NC_007311.6	-	61801524-61805567	61801524-61819426
rna19379.optimize.t1	rna19379	5'&3'	NC_007311.6	-	62172886-62174194	62172884-62186956
rna19514.optimize.t1	rna19514	5'&3'	NC_007311.6	-	65775506-65811416	65773821-65811442
rna19520.optimize.t1	rna19520	5'	NC_007311.6	-	66012644-66013476	66012644-66014220
rna19554.optimize.t1	rna19554	5'	NC_007311.6	-	66879877-66895815	66879877-66896484
rna19726.optimize.t1	rna19726	5'&3'	NC_007311.6	-	75571242-75587703	75571227-75588603
rna19751.optimize.t1	rna19751	5'	NC_007311.6	-	76118479-76145418	76118479-76156782
rna19801.optimize.t1	rna19801	5'	NC_007311.6	-	78389833-78413716	78389833-78417786
rna19847.optimize.t1	rna19847	5'	NC_007311.6	-	79861912-79872506	79861912-79893495
rna19875.optimize.t1	rna19875	5'	NC_007311.6	-	82479321-82545122	82479321-82574330
rna19899.optimize.t1	rna19899	5'&3'	NC_007312.6	+	523047-535908	469992-545184
rna19899.optimize.t2	rna19899	5'&3'	NC_007312.6	+	523047-535908	497963-644389
rna19906.optimize.t1	rna19906	5'&3'	NC_007312.6	+	1112255-1114370	1041292-1137247
rna19926.optimize.t1	rna19926	5'&3'	NC_007312.6	+	1609099-1645611	1609014-1654710
rna19930.optimize.t1	rna19930	5'	NC_007312.6	+	1649338-1654710	1647707-1654710
rna19939.optimize.t1	rna19939	5'&3'	NC_007312.6	+	1720028-1722926	1718649-1723582
rna19952.optimize.t1	rna19952	3'	NC_007312.6	+	1839618-1849031	1839618-1850511
rna19952.optimize.t2	rna19952	3'	NC_007312.6	+	1839618-1849031	1839618-1850511
rna19952.optimize.t3	rna19952	3'	NC_007312.6	+	1839618-1849031	1839618-1850511
rna19968.optimize.t1	rna19968	5'&3'	NC_007312.6	+	2001747-2010840	1999702-2010876
rna19968.optimize.t2	rna19968	5'&3'	NC_007312.6	+	2001747-2010840	2001060-2010876
rna20077.optimize.t1	rna20077	5'&3'	NC_007312.6	+	4189770-4227190	4144880-4228156
rna20143.optimize.t1	rna20143	5'	NC_007312.6	+	11842392-11952393	11803737-11952393
rna20164.optimize.t1	rna20164	5'&3'	NC_007312.6	+	15636519-15641581	15636263-15641679
rna20195.optimize.t1	rna20195	5'&3'	NC_007312.6	+	18291666-18314461	18290073-18315768
rna20210.optimize.t1	rna20210	3'	NC_007312.6	+	20907555-20909148	20907555-20912015
rna20247.optimize.t1	rna20247	5'	NC_007312.6	+	23842149-23847705	23835753-23847705
rna20276.optimize.t1	rna20276	3'	NC_007312.6	+	26368661-26368876	26368661-26369053
rna20280.optimize.t1	rna20280	5'	NC_007312.6	+	26617395-26636102	26601339-26636102
rna20280.optimize.t2	rna20280	5'	NC_007312.6	+	26617395-26636102	26615099-26636102
rna20319.optimize.t1	rna20319	3'	NC_007312.6	+	32909444-32911209	32909444-32912316
rna20599.optimize.t1	rna20599	3'	NC_007312.6	+	68797440-68800762	68797440-68809806
rna20604.optimize.t1	rna20604	3'	NC_007312.6	+	69476075-69477387	69476075-69480636
rna20622.optimize.t1	rna20622	5'	NC_007312.6	+	72070805-72080531	72064212-72080531
rna20622.optimize.t2	rna20622	5'	NC_007312.6	+	72070805-72080531	72064212-72080531
rna19896.optimize.t1	rna19896	5'&3'	NC_007312.6	-	370870-378123	366315-383336
rna19908.optimize.t1	rna19908	5'&3'	NC_007312.6	-	1251437-1252064	1224169-1290300
rna19908.optimize.t2	rna19908	5'&3'	NC_007312.6	-	1251437-1252064	1231472-1290300
rna19934.optimize.t1	rna19934	5'	NC_007312.6	-	1669135-1672140	1669135-1673318
rna19935.optimize.t1	rna19935	5'	NC_007312.6	-	1674047-1679221	1674047-1698114
rna19935.optimize.t2	rna19935	5'	NC_007312.6	-	1674047-1679221	1674047-1698114
rna19935.optimize.t3	rna19935	5'	NC_007312.6	-	1674047-1679221	1674047-1701340
rna19935.optimize.t4	rna19935	5'	NC_007312.6	-	1674047-1679221	1674047-1701340
rna19937.optimize.t1	rna19937	5'&3'	NC_007312.6	-	1701594-1709038	1701490-1709145
rna19937.optimize.t2	rna19937	5'&3'	NC_007312.6	-	1701594-1709038	1701490-1709145
rna19937.optimize.t3	rna19937	5'	NC_007312.6	-	1701594-1709038	1701594-1709145
rna19962.optimize.t1	rna19962	5'	NC_007312.6	-	1965976-1969009	1965976-1970231
rna19965.optimize.t1	rna19965	5'	NC_007312.6	-	1986865-1990103	1986865-1993789
rna19995.optimize.t1	rna19995	5'	NC_007312.6	-	2278373-2284105	2278373-2284248
rna19995.optimize.t2	rna19995	5'	NC_007312.6	-	2278373-2284105	2278373-2284248
rna19995.optimize.t3	rna19995	5'	NC_007312.6	-	2278373-2284105	2278373-2284248
rna20040.optimize.t1	rna20040	5'&3'	NC_007312.6	-	2909601-2911083	2908036-2912061
rna20088.optimize.t1	rna20088	5'&3'	NC_007312.6	-	7502281-7644898	7493867-7645337
rna20214.optimize.t1	rna20214	5'	NC_007312.6	-	21202017-21203070	21202017-21204465
rna20238.optimize.t1	rna20238	5'	NC_007312.6	-	23315637-23344718	23315637-23355626
rna20444.optimize.t1	rna20444	5'	NC_007312.6	-	47159175-47167019	47159175-47168887
rna20487.optimize.t1	rna20487	5'&3'	NC_007312.6	-	57326891-57339967	57326672-57346179
rna20564.optimize.t1	rna20564	5'&3'	NC_007312.6	-	66649828-66736709	66649805-66736840
rna20759.optimize.t1	rna20759	3'	NC_007313.6	+	811667-812593	811667-813978
rna20863.optimize.t1	rna20863	3'	NC_007313.6	+	17934845-17935276	17934845-17940101
rna20895.optimize.t1	rna20895	5'&3'	NC_007313.6	+	22283677-22317984	22281065-22317991
rna21032.optimize.t1	rna21032	5'&3'	NC_007313.6	+	29797617-29798521	29784678-29799512
rna21047.optimize.t1	rna21047	3'	NC_007313.6	+	30283971-30291968	30283971-30292182
rna21087.optimize.t1	rna21087	5'&3'	NC_007313.6	+	32388579-32433529	32367811-32433736
rna21087.optimize.t2	rna21087	5'&3'	NC_007313.6	+	32388579-32433529	32367826-32433736
rna21360.optimize.t1	rna21360	3'	NC_007313.6	+	47291085-47292500	47291085-47293365
rna21508.optimize.t1	rna21508	3'	NC_007313.6	+	50250699-50251739	50250699-50252242
rna21548.optimize.t1	rna21548	3'	NC_007313.6	+	51084321-51085255	51084321-51085703
rna21621.optimize.t1	rna21621	5'	NC_007313.6	+	52866098-52880174	52864014-52880174
rna21640.optimize.t1	rna21640	5'&3'	NC_007313.6	+	53840480-53843672	53840429-53903533
rna21690.optimize.t1	rna21690	5'	NC_007313.6	+	55789361-55799594	55789308-55799594
rna21709.optimize.t1	rna21709	5'	NC_007313.6	+	56918054-56997749	56916207-56997749
rna21709.optimize.t2	rna21709	5'	NC_007313.6	+	56918054-56997749	56916207-56997749
rna21752.optimize.t1	rna21752	5'&3'	NC_007313.6	+	62124580-62138128	62124391-62145368
rna21756.optimize.t1	rna21756	5'&3'	NC_007313.6	+	63224085-63318548	63197317-63340283
rna21775.optimize.t1	rna21775	5'&3'	NC_007313.6	+	64687301-64730927	64654111-64734990
rna21775.optimize.t2	rna21775	5'	NC_007313.6	+	64687301-64730927	64654149-64730927
rna21779.optimize.t1	rna21779	5'&3'	NC_007313.6	+	65006494-65060593	64979876-65060721
rna21779.optimize.t2	rna21779	5'&3'	NC_007313.6	+	65006494-65060593	64980468-65060721
rna21779.optimize.t3	rna21779	5'&3'	NC_007313.6	+	65006494-65060593	64981264-65063824
rna21847.optimize.t1	rna21847	3'	NC_007313.6	+	75273575-75274954	75273575-75277050
rna22082.optimize.t1	rna22082	5'	NC_007313.6	+	82544700-82557369	82544127-82557369
rna22082.optimize.t2	rna22082	5'	NC_007313.6	+	82544700-82557369	82544165-82557369
rna20810.optimize.t1	rna20810	5'&3'	NC_007313.6	-	6800192-6937372	6795369-6937899
rna20810.optimize.t2	rna20810	5'&3'	NC_007313.6	-	6800192-6937372	6797740-6937899
rna20810.optimize.t3	rna20810	5'&3'	NC_007313.6	-	6800192-6937372	6797747-6937899
rna20843.optimize.t1	rna20843	5'	NC_007313.6	-	15808811-15811859	15808811-15841599
rna20852.optimize.t1	rna20852	5'	NC_007313.6	-	16376703-16378109	16376703-16378766
rna20902.optimize.t1	rna20902	3'	NC_007313.6	-	22520621-22554929	22519555-22554929
rna20911.optimize.t1	rna20911	5'&3'	NC_007313.6	-	22712784-22716010	22712655-22718118
rna20963.optimize.t1	rna20963	5'	NC_007313.6	-	25405273-25406097	25405273-25406772
rna20971.optimize.t1	rna20971	3'	NC_007313.6	-	26257271-26607385	26254528-26607385
rna20997.optimize.t1	rna20997	5'	NC_007313.6	-	28496234-28523673	28496234-28525754
rna21048.optimize.t1	rna21048	5'&3'	NC_007313.6	-	30291938-30293658	30291906-30294526
rna21051.optimize.t1	rna21051	5'	NC_007313.6	-	30298096-30303068	30298096-30304370
rna21051.optimize.t2	rna21051	5'	NC_007313.6	-	30298096-30303068	30298096-30304370
rna21278.optimize.t1	rna21278	3'	NC_007313.6	-	44670493-44673288	44668967-44673288
rna21321.optimize.t1	rna21321	5'	NC_007313.6	-	46487608-46489170	46487608-46491671
rna21365.optimize.t1	rna21365	3'	NC_007313.6	-	47403145-47404010	47401343-47404010
rna22235.optimize.t1	rna22235	5'&3'	NC_007314.5	+	1051572-1055674	1044047-1058078
rna22239.optimize.t1	rna22239	5'	NC_007314.5	+	1399404-1443485	1398311-1443485
rna22339.optimize.t1	rna22339	5'&3'	NC_007314.5	+	3864981-4114415	3862367-4117274
rna22407.optimize.t1	rna22407	3'	NC_007314.5	+	12835576-12856293	12835576-12862800
rna22542.optimize.t1	rna22542	5'	NC_007314.5	+	31283168-31362195	31266102-31362195
rna22542.optimize.t2	rna22542	5'	NC_007314.5	+	31283168-31362195	31266770-31362195
rna22546.optimize.t1	rna22546	5'	NC_007314.5	+	31658027-31676407	31626148-31676407
rna22560.optimize.t1	rna22560	5'&3'	NC_007314.5	+	34230549-34498413	34230475-34511610
rna22667.optimize.t1	rna22667	3'	NC_007314.5	+	42908077-42922767	42908077-42925106
rna22798.optimize.t1	rna22798	3'	NC_007314.5	+	48169143-48176420	48169143-48184683
rna22798.optimize.t2	rna22798	3'	NC_007314.5	+	48169143-48176420	48169143-48184928
rna22798.optimize.t3	rna22798	3'	NC_007314.5	+	48169143-48176420	48169143-48184928
rna22798.optimize.t4	rna22798	3'	NC_007314.5	+	48169143-48176420	48169143-48184928
rna22872.optimize.t1	rna22872	5'&3'	NC_007314.5	+	51692265-51727020	51690215-51727360
rna22906.optimize.t1	rna22906	5'&3'	NC_007314.5	+	52377463-52386625	52362064-52387763
rna22906.optimize.t2	rna22906	5'&3'	NC_007314.5	+	52377463-52386625	52362524-52387763
rna22997.optimize.t1	rna22997	5'	NC_007314.5	+	53424800-53447532	53424588-53447532
rna23055.optimize.t1	rna23055	5'	NC_007314.5	+	56583539-56593458	56582908-56593458
rna23061.optimize.t1	rna23061	5'&3'	NC_007314.5	+	56855081-56882844	56854720-56882857
rna23066.optimize.t1	rna23066	5'&3'	NC_007314.5	+	56891191-56901012	56889289-56904044
rna23066.optimize.t2	rna23066	5'&3'	NC_007314.5	+	56891191-56901012	56889821-56904044
rna23120.optimize.t1	rna23120	5'	NC_007314.5	+	61555922-61566244	61554595-61566244
rna23120.optimize.t2	rna23120	5'	NC_007314.5	+	61555922-61566244	61554663-61566244
rna23234.optimize.t1	rna23234	5'	NC_007314.5	+	70832246-70962876	70825099-70962876
rna23237.optimize.t1	rna23237	5'	NC_007314.5	+	71049706-71053868	71049384-71053868
rna23398.optimize.t1	rna23398	3'	NC_007314.5	+	79043271-79056167	79043271-79062237
rna23404.optimize.t1	rna23404	3'	NC_007314.5	+	79716869-79847499	79716869-79848619
rna23424.optimize.t1	rna23424	3'	NC_007314.5	+	81606011-81607064	81606011-81609006
rna23432.optimize.t1	rna23432	5'	NC_007314.5	+	81846893-81849137	81846657-81849137
rna22295.optimize.t1	rna22295	5'	NC_007314.5	-	2698571-2700722	2698571-2742292
rna22302.optimize.t1	rna22302	5'&3'	NC_007314.5	-	2983749-3012131	2983368-3013438
rna22315.optimize.t1	rna22315	5'&3'	NC_007314.5	-	3377075-3394072	3373694-3396736
rna22371.optimize.t1	rna22371	3'	NC_007314.5	-	5122411-5141070	5115906-5141070
rna22513.optimize.t1	rna22513	5'&3'	NC_007314.5	-	28354229-28387643	28350290-28390997
rna22663.optimize.t1	rna22663	3'	NC_007314.5	-	42806035-42811664	42805631-42811664
rna22770.optimize.t1	rna22770	5'	NC_007314.5	-	47802647-47808271	47802647-47808462
rna22786.optimize.t1	rna22786	5'&3'	NC_007314.5	-	47936927-47948851	47936924-47969147
rna22869.optimize.t1	rna22869	5'	NC_007314.5	-	51453022-51454437	51453022-51455516
rna22910.optimize.t1	rna22910	5'	NC_007314.5	-	52434492-52436824	52434492-52438312
rna22910.optimize.t2	rna22910	5'	NC_007314.5	-	52434492-52436824	52434492-52438312
rna22951.optimize.t1	rna22951	5'&3'	NC_007314.5	-	52747350-52751213	52747344-52751345
rna23017.optimize.t1	rna23017	5'&3'	NC_007314.5	-	55589421-55621680	55586863-55621870
rna23131.optimize.t1	rna23131	5'&3'	NC_007314.5	-	62440492-62460299	62439845-62468469
rna23245.optimize.t1	rna23245	5'	NC_007314.5	-	71116452-71123615	71116452-71123720
rna23265.optimize.t1	rna23265	5'&3'	NC_007314.5	-	71657775-71698869	71657635-71707520
rna23265.optimize.t2	rna23265	5'	NC_007314.5	-	71657775-71698869	71657775-71708680
rna23419.optimize.t1	rna23419	5'	NC_007314.5	-	81460180-81476328	81460180-81477522
rna23428.optimize.t1	rna23428	5'	NC_007314.5	-	81656937-81700728	81656937-81700900
rna23579.optimize.t1	rna23579	5'	NC_007315.6	+	14291299-14317474	14256792-14317474
rna23583.optimize.t1	rna23583	5'	NC_007315.6	+	14561145-14602531	14494513-14602531
rna23678.optimize.t1	rna23678	5'&3'	NC_007315.6	+	33600776-33637023	33598559-33641268
rna23781.optimize.t1	rna23781	5'	NC_007315.6	+	45502901-45527630	45502660-45527630
rna23871.optimize.t1	rna23871	5'&3'	NC_007315.6	+	53293111-53295542	53290205-53298561
rna23996.optimize.t1	rna23996	5'&3'	NC_007315.6	+	56789752-56798311	56789352-56822565
rna23996.optimize.t2	rna23996	5'&3'	NC_007315.6	+	56789752-56798311	56789397-56798313
rna24001.optimize.t1	rna24001	3'	NC_007315.6	+	56906771-56934186	56906771-56934241
rna24014.optimize.t1	rna24014	5'&3'	NC_007315.6	+	57580055-57604770	57569704-57610826
rna24067.optimize.t1	rna24067	5'&3'	NC_007315.6	+	61083124-61328507	61050071-61330671
rna24091.optimize.t1	rna24091	5'	NC_007315.6	+	63539268-63576814	63537907-63576814
rna24117.optimize.t1	rna24117	5'&3'	NC_007315.6	+	64297237-64301170	64296220-64307298
rna24117.optimize.t2	rna24117	5'&3'	NC_007315.6	+	64297237-64301170	64296255-64307298
rna24117.optimize.t3	rna24117	5'&3'	NC_007315.6	+	64297237-64301170	64296268-64307298
rna24127.optimize.t1	rna24127	3'	NC_007315.6	+	64545593-64597273	64545593-64599794
rna24201.optimize.t1	rna24201	3'	NC_007315.6	+	67009728-67010816	67009728-67014687
rna24266.optimize.t1	rna24266	3'	NC_007315.6	+	70733530-70788856	70733530-70790734
rna24271.optimize.t1	rna24271	5'&3'	NC_007315.6	+	70828265-70868879	70827445-70869205
rna24348.optimize.t1	rna24348	5'&3'	NC_007315.6	+	72426939-72429489	72423828-72434802
rna24399.optimize.t1	rna24399	5'&3'	NC_007315.6	+	73495559-73500181	73494745-73500285
rna24424.optimize.t1	rna24424	5'	NC_007315.6	+	74001464-74050041	73998223-74050041
rna24430.optimize.t1	rna24430	3'	NC_007315.6	+	74217540-74234770	74217540-74240814
rna24458.optimize.t1	rna24458	3'	NC_007315.6	+	74465453-74474397	74465453-74476935
rna24460.optimize.t1	rna24460	5'	NC_007315.6	+	74515646-74526454	74515070-74526454
rna24461.optimize.t1	rna24461	3'	NC_007315.6	+	74527456-74539248	74527456-74540018
rna24461.optimize.t2	rna24461	3'	NC_007315.6	+	74527456-74539248	74527456-74540018
rna24461.optimize.t3	rna24461	3'	NC_007315.6	+	74527456-74539248	74527456-74540018
rna24495.optimize.t1	rna24495	5'	NC_007315.6	+	74914620-74917204	74901375-74917204
rna23453.optimize.t1	rna23453	5'&3'	NC_007315.6	-	2547529-2592396	2547527-2606159
rna23453.optimize.t2	rna23453	5'	NC_007315.6	-	2547529-2592396	2547529-2605966
rna23565.optimize.t1	rna23565	5'	NC_007315.6	-	12855519-12868397	12855519-12884456
rna23681.optimize.t1	rna23681	5'	NC_007315.6	-	34860429-34862645	34860429-34866426
rna23791.optimize.t1	rna23791	5'	NC_007315.6	-	45701528-45705076	45701528-45705479
rna23886.optimize.t1	rna23886	5'	NC_007315.6	-	54121198-54124944	54121198-54157276
rna23886.optimize.t2	rna23886	5'	NC_007315.6	-	54121198-54124944	54121198-54157276
rna23886.optimize.t3	rna23886	5'	NC_007315.6	-	54121198-54124944	54121198-54157789
rna23982.optimize.t1	rna23982	3'	NC_007315.6	-	56199759-56220463	56193373-56220463
rna24131.optimize.t1	rna24131	5'	NC_007315.6	-	64684325-64688997	64684325-64690640
rna24157.optimize.t1	rna24157	5'&3'	NC_007315.6	-	65286404-65288685	65286200-65289303
rna24167.optimize.t1	rna24167	3'	NC_007315.6	-	65655555-65658096	65654848-65658096
rna24179.optimize.t1	rna24179	5'	NC_007315.6	-	66085653-66126731	66085653-66132126
rna24257.optimize.t1	rna24257	3'	NC_007315.6	-	70530384-70535379	70530323-70535379
rna24272.optimize.t1	rna24272	5'	NC_007315.6	-	70869145-70871681	70869145-70873747
rna24272.optimize.t2	rna24272	5'	NC_007315.6	-	70869145-70871681	70869145-70874430
rna24272.optimize.t3	rna24272	5'	NC_007315.6	-	70869145-70871681	70869145-70874430
rna24272.optimize.t4	rna24272	5'	NC_007315.6	-	70869145-70871681	70869145-70874673
rna24272.optimize.t5	rna24272	5'	NC_007315.6	-	70869145-70871681	70869145-70874673
rna24272.optimize.t6	rna24272	5'	NC_007315.6	-	70869145-70871681	70869145-70874673
rna24272.optimize.t7	rna24272	5'	NC_007315.6	-	70869145-70871681	70869145-70874673
rna24317.optimize.t1	rna24317	5'	NC_007315.6	-	71768878-71778694	71768878-71783586
rna24382.optimize.t1	rna24382	5'&3'	NC_007315.6	-	73070719-73071430	73020657-73117821
rna24395.optimize.t1	rna24395	5'&3'	NC_007315.6	-	73444435-73446515	73440268-73446901
rna24419.optimize.t1	rna24419	5'&3'	NC_007315.6	-	73798921-73861193	73797958-73883571
rna24478.optimize.t1	rna24478	5'	NC_007315.6	-	74599585-74603828	74599585-74603970
rna24494.optimize.t1	rna24494	5'	NC_007315.6	-	74868281-74914251	74868281-74914619
rna24514.optimize.t1	rna24514	5'	NC_007315.6	-	75209131-75213247	75209131-75214775
rna24551.optimize.t1	rna24551	3'	NC_007316.6	+	1662993-1688101	1662993-1692686
rna24553.optimize.t1	rna24553	5'	NC_007316.6	+	1755489-1770271	1722813-1770271
rna24592.optimize.t1	rna24592	5'&3'	NC_007316.6	+	2925704-2935771	2920829-2936005
rna24610.optimize.t1	rna24610	5'	NC_007316.6	+	5261191-5270677	5260290-5270677
rna24646.optimize.t1	rna24646	5'	NC_007316.6	+	10322226-10333196	10298870-10333196
rna24799.optimize.t1	rna24799	5'	NC_007316.6	+	14834827-14855344	14814763-14855344
rna24928.optimize.t1	rna24928	5'	NC_007316.6	+	25273178-25306260	25250193-25306260
rna24942.optimize.t1	rna24942	5'	NC_007316.6	+	25586692-25598596	25582356-25598596
rna24956.optimize.t1	rna24956	3'	NC_007316.6	+	25848208-25866092	25848208-25869053
rna24978.optimize.t1	rna24978	3'	NC_007316.6	+	26445051-26449796	26445051-26451173
rna25088.optimize.t1	rna25088	5'	NC_007316.6	+	35409944-35415598	35339732-35415598
rna25083.optimize.t1	rna25083	5'	NC_007316.6	+	35355929-35395871	35350230-35395871
rna25150.optimize.t1	rna25150	3'	NC_007316.6	+	36352295-36536772	36352295-36560570
rna25161.optimize.t1	rna25161	5'&3'	NC_007316.6	+	36688959-36699687	36688832-36718778
rna25235.optimize.t1	rna25235	5'&3'	NC_007316.6	+	40686629-40697121	40685814-40697845
rna25286.optimize.t1	rna25286	3'	NC_007316.6	+	45221494-45247176	45221494-45247309
rna25311.optimize.t1	rna25311	3'	NC_007316.6	+	46214602-46219039	46214602-46228305
rna25318.optimize.t1	rna25318	5'	NC_007316.6	+	46317186-46324977	46290367-46324977
rna25341.optimize.t1	rna25341	5'&3'	NC_007316.6	+	46548852-46557735	46548459-46559847
rna25354.optimize.t1	rna25354	3'	NC_007316.6	+	46736851-46737040	46736851-46737360
rna25365.optimize.t1	rna25365	5'	NC_007316.6	+	46809431-46810753	46808167-46810753
rna25365.optimize.t2	rna25365	5'	NC_007316.6	+	46809431-46810753	46808169-46810753
rna25365.optimize.t3	rna25365	5'	NC_007316.6	+	46809431-46810753	46808172-46810753
rna25365.optimize.t4	rna25365	5'	NC_007316.6	+	46809431-46810753	46808180-46810753
rna25365.optimize.t5	rna25365	5'	NC_007316.6	+	46809431-46810753	46808236-46810753
rna25365.optimize.t6	rna25365	5'	NC_007316.6	+	46809431-46810753	46808326-46810753
rna25365.optimize.t7	rna25365	5'	NC_007316.6	+	46809431-46810753	46808355-46810753
rna25365.optimize.t8	rna25365	5'	NC_007316.6	+	46809431-46810753	46808414-46810753
rna25365.optimize.t9	rna25365	5'	NC_007316.6	+	46809431-46810753	46808734-46810753
rna25365.optimize.t10	rna25365	5'	NC_007316.6	+	46809431-46810753	46808742-46810753
rna25365.optimize.t11	rna25365	5'	NC_007316.6	+	46809431-46810753	46808742-46810753
rna25365.optimize.t12	rna25365	5'	NC_007316.6	+	46809431-46810753	46808746-46810753
rna25365.optimize.t13	rna25365	5'	NC_007316.6	+	46809431-46810753	46808878-46810753
rna25368.optimize.t1	rna25368	3'	NC_007316.6	+	46819605-46830354	46819605-46831576
rna25397.optimize.t1	rna25397	5'	NC_007316.6	+	47151307-47158227	47151073-47158227
rna25459.optimize.t1	rna25459	3'	NC_007316.6	+	48508173-48509012	48508173-48513230
rna25477.optimize.t1	rna25477	5'&3'	NC_007316.6	+	48820507-48833402	48820392-48833440
rna25492.optimize.t1	rna25492	5'&3'	NC_007316.6	+	49075998-49077893	49074973-49078067
rna25514.optimize.t1	rna25514	5'&3'	NC_007316.6	+	49499606-49538970	49488282-49539945
rna25560.optimize.t1	rna25560	5'	NC_007316.6	+	50166331-50175734	50156392-50175734
rna25568.optimize.t1	rna25568	3'	NC_007316.6	+	50248291-50325531	50248291-50326648
rna25578.optimize.t1	rna25578	3'	NC_007316.6	+	50470314-50481145	50470314-50485005
rna25638.optimize.t1	rna25638	3'	NC_007316.6	+	51613591-51628782	51613591-51629921
rna25642.optimize.t1	rna25642	5'	NC_007316.6	+	51760282-51810883	51735206-51810883
rna25642.optimize.t2	rna25642	5'	NC_007316.6	+	51760282-51810883	51735237-51810883
rna25698.optimize.t1	rna25698	3'	NC_007316.6	+	52398749-52402754	52398749-52405836
rna25770.optimize.t1	rna25770	5'	NC_007316.6	+	53413949-53451464	53413779-53451464
rna25833.optimize.t1	rna25833	3'	NC_007316.6	+	54170209-54187008	54170209-54187681
rna25833.optimize.t2	rna25833	3'	NC_007316.6	+	54170209-54187008	54170209-54187681
rna25843.optimize.t1	rna25843	3'	NC_007316.6	+	54366615-54369251	54366615-54370878
rna25870.optimize.t1	rna25870	3'	NC_007316.6	+	54995269-55008937	54995269-55010254
rna25872.optimize.t1	rna25872	5'	NC_007316.6	+	55028858-55052406	55027297-55052406
rna25893.optimize.t1	rna25893	5'&3'	NC_007316.6	+	55520292-55529327	55508411-55531493
rna25909.optimize.t1	rna25909	5'	NC_007316.6	+	55751193-55761255	55750142-55761255
rna25973.optimize.t1	rna25973	5'	NC_007316.6	+	56514791-56519889	56514509-56519889
rna25985.optimize.t1	rna25985	5'	NC_007316.6	+	56622544-56632019	56616099-56632019
rna25985.optimize.t2	rna25985	5'	NC_007316.6	+	56622544-56632019	56622132-56632019
rna25985.optimize.t3	rna25985	5'	NC_007316.6	+	56622544-56632019	56622132-56632019
rna26001.optimize.t1	rna26001	5'&3'	NC_007316.6	+	56762473-56769549	56762211-56769592
rna26003.optimize.t1	rna26003	5'&3'	NC_007316.6	+	56773867-56783943	56772803-56786079
rna26009.optimize.t1	rna26009	5'	NC_007316.6	+	56871847-56885475	56871559-56885475
rna26015.optimize.t1	rna26015	5'	NC_007316.6	+	56919850-56929062	56918764-56929062
rna26053.optimize.t1	rna26053	5'	NC_007316.6	+	57430991-57442625	57430239-57442625
rna26053.optimize.t2	rna26053	5'	NC_007316.6	+	57430991-57442625	57430239-57442625
rna26109.optimize.t1	rna26109	5'&3'	NC_007316.6	+	57975470-57976376	57956193-57981333
rna26109.optimize.t2	rna26109	5'&3'	NC_007316.6	+	57975470-57976376	57956238-57981333
rna26198.optimize.t1	rna26198	3'	NC_007316.6	+	59332573-59357693	59332573-59364922
rna26423.optimize.t1	rna26423	5'	NC_007316.6	+	62875297-62876790	62874789-62876790
rna26614.optimize.t1	rna26614	3'	NC_007316.6	+	64443633-64444571	64443633-64445753
rna26638.optimize.t1	rna26638	5'	NC_007316.6	+	65024870-65029513	65022556-65029513
rna26723.optimize.t1	rna26723	5'&3'	NC_007316.6	+	66186503-66192094	66182632-66222069
rna26723.optimize.t2	rna26723	5'&3'	NC_007316.6	+	66186503-66192094	66182632-66222069
rna26723.optimize.t3	rna26723	5'&3'	NC_007316.6	+	66186503-66192094	66182638-66222069
rna26723.optimize.t4	rna26723	5'&3'	NC_007316.6	+	66186503-66192094	66182655-66222069
rna26723.optimize.t5	rna26723	3'	NC_007316.6	+	66186503-66192094	66186503-66222069
rna26723.optimize.t6	rna26723	3'	NC_007316.6	+	66186503-66192094	66186503-66222069
rna26740.optimize.t1	rna26740	5'&3'	NC_007316.6	+	66295261-66301623	66294640-66301640
rna24552.optimize.t1	rna24552	5'&3'	NC_007316.6	-	1688353-1701461	1686441-1704953
rna24589.optimize.t1	rna24589	3'	NC_007316.6	-	2863783-2876937	2818701-2876937
rna24594.optimize.t1	rna24594	5'&3'	NC_007316.6	-	2980845-2994661	2980831-2995557
rna24615.optimize.t1	rna24615	3'	NC_007316.6	-	6566162-6568021	6564480-6568021
rna24622.optimize.t1	rna24622	5'&3'	NC_007316.6	-	7743299-7757459	7743255-7760078
rna24649.optimize.t1	rna24649	5'	NC_007316.6	-	10422900-10458261	10422900-10467688
rna24718.optimize.t1	rna24718	5'	NC_007316.6	-	12982142-12993583	12982142-12999607
rna24754.optimize.t1	rna24754	3'	NC_007316.6	-	14101567-14117572	14098279-14117572
rna24782.optimize.t1	rna24782	5'	NC_007316.6	-	14664021-14673674	14664021-14674021
rna24824.optimize.t1	rna24824	5'	NC_007316.6	-	16600635-16661872	16600635-16695734
rna24974.optimize.t1	rna24974	3'	NC_007316.6	-	26263898-26276799	26263380-26276799
rna25020.optimize.t1	rna25020	5'	NC_007316.6	-	34581586-34660709	34581586-34660896
rna25041.optimize.t1	rna25041	3'	NC_007316.6	-	35012245-35015193	35012217-35015193
rna25067.optimize.t1	rna25067	3'	NC_007316.6	-	35241679-35251508	35230815-35251508
rna25117.optimize.t1	rna25117	3'	NC_007316.6	-	35653522-35675346	35650066-35675346
rna25117.optimize.t2	rna25117	3'	NC_007316.6	-	35653522-35675346	35650066-35675346
rna25364.optimize.t1	rna25364	5'&3'	NC_007316.6	-	46807015-46809325	46804280-46811700
rna25364.optimize.t2	rna25364	5'	NC_007316.6	-	46807015-46809325	46807015-46811700
rna25390.optimize.t1	rna25390	5'	NC_007316.6	-	47055431-47069484	47055431-47079907
rna25404.optimize.t1	rna25404	5'	NC_007316.6	-	47253339-47282001	47253339-47283401
rna25404.optimize.t2	rna25404	5'	NC_007316.6	-	47253339-47282001	47253339-47283401
rna25404.optimize.t3	rna25404	5'	NC_007316.6	-	47253339-47282001	47253339-47345045
rna25410.optimize.t1	rna25410	5'	NC_007316.6	-	47314298-47345004	47314298-47346571
rna25483.optimize.t1	rna25483	5'&3'	NC_007316.6	-	48974067-48981015	48974038-48991500
rna25519.optimize.t1	rna25519	3'	NC_007316.6	-	49560658-49563124	49550522-49563124
rna25519.optimize.t2	rna25519	3'	NC_007316.6	-	49560658-49563124	49551441-49563124
rna25686.optimize.t1	rna25686	5'	NC_007316.6	-	52312844-52331823	52312844-52331841
rna25686.optimize.t2	rna25686	5'	NC_007316.6	-	52312844-52331823	52312844-52331841
rna25686.optimize.t3	rna25686	5'	NC_007316.6	-	52312844-52331823	52312844-52331841
rna25788.optimize.t1	rna25788	5'&3'	NC_007316.6	-	53789561-53856293	53786863-53856861
rna25801.optimize.t1	rna25801	5'&3'	NC_007316.6	-	53925310-53928169	53925291-53929999
rna25876.optimize.t1	rna25876	5'	NC_007316.6	-	55131478-55140009	55131478-55140220
rna25876.optimize.t2	rna25876	5'	NC_007316.6	-	55131478-55140009	55131478-55140220
rna25876.optimize.t3	rna25876	5'	NC_007316.6	-	55131478-55140009	55131478-55140220
rna25878.optimize.t1	rna25878	5'	NC_007316.6	-	55175791-55191079	55175791-55202150
rna25878.optimize.t2	rna25878	5'	NC_007316.6	-	55175791-55191079	55175791-55202150
rna25908.optimize.t1	rna25908	5'	NC_007316.6	-	55730321-55750768	55730321-55751090
rna25929.optimize.t1	rna25929	5'	NC_007316.6	-	56064427-56067944	56064427-56068091
rna25945.optimize.t1	rna25945	3'	NC_007316.6	-	56266090-56269229	56264392-56269229
rna26042.optimize.t1	rna26042	5'&3'	NC_007316.6	-	57302250-57307729	57301916-57313357
rna26111.optimize.t1	rna26111	5'	NC_007316.6	-	58026382-58042903	58026382-58056003
rna26113.optimize.t1	rna26113	5'	NC_007316.6	-	58056266-58057548	58056266-58057875
rna26113.optimize.t2	rna26113	5'	NC_007316.6	-	58056266-58057548	58056266-58057875
rna26391.optimize.t1	rna26391	5'	NC_007316.6	-	62619184-62627259	62619184-62630015
rna26595.optimize.t1	rna26595	5'	NC_007316.6	-	64226047-64253445	64226047-64255147
rna26737.optimize.t1	rna26737	5'	NC_007316.6	-	66259086-66267887	66259086-66268385
rna26753.optimize.t1	rna26753	3'	NC_007317.6	+	3955201-3957438	3955201-3958721
rna26756.optimize.t1	rna26756	5'	NC_007317.6	+	5305812-5367616	5304974-5367616
rna26838.optimize.t1	rna26838	5'&3'	NC_007317.6	+	10453348-10481077	10427396-10483635
rna26888.optimize.t1	rna26888	5'	NC_007317.6	+	13309428-13341983	13307648-13341983
rna26888.optimize.t2	rna26888	5'	NC_007317.6	+	13309428-13341983	13308673-13341983
rna26888.optimize.t3	rna26888	5'	NC_007317.6	+	13309428-13341983	13309018-13341983
rna27048.optimize.t1	rna27048	3'	NC_007317.6	+	20491203-20499217	20491203-20501337
rna27115.optimize.t1	rna27115	5'&3'	NC_007317.6	+	21431218-21486597	21385334-21495266
rna27158.optimize.t1	rna27158	5'&3'	NC_007317.6	+	22764179-22783950	22764090-22795969
rna27173.optimize.t1	rna27173	5'	NC_007317.6	+	23054736-23142896	23003617-23142896
rna27208.optimize.t1	rna27208	3'	NC_007317.6	+	23785435-23792133	23785435-23796584
rna27212.optimize.t1	rna27212	3'	NC_007317.6	+	23992582-24010930	23992582-24013601
rna27212.optimize.t2	rna27212	3'	NC_007317.6	+	23992582-24010930	23992582-24016129
rna27212.optimize.t3	rna27212	3'	NC_007317.6	+	23992582-24010930	23992582-24016129
rna27241.optimize.t1	rna27241	3'	NC_007317.6	+	24809571-24810518	24809571-24811027
rna27256.optimize.t1	rna27256	3'	NC_007317.6	+	25089624-25109780	25089624-25112700
rna27278.optimize.t1	rna27278	5'&3'	NC_007317.6	+	25736167-25771699	25736124-25773911
rna27367.optimize.t1	rna27367	3'	NC_007317.6	+	27562996-27576129	27562996-27576596
rna27371.optimize.t1	rna27371	5'	NC_007317.6	+	27580361-27583136	27577630-27583136
rna27401.optimize.t1	rna27401	5'	NC_007317.6	+	27791040-27795582	27790436-27795582
rna27405.optimize.t1	rna27405	5'	NC_007317.6	+	27815328-27826973	27811518-27826973
rna27405.optimize.t2	rna27405	5'	NC_007317.6	+	27815328-27826973	27811518-27826973
rna27405.optimize.t3	rna27405	5'	NC_007317.6	+	27815328-27826973	27811518-27826973
rna27412.optimize.t1	rna27412	3'	NC_007317.6	+	27846439-27876008	27846439-27877807
rna27430.optimize.t1	rna27430	5'	NC_007317.6	+	28047159-28055103	28045779-28055103
rna27499.optimize.t1	rna27499	5'&3'	NC_007317.6	+	28640169-28653245	28640151-28678372
rna27580.optimize.t1	rna27580	5'&3'	NC_007317.6	+	33840017-33854748	33839449-33854753
rna27580.optimize.t2	rna27580	5'&3'	NC_007317.6	+	33840017-33854748	33839576-33854753
rna27585.optimize.t1	rna27585	5'&3'	NC_007317.6	+	33893857-33906349	33892630-33908589
rna27600.optimize.t1	rna27600	5'	NC_007317.6	+	34241695-34251311	34241253-34251311
rna27611.optimize.t1	rna27611	5'&3'	NC_007317.6	+	34588962-34630503	34571838-34631202
rna27634.optimize.t1	rna27634	5'	NC_007317.6	+	35000284-35028726	34999836-35028726
rna27738.optimize.t1	rna27738	5'&3'	NC_007317.6	+	38086267-38099583	38040136-38109127
rna27738.optimize.t2	rna27738	5'&3'	NC_007317.6	+	38086267-38099583	38040136-38109127
rna27749.optimize.t1	rna27749	3'	NC_007317.6	+	38388241-38397178	38388241-38397281
rna27810.optimize.t1	rna27810	5'&3'	NC_007317.6	+	39814651-39839336	39814277-39886751
rna27833.optimize.t1	rna27833	3'	NC_007317.6	+	40113335-40135795	40113335-40139359
rna27870.optimize.t1	rna27870	3'	NC_007317.6	+	40841552-40865993	40841552-40869118
rna28002.optimize.t1	rna28002	3'	NC_007317.6	+	43075965-43076482	43075965-43077891
rna28019.optimize.t1	rna28019	3'	NC_007317.6	+	43464099-43471197	43464099-43471332
rna28037.optimize.t1	rna28037	3'	NC_007317.6	+	43649870-43659375	43649870-43663684
rna28134.optimize.t1	rna28134	5'&3'	NC_007317.6	+	45305355-45312101	45294726-45314753
rna28134.optimize.t2	rna28134	5'&3'	NC_007317.6	+	45305355-45312101	45300498-45314753
rna28134.optimize.t3	rna28134	5'&3'	NC_007317.6	+	45305355-45312101	45300534-45314753
rna28145.optimize.t1	rna28145	3'	NC_007317.6	+	45428489-45430628	45428489-45431608
rna28174.optimize.t1	rna28174	5'&3'	NC_007317.6	+	46211388-46260866	46211229-46266775
rna28212.optimize.t1	rna28212	3'	NC_007317.6	+	48689153-48711935	48689153-48712174
rna28225.optimize.t1	rna28225	5'&3'	NC_007317.6	+	48926585-48931174	48924562-48931233
rna28262.optimize.t1	rna28262	5'	NC_007317.6	+	49537232-49573954	49536287-49573954
rna28262.optimize.t2	rna28262	5'	NC_007317.6	+	49537232-49573954	49536350-49573954
rna28304.optimize.t1	rna28304	5'	NC_007317.6	+	50974634-50980672	50969828-50980672
rna28322.optimize.t1	rna28322	3'	NC_007317.6	+	51361359-51364772	51361359-51365337
rna28366.optimize.t1	rna28366	5'&3'	NC_007317.6	+	51859253-51869197	51859219-51869225
rna28396.optimize.t1	rna28396	5'	NC_007317.6	+	52328000-52341587	52325367-52341587
rna28421.optimize.t1	rna28421	5'&3'	NC_007317.6	+	53403228-53467916	53383647-53472543
rna28451.optimize.t1	rna28451	3'	NC_007317.6	+	54680460-54681159	54680460-54682845
rna28458.optimize.t1	rna28458	3'	NC_007317.6	+	54759173-54765199	54759173-54765203
rna28471.optimize.t1	rna28471	5'	NC_007317.6	+	54868588-54888297	54866114-54888297
rna28508.optimize.t1	rna28508	5'&3'	NC_007317.6	+	55884360-55888200	55883863-55888415
rna28508.optimize.t2	rna28508	3'	NC_007317.6	+	55884360-55888200	55884360-55888411
rna28510.optimize.t1	rna28510	5'&3'	NC_007317.6	+	55893574-55899385	55890403-55899661
rna28541.optimize.t1	rna28541	3'	NC_007317.6	+	56233391-56259282	56233391-56259816
rna28541.optimize.t2	rna28541	3'	NC_007317.6	+	56233391-56259282	56233391-56259816
rna28561.optimize.t1	rna28561	5'&3'	NC_007317.6	+	56516782-56537605	56508127-56541240
rna28581.optimize.t1	rna28581	5'	NC_007317.6	+	56882192-56894777	56880417-56894777
rna28592.optimize.t1	rna28592	5'	NC_007317.6	+	57079061-57092884	57078225-57092884
rna28594.optimize.t1	rna28594	3'	NC_007317.6	+	57137946-57146497	57137946-57166096
rna28602.optimize.t1	rna28602	5'	NC_007317.6	+	57236135-57240900	57233800-57240900
rna28638.optimize.t1	rna28638	3'	NC_007317.6	+	57947751-57952870	57947751-57960560
rna26811.optimize.t1	rna26811	5'	NC_007317.6	-	9640416-9646182	9640416-9647336
rna26818.optimize.t1	rna26818	5'	NC_007317.6	-	9838373-9947880	9838373-9951195
rna26847.optimize.t1	rna26847	3'	NC_007317.6	-	11000293-11009123	10998366-11009123
rna26977.optimize.t1	rna26977	5'&3'	NC_007317.6	-	18137706-18138899	18136687-18139272
rna27065.optimize.t1	rna27065	5'&3'	NC_007317.6	-	20745163-20772492	20739413-20782535
rna27199.optimize.t1	rna27199	5'	NC_007317.6	-	23569372-23607754	23569372-23608772
rna27333.optimize.t1	rna27333	5'&3'	NC_007317.6	-	27225602-27229982	27225599-27230243
rna27393.optimize.t1	rna27393	5'&3'	NC_007317.6	-	27715475-27723425	27712315-27723713
rna27396.optimize.t1	rna27396	5'&3'	NC_007317.6	-	27732489-27738645	27729459-27739073
rna27413.optimize.t1	rna27413	5'&3'	NC_007317.6	-	27848703-27853237	27848426-27856724
rna27478.optimize.t1	rna27478	5'	NC_007317.6	-	28532009-28541746	28532009-28543376
rna27487.optimize.t1	rna27487	5'	NC_007317.6	-	28585157-28586987	28585157-28589293
rna27507.optimize.t1	rna27507	5'&3'	NC_007317.6	-	28722358-28731670	28717699-28731761
rna27592.optimize.t1	rna27592	5'&3'	NC_007317.6	-	34019317-34021214	34019302-34050975
rna27751.optimize.t1	rna27751	5'	NC_007317.6	-	38419549-38421672	38419549-38423377
rna27774.optimize.t1	rna27774	5'	NC_007317.6	-	38737871-38741562	38737871-38744877
rna27832.optimize.t1	rna27832	3'	NC_007317.6	-	40086545-40088501	40084599-40088501
rna27838.optimize.t1	rna27838	5'	NC_007317.6	-	40139839-40144867	40139839-40151766
rna27862.optimize.t1	rna27862	5'&3'	NC_007317.6	-	40555245-40600183	40554467-40654616
rna27922.optimize.t1	rna27922	5'&3'	NC_007317.6	-	41840459-41844016	41839664-41844585
rna27922.optimize.t2	rna27922	5'&3'	NC_007317.6	-	41840459-41844016	41840439-41844585
rna28003.optimize.t1	rna28003	5'&3'	NC_007317.6	-	43077256-43082337	43076932-43099145
rna28200.optimize.t1	rna28200	5'&3'	NC_007317.6	-	47957212-48050536	47956832-48056465
rna28200.optimize.t2	rna28200	5'&3'	NC_007317.6	-	47957212-48050536	47956832-48058662
rna28250.optimize.t1	rna28250	5'	NC_007317.6	-	49182923-49267144	49182923-49332184
rna28259.optimize.t1	rna28259	5'&3'	NC_007317.6	-	49529986-49536555	49529974-49536894
rna28373.optimize.t1	rna28373	5'&3'	NC_007317.6	-	51948513-51961642	51942686-51961985
rna28382.optimize.t1	rna28382	5'	NC_007317.6	-	52060721-52066507	52060721-52070248
rna28405.optimize.t1	rna28405	5'	NC_007317.6	-	52938686-52947892	52938686-52953714
rna28591.optimize.t1	rna28591	5'	NC_007317.6	-	57075534-57078774	57075534-57084255
rna28708.optimize.t1	rna28708	5'&3'	NC_007317.6	-	62758325-62766151	62758320-62766542
rna28766.optimize.t1	rna28766	3'	NC_007318.6	+	3127375-3140263	3127375-3142427
rna28792.optimize.t1	rna28792	3'	NC_007318.6	+	4701993-4766918	4701993-4782335
rna28811.optimize.t1	rna28811	3'	NC_007318.6	+	5628400-5645570	5628400-5656066
rna29046.optimize.t1	rna29046	5'&3'	NC_007318.6	+	31427869-31454706	31421562-31455179
rna29087.optimize.t1	rna29087	5'&3'	NC_007318.6	+	36047552-36096744	36023852-36103777
rna29091.optimize.t1	rna29091	5'&3'	NC_007318.6	+	36768905-36789790	36763395-36792419
rna29192.optimize.t1	rna29192	5'&3'	NC_007318.6	+	57239711-57357613	57239068-57358308
rna29228.optimize.t1	rna29228	5'	NC_007318.6	+	63324511-63341274	63324325-63341274
rna29242.optimize.t1	rna29242	5'&3'	NC_007318.6	+	65688239-65696707	65685837-65697621
rna28874.optimize.t1	rna28874	3'	NC_007318.6	-	10402821-10430984	10402784-10430984
rna28927.optimize.t1	rna28927	5'	NC_007318.6	-	16856890-17037463	16856890-17060942
rna29028.optimize.t1	rna29028	5'&3'	NC_007318.6	-	28408227-28599639	28408214-28600279
rna29044.optimize.t1	rna29044	5'&3'	NC_007318.6	-	31275214-31361831	31274522-31366381
rna29044.optimize.t2	rna29044	5'&3'	NC_007318.6	-	31275214-31361831	31274802-31366347
rna29222.optimize.t1	rna29222	5'	NC_007318.6	-	63149820-63203761	63149820-63230264
rna29247.optimize.t1	rna29247	5'	NC_007318.6	-	66803854-66845061	66803854-66848501
rna29309.optimize.t1	rna29309	5'&3'	NC_007318.6	-	72024775-72049480	72024364-72050600
rna29326.optimize.t1	rna29326	3'	NC_007319.6	+	1564104-1594451	1564104-1596860
rna29369.optimize.t1	rna29369	5'&3'	NC_007319.6	+	6275048-6281810	6248980-6282284
rna29369.optimize.t2	rna29369	5'&3'	NC_007319.6	+	6275048-6281810	6249036-6282284
rna29369.optimize.t3	rna29369	5'&3'	NC_007319.6	+	6275048-6281810	6249073-6282284
rna29478.optimize.t1	rna29478	5'&3'	NC_007319.6	+	20255260-20256135	20254574-20256565
rna29513.optimize.t1	rna29513	5'	NC_007319.6	+	21214397-21275097	21210433-21275097
rna29672.optimize.t1	rna29672	3'	NC_007319.6	+	27430989-27432946	27430989-27434674
rna29685.optimize.t1	rna29685	3'	NC_007319.6	+	28303526-28304085	28303526-28309299
rna29766.optimize.t1	rna29766	5'	NC_007319.6	+	33767029-33768160	33766795-33768160
rna29909.optimize.t1	rna29909	5'	NC_007319.6	+	46173024-46196797	46158001-46196797
rna29914.optimize.t1	rna29914	3'	NC_007319.6	+	46397187-46398850	46397187-46399933
rna29992.optimize.t1	rna29992	5'&3'	NC_007319.6	+	55856002-55871898	55848099-55872201
rna30019.optimize.t1	rna30019	5'	NC_007319.6	+	56235010-56289219	56230858-56289219
rna30019.optimize.t2	rna30019	5'	NC_007319.6	+	56235010-56289219	56234698-56289219
rna30037.optimize.t1	rna30037	3'	NC_007319.6	+	57135315-57137992	57135315-57139619
rna30057.optimize.t1	rna30057	3'	NC_007319.6	+	58654130-58656751	58654130-58656755
rna30137.optimize.t1	rna30137	5'&3'	NC_007319.6	+	63579070-63625217	63544624-63627649
rna30137.optimize.t2	rna30137	5'&3'	NC_007319.6	+	63579070-63625217	63544833-63627649
rna30137.optimize.t3	rna30137	5'&3'	NC_007319.6	+	63579070-63625217	63544934-63627649
rna30137.optimize.t4	rna30137	5'&3'	NC_007319.6	+	63579070-63625217	63544934-63627649
rna30148.optimize.t1	rna30148	5'&3'	NC_007319.6	+	66438746-66454516	66421064-66455253
rna30148.optimize.t2	rna30148	5'&3'	NC_007319.6	+	66438746-66454516	66423643-66455253
rna30370.optimize.t1	rna30370	5'&3'	NC_007319.6	+	69506166-69532677	69420363-69536817
rna30381.optimize.t1	rna30381	5'&3'	NC_007319.6	+	69918295-69927609	69918099-69927976
rna30448.optimize.t1	rna30448	3'	NC_007319.6	+	71650387-71666813	71650387-71668016
rna29321.optimize.t1	rna29321	5'	NC_007319.6	-	844836-847166	844836-848280
rna29353.optimize.t1	rna29353	5'&3'	NC_007319.6	-	2363970-2427355	2363797-2461771
rna29375.optimize.t1	rna29375	5'&3'	NC_007319.6	-	7454019-7643810	7448958-7643981
rna29509.optimize.t1	rna29509	5'&3'	NC_007319.6	-	20968021-20983050	20968013-20994016
rna29560.optimize.t1	rna29560	5'	NC_007319.6	-	22209466-22216535	22209466-22218338
rna29563.optimize.t1	rna29563	5'	NC_007319.6	-	22246727-22264008	22246727-22265805
rna29565.optimize.t1	rna29565	5'&3'	NC_007319.6	-	22287046-22294504	22285822-22298325
rna29694.optimize.t1	rna29694	5'	NC_007319.6	-	28782605-28784124	28782605-28785897
rna29802.optimize.t1	rna29802	3'	NC_007319.6	-	34600463-34646806	34598085-34646806
rna30185.optimize.t1	rna30185	5'&3'	NC_007319.6	-	67168530-67190987	67168012-67197311
rna30185.optimize.t2	rna30185	5'&3'	NC_007319.6	-	67168530-67190987	67168014-67197311
rna30396.optimize.t1	rna30396	5'&3'	NC_007319.6	-	70397116-70402472	70386815-70403567
rna30396.optimize.t2	rna30396	5'&3'	NC_007319.6	-	70397116-70402472	70394668-70403567
rna30412.optimize.t1	rna30412	5'&3'	NC_007319.6	-	71167769-71184673	71167092-71187556
rna30519.optimize.t1	rna30519	5'	NC_007320.6	+	7237801-7296090	7237693-7296090
rna30550.optimize.t1	rna30550	3'	NC_007320.6	+	10437884-10547406	10437884-10548417
rna30566.optimize.t1	rna30566	5'	NC_007320.6	+	11534534-11552936	11532616-11552936
rna30595.optimize.t1	rna30595	5'&3'	NC_007320.6	+	12734121-12735179	12720457-12735982
rna30602.optimize.t1	rna30602	5'&3'	NC_007320.6	+	12785244-12797194	12783775-12807639
rna30602.optimize.t2	rna30602	5'&3'	NC_007320.6	+	12785244-12797194	12783777-12797217
rna30602.optimize.t3	rna30602	5'&3'	NC_007320.6	+	12785244-12797194	12783777-12807639
rna30616.optimize.t1	rna30616	3'	NC_007320.6	+	13899171-13945936	13899171-13946871
rna30632.optimize.t1	rna30632	5'	NC_007320.6	+	15431450-15435559	15410321-15435559
rna30666.optimize.t1	rna30666	3'	NC_007320.6	+	15861923-16004520	15861923-16004533
rna30724.optimize.t1	rna30724	3'	NC_007320.6	+	17001628-17009602	17001628-17009779
rna30882.optimize.t1	rna30882	5'&3'	NC_007320.6	+	43526272-43531036	43495975-43531646
rna30885.optimize.t1	rna30885	3'	NC_007320.6	+	43633399-43638812	43633399-43638937
rna30977.optimize.t1	rna30977	5'&3'	NC_007320.6	+	48668200-48717384	48613057-48718477
rna30991.optimize.t1	rna30991	3'	NC_007320.6	+	49016396-49065638	49016396-49065887
rna30991.optimize.t2	rna30991	3'	NC_007320.6	+	49016396-49065638	49016396-49065887
rna31021.optimize.t1	rna31021	5'&3'	NC_007320.6	+	49682466-49684641	49679339-49684771
rna31021.optimize.t2	rna31021	3'	NC_007320.6	+	49682466-49684641	49682466-49684771
rna31064.optimize.t1	rna31064	3'	NC_007320.6	+	50781743-50782989	50781743-50783306
rna31094.optimize.t1	rna31094	3'	NC_007320.6	+	51175675-51184739	51175675-51184742
rna31111.optimize.t1	rna31111	5'&3'	NC_007320.6	+	51519278-51558725	51519276-51566364
rna31117.optimize.t1	rna31117	5'	NC_007320.6	+	51619748-51623433	51619581-51623433
rna31133.optimize.t1	rna31133	5'	NC_007320.6	+	51668222-51675708	51667949-51675708
rna31160.optimize.t1	rna31160	3'	NC_007320.6	+	52082330-52118624	52082330-52122161
rna31165.optimize.t1	rna31165	3'	NC_007320.6	+	52180193-52189537	52180193-52189829
rna31179.optimize.t1	rna31179	5'&3'	NC_007320.6	+	52723040-52822078	52701246-52822611
rna31187.optimize.t1	rna31187	5'	NC_007320.6	+	53118097-53151376	53114725-53151376
rna31187.optimize.t2	rna31187	5'	NC_007320.6	+	53118097-53151376	53114854-53151376
rna31196.optimize.t1	rna31196	5'&3'	NC_007320.6	+	53429740-53434039	53429380-53467030
rna31216.optimize.t1	rna31216	3'	NC_007320.6	+	54155870-54156871	54155870-54161020
rna31340.optimize.t1	rna31340	5'&3'	NC_007320.6	+	59727583-59778550	59727391-59790932
rna30471.optimize.t1	rna30471	5'&3'	NC_007320.6	-	701879-760008	699774-792641
rna30518.optimize.t1	rna30518	3'	NC_007320.6	-	7097128-7150175	7095844-7150175
rna30631.optimize.t1	rna30631	3'	NC_007320.6	-	15398134-15416382	15391387-15416382
rna30731.optimize.t1	rna30731	5'	NC_007320.6	-	17087344-17100731	17087344-17102946
rna30737.optimize.t1	rna30737	3'	NC_007320.6	-	17344682-17364067	17343706-17364067
rna30758.optimize.t1	rna30758	3'	NC_007320.6	-	21435969-21482029	21405249-21482029
rna30849.optimize.t1	rna30849	5'	NC_007320.6	-	37723482-37814825	37723482-37815580
rna30985.optimize.t1	rna30985	5'&3'	NC_007320.6	-	48879812-48881459	48879791-48890139
rna31044.optimize.t1	rna31044	5'	NC_007320.6	-	50121955-50125105	50121955-50127047
rna31049.optimize.t1	rna31049	5'	NC_007320.6	-	50530005-50540692	50530005-50540806
rna31071.optimize.t1	rna31071	5'	NC_007320.6	-	50839255-50846023	50839255-50847800
rna31104.optimize.t1	rna31104	5'&3'	NC_007320.6	-	51372162-51385334	51369668-51391787
rna31136.optimize.t1	rna31136	5'&3'	NC_007320.6	-	51725033-51726156	51718813-51726993
rna31143.optimize.t1	rna31143	5'&3'	NC_007320.6	-	51731653-51740032	51731345-51740133
rna31184.optimize.t1	rna31184	3'	NC_007320.6	-	53018701-53036999	53011092-53036999
rna31192.optimize.t1	rna31192	3'	NC_007320.6	-	53268837-53298955	53264930-53298955
rna31358.optimize.t1	rna31358	5'	NC_007320.6	-	60085061-60086488	60085061-60089832
rna31400.optimize.t1	rna31400	5'&3'	NC_007324.6	+	2947028-2964548	2940365-2967636
rna31462.optimize.t1	rna31462	5'&3'	NC_007324.6	+	7264437-7271602	7260367-7272228
rna31462.optimize.t2	rna31462	5'&3'	NC_007324.6	+	7264437-7271602	7261800-7272228
rna31462.optimize.t3	rna31462	5'&3'	NC_007324.6	+	7264437-7271602	7262494-7272228
rna31466.optimize.t1	rna31466	5'	NC_007324.6	+	7356827-7358944	7351657-7358944
rna31538.optimize.t1	rna31538	5'&3'	NC_007324.6	+	9418234-9420709	9417427-9430353
rna31538.optimize.t2	rna31538	3'	NC_007324.6	+	9418234-9420709	9418234-9420722
rna31561.optimize.t1	rna31561	5'	NC_007324.6	+	10125208-10157563	10121748-10157563
rna31600.optimize.t1	rna31600	5'&3'	NC_007324.6	+	12580948-12921005	12562203-12921246
rna31653.optimize.t1	rna31653	5'	NC_007324.6	+	15430535-15463923	15413078-15463923
rna31690.optimize.t1	rna31690	5'&3'	NC_007324.6	+	16518377-16552636	16475166-16553557
rna31690.optimize.t2	rna31690	5'&3'	NC_007324.6	+	16518377-16552636	16517423-16553557
rna31702.optimize.t1	rna31702	5'&3'	NC_007324.6	+	16666395-16672648	16665192-16679219
rna31833.optimize.t1	rna31833	5'&3'	NC_007324.6	+	25520794-25525518	25507237-25526702
rna31833.optimize.t2	rna31833	5'&3'	NC_007324.6	+	25520794-25525518	25507237-25526852
rna31869.optimize.t1	rna31869	5'	NC_007324.6	+	27068097-27071199	27062522-27071199
rna31950.optimize.t1	rna31950	3'	NC_007324.6	+	27761189-27763585	27761189-27791739
rna31964.optimize.t1	rna31964	5'&3'	NC_007324.6	+	27945538-27952662	27935238-27964397
rna31986.optimize.t1	rna31986	5'&3'	NC_007324.6	+	28258610-28274254	28258108-28274934
rna31993.optimize.t1	rna31993	5'	NC_007324.6	+	28305865-28312524	28304955-28312524
rna32009.optimize.t1	rna32009	3'	NC_007324.6	+	28701140-28709728	28701140-28710936
rna32114.optimize.t1	rna32114	5'&3'	NC_007324.6	+	30006332-30020220	30006040-30025885
rna32186.optimize.t1	rna32186	3'	NC_007324.6	+	30827501-30828077	30827501-30829199
rna32196.optimize.t1	rna32196	3'	NC_007324.6	+	30846737-30847228	30846737-30849338
rna32197.optimize.t1	rna32197	3'	NC_007324.6	+	30849960-30850407	30849960-30851004
rna32284.optimize.t1	rna32284	3'	NC_007324.6	+	31195002-31195677	31195002-31196423
rna32356.optimize.t1	rna32356	3'	NC_007324.6	+	31545290-31545904	31545290-31546380
rna32421.optimize.t1	rna32421	5'	NC_007324.6	+	32935002-32947130	32924782-32947130
rna32485.optimize.t1	rna32485	3'	NC_007324.6	+	39324407-39326037	39324407-39328888
rna32509.optimize.t1	rna32509	3'	NC_007324.6	+	40729032-40730510	40729032-40732515
rna32535.optimize.t1	rna32535	5'&3'	NC_007324.6	+	43127379-43150961	43127257-43152218
rna32557.optimize.t1	rna32557	5'&3'	NC_007324.6	+	45234691-45252478	45206296-45255299
rna32621.optimize.t1	rna32621	5'	NC_007324.6	+	50051944-50066572	50049824-50066572
rna32628.optimize.t1	rna32628	5'&3'	NC_007324.6	+	50375828-50465683	50334933-50469319
rna32679.optimize.t1	rna32679	5'&3'	NC_007324.6	+	52073793-52172001	52049316-52172360
rna31452.optimize.t1	rna31452	5'&3'	NC_007324.6	-	7126272-7133097	7117404-7133105
rna31476.optimize.t1	rna31476	5'&3'	NC_007324.6	-	7430837-7437939	7419058-7438148
rna31487.optimize.t1	rna31487	5'&3'	NC_007324.6	-	7679416-7682409	7678176-7685381
rna31487.optimize.t2	rna31487	5'&3'	NC_007324.6	-	7679416-7682409	7678178-7684476
rna31525.optimize.t1	rna31525	5'&3'	NC_007324.6	-	9044461-9076523	9044151-9076929
rna31525.optimize.t2	rna31525	5'	NC_007324.6	-	9044461-9076523	9044461-9076929
rna31525.optimize.t3	rna31525	5'	NC_007324.6	-	9044461-9076523	9044461-9076929
rna31525.optimize.t4	rna31525	5'	NC_007324.6	-	9044461-9076523	9044461-9076929
rna31586.optimize.t1	rna31586	5'	NC_007324.6	-	11069432-11080791	11069432-11084786
rna31598.optimize.t1	rna31598	3'	NC_007324.6	-	12155715-12493116	12074949-12493116
rna31659.optimize.t1	rna31659	5'	NC_007324.6	-	15651499-15662147	15651499-15716311
rna31720.optimize.t1	rna31720	5'	NC_007324.6	-	16909541-16912383	16909541-16912701
rna31733.optimize.t1	rna31733	3'	NC_007324.6	-	17079878-17122564	17078518-17122564
rna31749.optimize.t1	rna31749	5'	NC_007324.6	-	17680421-17683777	17680421-17693909
rna31819.optimize.t1	rna31819	5'&3'	NC_007324.6	-	24923433-24938294	24899155-24938681
rna31832.optimize.t1	rna31832	3'	NC_007324.6	-	25474769-25478836	25447032-25478836
rna31908.optimize.t1	rna31908	5'	NC_007324.6	-	27401838-27403936	27401838-27406111
rna31925.optimize.t1	rna31925	5'&3'	NC_007324.6	-	27518409-27522375	27515861-27522584
rna31972.optimize.t1	rna31972	5'&3'	NC_007324.6	-	28058172-28072277	28058165-28073184
rna31979.optimize.t1	rna31979	3'	NC_007324.6	-	28198919-28209911	28193387-28209911
rna31992.optimize.t1	rna31992	5'	NC_007324.6	-	28299886-28304954	28299886-28305954
rna32002.optimize.t1	rna32002	5'&3'	NC_007324.6	-	28433606-28437081	28409506-28456858
rna32045.optimize.t1	rna32045	5'	NC_007324.6	-	29037322-29038260	29037322-29038680
rna32156.optimize.t1	rna32156	3'	NC_007324.6	-	30286312-30294262	30282421-30294262
rna32159.optimize.t1	rna32159	5'&3'	NC_007324.6	-	30336848-30342061	30336693-30342114
rna32160.optimize.t1	rna32160	5'&3'	NC_007324.6	-	30365018-30369345	30364686-30369463
rna32425.optimize.t1	rna32425	3'	NC_007324.6	-	33036564-33062333	33034312-33062333
rna32425.optimize.t2	rna32425	3'	NC_007324.6	-	33036564-33062333	33034328-33062333
rna32624.optimize.t1	rna32624	3'	NC_007324.6	-	50095847-50120021	50092951-50120021
rna32662.optimize.t1	rna32662	5'	NC_007324.6	-	51612453-51615997	51612453-51616223
rna32707.optimize.t1	rna32707	3'	NC_007325.6	+	955449-958227	955449-960429
rna32782.optimize.t1	rna32782	3'	NC_007325.6	+	12877705-12879843	12877705-12880811
rna32899.optimize.t1	rna32899	3'	NC_007325.6	+	33528583-33575282	33528583-33576436
rna32931.optimize.t1	rna32931	3'	NC_007325.6	+	35018542-35077533	35018542-35132711
rna32951.optimize.t1	rna32951	3'	NC_007325.6	+	35972587-35973470	35972587-35975992
rna33048.optimize.t1	rna33048	3'	NC_007325.6	+	43285837-43287669	43285837-43289063
rna33071.optimize.t1	rna33071	5'	NC_007325.6	+	43651584-43661530	43650390-43661530
rna33074.optimize.t1	rna33074	3'	NC_007325.6	+	43775270-43795106	43775270-43814395
rna33107.optimize.t1	rna33107	3'	NC_007325.6	+	46165372-46180697	46165372-46193752
rna33133.optimize.t1	rna33133	5'&3'	NC_007325.6	+	47344967-47392566	47283300-47392574
rna33168.optimize.t1	rna33168	5'&3'	NC_007325.6	+	51107281-51116101	51100721-51119517
rna33169.optimize.t1	rna33169	5'&3'	NC_007325.6	+	51173663-51205450	51153620-51205924
rna33274.optimize.t1	rna33274	3'	NC_007325.6	+	60666307-60667392	60666307-60762878
rna33291.optimize.t1	rna33291	5'	NC_007325.6	+	61565427-61621526	61564974-61621526
rna33293.optimize.t1	rna33293	5'	NC_007325.6	+	61742768-61964951	61742629-61964951
rna32748.optimize.t1	rna32748	5'	NC_007325.6	-	4533646-4539361	4533646-4548803
rna32805.optimize.t1	rna32805	5'&3'	NC_007325.6	-	21513367-21521335	21511783-21521436
rna32810.optimize.t1	rna32810	3'	NC_007325.6	-	21751083-21821247	21747982-21821247
rna33092.optimize.t1	rna33092	5'	NC_007325.6	-	44065648-44079913	44065648-44080063
rna33138.optimize.t1	rna33138	5'	NC_007325.6	-	48124577-48175592	48124577-48207402
rna33300.optimize.t1	rna33300	3'	NC_007325.6	-	62350869-62381290	62348898-62381290
rna33334.optimize.t1	rna33334	5'	NC_007326.6	+	282554-290840	270818-290840
rna33365.optimize.t1	rna33365	3'	NC_007326.6	+	559170-561527	559170-561883
rna33383.optimize.t1	rna33383	5'&3'	NC_007326.6	+	619941-621447	614741-621453
rna33383.optimize.t2	rna33383	3'	NC_007326.6	+	619941-621447	619941-621453
rna33412.optimize.t1	rna33412	5'&3'	NC_007326.6	+	1079306-1089362	1079038-1090238
rna33423.optimize.t1	rna33423	3'	NC_007326.6	+	1180041-1190265	1180041-1191714
rna33438.optimize.t1	rna33438	5'	NC_007326.6	+	1313467-1357441	1252589-1357441
rna33446.optimize.t1	rna33446	3'	NC_007326.6	+	1400494-1402118	1400494-1403515
rna33524.optimize.t1	rna33524	3'	NC_007326.6	+	2293127-2297114	2293127-2297376
rna33631.optimize.t1	rna33631	5'&3'	NC_007326.6	+	2752718-2759332	2752066-2759335
rna33664.optimize.t1	rna33664	5'&3'	NC_007326.6	+	3512875-3519243	3498700-3519894
rna33679.optimize.t1	rna33679	5'	NC_007326.6	+	3840642-3850704	3840340-3850704
rna33685.optimize.t1	rna33685	5'&3'	NC_007326.6	+	3956339-3984080	3952284-3985562
rna33716.optimize.t1	rna33716	5'&3'	NC_007326.6	+	9280195-9332330	9256820-9333444
rna33716.optimize.t2	rna33716	5'&3'	NC_007326.6	+	9280195-9332330	9256959-9333444
rna33716.optimize.t3	rna33716	5'&3'	NC_007326.6	+	9280195-9332330	9256973-9333444
rna33815.optimize.t1	rna33815	5'	NC_007326.6	+	14259511-14306072	14250653-14306072
rna33856.optimize.t1	rna33856	5'&3'	NC_007326.6	+	17506927-17668314	17503784-17668772
rna33877.optimize.t1	rna33877	3'	NC_007326.6	+	18754074-18814854	18754074-18824493
rna33881.optimize.t1	rna33881	5'&3'	NC_007326.6	+	18908014-18917362	18879748-18917772
rna33893.optimize.t1	rna33893	5'&3'	NC_007326.6	+	19461726-19463183	19429608-19463348
rna33903.optimize.t1	rna33903	5'	NC_007326.6	+	20105706-20163872	20105120-20163872
rna33967.optimize.t1	rna33967	3'	NC_007326.6	+	23201803-23211987	23201803-23212570
rna33979.optimize.t1	rna33979	5'&3'	NC_007326.6	+	25297809-25321707	25271688-25322732
rna34020.optimize.t1	rna34020	5'&3'	NC_007326.6	+	26571690-26578783	26571531-26584496
rna34020.optimize.t2	rna34020	3'	NC_007326.6	+	26571690-26578783	26571690-26579142
rna34020.optimize.t3	rna34020	3'	NC_007326.6	+	26571690-26578783	26571690-26579142
rna34020.optimize.t4	rna34020	3'	NC_007326.6	+	26571690-26578783	26571690-26584496
rna34078.optimize.t1	rna34078	5'	NC_007326.6	+	27172160-27176195	27170790-27176195
rna34119.optimize.t1	rna34119	3'	NC_007326.6	+	27611774-27615982	27611774-27617085
rna34119.optimize.t2	rna34119	3'	NC_007326.6	+	27611774-27615982	27611774-27628167
rna34134.optimize.t1	rna34134	5'&3'	NC_007326.6	+	27904303-27909099	27902859-27910418
rna34161.optimize.t1	rna34161	5'&3'	NC_007326.6	+	28653090-28676958	28605632-28678872
rna34161.optimize.t2	rna34161	5'&3'	NC_007326.6	+	28653090-28676958	28626526-28678872
rna34161.optimize.t3	rna34161	5'&3'	NC_007326.6	+	28653090-28676958	28626560-28678872
rna34189.optimize.t1	rna34189	5'&3'	NC_007326.6	+	32634300-32638367	32521927-32643542
rna34189.optimize.t2	rna34189	5'&3'	NC_007326.6	+	32634300-32638367	32522698-32643542
rna34189.optimize.t3	rna34189	5'&3'	NC_007326.6	+	32634300-32638367	32523150-32643542
rna34189.optimize.t4	rna34189	5'&3'	NC_007326.6	+	32634300-32638367	32525918-32643542
rna34189.optimize.t5	rna34189	5'&3'	NC_007326.6	+	32634300-32638367	32530378-32643542
rna34224.optimize.t1	rna34224	5'&3'	NC_007326.6	+	34255775-34257245	34255386-34257948
rna34230.optimize.t1	rna34230	5'&3'	NC_007326.6	+	34335071-34352819	34334949-34353718
rna34235.optimize.t1	rna34235	3'	NC_007326.6	+	34503661-34509331	34503661-34509989
rna34246.optimize.t1	rna34246	5'	NC_007326.6	+	34873719-34898913	34844909-34898913
rna34303.optimize.t1	rna34303	5'&3'	NC_007326.6	+	36480232-36484742	36478923-36484826
rna34322.optimize.t1	rna34322	3'	NC_007326.6	+	36687502-36698173	36687502-36700123
rna34337.optimize.t1	rna34337	5'	NC_007326.6	+	36830907-36854664	36830275-36854664
rna34448.optimize.t1	rna34448	5'&3'	NC_007326.6	+	39169757-39175855	39169623-39177044
rna34475.optimize.t1	rna34475	5'&3'	NC_007326.6	+	39870150-39920049	39865839-39920053
rna34549.optimize.t1	rna34549	5'&3'	NC_007326.6	+	42416525-42424332	42416360-42424436
rna33325.optimize.t1	rna33325	5'	NC_007326.6	-	115790-134128	115790-134265
rna33338.optimize.t1	rna33338	5'	NC_007326.6	-	313364-347475	313364-351731
rna33340.optimize.t1	rna33340	3'	NC_007326.6	-	366030-375015	362124-375015
rna33420.optimize.t1	rna33420	5'	NC_007326.6	-	1135603-1143068	1135603-1143391
rna33439.optimize.t1	rna33439	5'	NC_007326.6	-	1357443-1358632	1357443-1360177
rna33444.optimize.t1	rna33444	5'&3'	NC_007326.6	-	1375679-1378490	1374811-1379293
rna33455.optimize.t1	rna33455	5'	NC_007326.6	-	1529478-1531655	1529478-1533198
rna33465.optimize.t1	rna33465	5'	NC_007326.6	-	1600167-1605850	1600167-1605966
rna33517.optimize.t1	rna33517	5'&3'	NC_007326.6	-	2253006-2258365	2252252-2259268
rna33657.optimize.t1	rna33657	5'&3'	NC_007326.6	-	3261930-3363767	3258891-3364691
rna33742.optimize.t1	rna33742	3'	NC_007326.6	-	10037500-10037979	10034376-10037979
rna33817.optimize.t1	rna33817	5'	NC_007326.6	-	14420150-14438899	14420150-14439907
rna33862.optimize.t1	rna33862	5'&3'	NC_007326.6	-	18229558-18273998	18229408-18280534
rna33897.optimize.t1	rna33897	5'&3'	NC_007326.6	-	19994060-20013034	19993803-20017982
rna33914.optimize.t1	rna33914	3'	NC_007326.6	-	20332222-20360688	20332052-20360688
rna34004.optimize.t1	rna34004	5'&3'	NC_007326.6	-	26367642-26378575	26367086-26379099
rna34004.optimize.t2	rna34004	5'&3'	NC_007326.6	-	26367642-26378575	26367086-26379099
rna34004.optimize.t3	rna34004	5'&3'	NC_007326.6	-	26367642-26378575	26367086-26379099
rna34015.optimize.t1	rna34015	5'&3'	NC_007326.6	-	26516233-26518638	26516184-26523654
rna34032.optimize.t1	rna34032	5'&3'	NC_007326.6	-	26652744-26660638	26651913-26661561
rna34048.optimize.t1	rna34048	5'&3'	NC_007326.6	-	26826437-26829205	26825500-26830296
rna34048.optimize.t2	rna34048	5'&3'	NC_007326.6	-	26826437-26829205	26825500-26830296
rna34066.optimize.t1	rna34066	5'&3'	NC_007326.6	-	27005131-27007426	27005075-27008081
rna34072.optimize.t1	rna34072	3'	NC_007326.6	-	27114334-27118352	27112672-27118352
rna34116.optimize.t1	rna34116	5'&3'	NC_007326.6	-	27593411-27600383	27593269-27602746
rna34239.optimize.t1	rna34239	3'	NC_007326.6	-	34565489-34701079	34561733-34701079
rna34342.optimize.t1	rna34342	5'&3'	NC_007326.6	-	36921533-36949243	36921527-36950837
rna34354.optimize.t1	rna34354	5'	NC_007326.6	-	37062005-37065864	37062005-37066159
rna34366.optimize.t1	rna34366	5'&3'	NC_007326.6	-	37122043-37128270	37115877-37135591
rna34528.optimize.t1	rna34528	3'	NC_007326.6	-	41631844-41650054	41631841-41650054
rna34604.optimize.t1	rna34604	3'	NC_007327.6	+	7538504-7540922	7538504-7544829
rna34664.optimize.t1	rna34664	5'	NC_007327.6	+	12613019-12640940	12610200-12640940
rna34664.optimize.t2	rna34664	5'	NC_007327.6	+	12613019-12640940	12610280-12640940
rna34664.optimize.t3	rna34664	5'	NC_007327.6	+	12613019-12640940	12610535-12640940
rna34664.optimize.t4	rna34664	5'	NC_007327.6	+	12613019-12640940	12610536-12640940
rna34667.optimize.t1	rna34667	5'&3'	NC_007327.6	+	12962030-13014274	12959620-13019064
rna34667.optimize.t2	rna34667	5'&3'	NC_007327.6	+	12962030-13014274	12959632-13019064
rna34746.optimize.t1	rna34746	5'&3'	NC_007327.6	+	17374741-17389104	17373906-17391895
rna34776.optimize.t1	rna34776	5'	NC_007327.6	+	18643757-18649209	18639920-18649209
rna34776.optimize.t2	rna34776	5'	NC_007327.6	+	18643757-18649209	18639939-18649209
rna34776.optimize.t3	rna34776	5'	NC_007327.6	+	18643757-18649209	18639961-18649209
rna34951.optimize.t1	rna34951	5'	NC_007327.6	+	25235165-25255843	25223592-25255843
rna34972.optimize.t1	rna34972	3'	NC_007327.6	+	26026647-26037570	26026647-26037704
rna34975.optimize.t1	rna34975	5'	NC_007327.6	+	26075132-26092196	26074562-26092196
rna34990.optimize.t1	rna34990	3'	NC_007327.6	+	26106482-26111264	26106482-26111663
rna35025.optimize.t1	rna35025	3'	NC_007327.6	+	31892568-31919183	31892568-31935817
rna35033.optimize.t1	rna35033	5'	NC_007327.6	+	31937292-32024201	31923790-32024201
rna35044.optimize.t1	rna35044	3'	NC_007327.6	+	32044725-32046086	32044725-32047555
rna35054.optimize.t1	rna35054	5'	NC_007327.6	+	33362071-33413432	33359299-33413432
rna35073.optimize.t1	rna35073	3'	NC_007327.6	+	34985489-34986892	34985489-34988271
rna35146.optimize.t1	rna35146	3'	NC_007327.6	+	39768887-39771228	39768887-39773934
rna35247.optimize.t1	rna35247	5'&3'	NC_007327.6	+	45032939-45076343	45031466-45080122
rna34815.optimize.t1	rna34815	5'	NC_007327.6	-	20812021-20894801	20812021-20929398
rna34834.optimize.t1	rna34834	5'&3'	NC_007327.6	-	21402378-21407779	21402375-21410048
rna34881.optimize.t1	rna34881	5'&3'	NC_007327.6	-	22511883-22538888	22510399-22539799
rna34923.optimize.t1	rna34923	3'	NC_007327.6	-	23818644-23824686	23787959-23824686
rna34928.optimize.t1	rna34928	5'	NC_007327.6	-	24109528-24183577	24109528-24207339
rna34928.optimize.t2	rna34928	5'	NC_007327.6	-	24109528-24183577	24109528-24259093
rna34942.optimize.t1	rna34942	3'	NC_007327.6	-	24799659-24815702	24799109-24815702
rna35031.optimize.t1	rna35031	5'&3'	NC_007327.6	-	31919182-31936304	31915243-31936463
rna35052.optimize.t1	rna35052	5'	NC_007327.6	-	33140858-33180807	33140858-33208379
rna35259.optimize.t1	rna35259	3'	NC_007327.6	-	45873273-45926806	45871641-45926806
rna35508.optimize.t1	rna35508	3'	NC_007328.5	+	14632811-14636674	14632811-14638098
rna35510.optimize.t1	rna35510	5'	NC_007328.5	+	14698813-14766405	14675005-14766405
rna35520.optimize.t1	rna35520	3'	NC_007328.5	+	15323075-15334015	15323075-15334427
rna35521.optimize.t1	rna35521	5'	NC_007328.5	+	15374850-15391668	15350148-15391668
rna35521.optimize.t2	rna35521	5'	NC_007328.5	+	15374850-15391668	15367341-15391668
rna35521.optimize.t3	rna35521	5'	NC_007328.5	+	15374850-15391668	15373221-15391668
rna35638.optimize.t1	rna35638	5'&3'	NC_007328.5	+	25566970-25576795	25566558-25580180
rna35640.optimize.t1	rna35640	5'&3'	NC_007328.5	+	25607095-25628760	25605140-25629352
rna35640.optimize.t2	rna35640	5'&3'	NC_007328.5	+	25607095-25628760	25605225-25628868
rna35682.optimize.t1	rna35682	3'	NC_007328.5	+	32946651-32963788	32946651-32964789
rna35695.optimize.t1	rna35695	3'	NC_007328.5	+	33215555-33241386	33215555-33243233
rna35700.optimize.t1	rna35700	3'	NC_007328.5	+	33278786-33327131	33278786-33332709
rna35712.optimize.t1	rna35712	5'	NC_007328.5	+	33465528-33479392	33461954-33479392
rna35712.optimize.t2	rna35712	5'	NC_007328.5	+	33465528-33479392	33461954-33479392
rna35712.optimize.t3	rna35712	5'	NC_007328.5	+	33465528-33479392	33461966-33479392
rna35712.optimize.t4	rna35712	5'	NC_007328.5	+	33465528-33479392	33462057-33479392
rna35712.optimize.t5	rna35712	5'	NC_007328.5	+	33465528-33479392	33462715-33479392
rna35739.optimize.t1	rna35739	3'	NC_007328.5	+	35133017-35134318	35133017-35136053
rna35745.optimize.t1	rna35745	5'	NC_007328.5	+	36347031-36363669	36346705-36363669
rna35748.optimize.t1	rna35748	5'	NC_007328.5	+	36450882-36467517	36436635-36467517
rna35766.optimize.t1	rna35766	5'&3'	NC_007328.5	+	37163772-37172889	37161018-37173291
rna35766.optimize.t2	rna35766	5'&3'	NC_007328.5	+	37163772-37172889	37161534-37173291
rna35417.optimize.t1	rna35417	5'&3'	NC_007328.5	-	5512763-5514619	5512745-5573631
rna35417.optimize.t2	rna35417	5'	NC_007328.5	-	5512763-5514619	5512763-5573631
rna35438.optimize.t1	rna35438	5'&3'	NC_007328.5	-	6310883-6312483	6309664-6463732
rna35666.optimize.t1	rna35666	5'&3'	NC_007328.5	-	28518809-28586796	28516430-28594076
rna35699.optimize.t1	rna35699	5'&3'	NC_007328.5	-	33268249-33278442	33267765-33318186
rna35731.optimize.t1	rna35731	5'&3'	NC_007328.5	-	34489304-34589937	34488540-34590150
rna35778.optimize.t1	rna35778	5'&3'	NC_007328.5	-	37487023-37517534	37484702-37526979
rna35806.optimize.t1	rna35806	3'	NC_007328.5	-	40387814-40421255	40308246-40421255
rna35825.optimize.t1	rna35825	5'&3'	NC_007328.5	-	42234685-42294329	42231482-42309732
rna35840.optimize.t1	rna35840	5'	NC_007329.6	+	255358-255874	211390-255874
rna35840.optimize.t2	rna35840	5'	NC_007329.6	+	255358-255874	211390-255874
rna35840.optimize.t3	rna35840	5'	NC_007329.6	+	255358-255874	211393-255874
rna35878.optimize.t1	rna35878	3'	NC_007329.6	+	3390621-3393085	3390621-3397047
rna35886.optimize.t1	rna35886	3'	NC_007329.6	+	3865183-3897298	3865183-3901457
rna35896.optimize.t1	rna35896	3'	NC_007329.6	+	5749419-5752208	5749419-5753724
rna35935.optimize.t1	rna35935	3'	NC_007329.6	+	9082649-9083350	9082649-9083771
rna35956.optimize.t1	rna35956	5'&3'	NC_007329.6	+	12951590-12986633	12950322-12987248
rna35986.optimize.t1	rna35986	5'	NC_007329.6	+	13714317-13743983	13691611-13743983
rna36002.optimize.t1	rna36002	5'&3'	NC_007329.6	+	14973452-15068488	14973334-15068752
rna36028.optimize.t1	rna36028	3'	NC_007329.6	+	17752469-17922877	17752469-17924321
rna36060.optimize.t1	rna36060	5'	NC_007329.6	+	24981183-24992139	24978033-24992139
rna36115.optimize.t1	rna36115	5'&3'	NC_007329.6	+	28356405-28359318	28325854-28364202
rna36180.optimize.t1	rna36180	5'	NC_007329.6	+	31262179-31276449	31261845-31276449
rna36180.optimize.t2	rna36180	5'	NC_007329.6	+	31262179-31276449	31261906-31276449
rna36194.optimize.t1	rna36194	3'	NC_007329.6	+	34052618-34057898	34052618-34058276
rna36233.optimize.t1	rna36233	3'	NC_007329.6	+	39626897-39648192	39626897-39649807
rna36258.optimize.t1	rna36258	5'&3'	NC_007329.6	+	41980544-42038617	41898134-42042821
rna36353.optimize.t1	rna36353	3'	NC_007329.6	+	45027141-45028155	45027141-45028794
rna35909.optimize.t1	rna35909	3'	NC_007329.6	-	7283826-7350751	7282822-7350751
rna35989.optimize.t1	rna35989	5'&3'	NC_007329.6	-	13752320-13761546	13750965-13789848
rna35989.optimize.t2	rna35989	5'&3'	NC_007329.6	-	13752320-13761546	13750967-13789298
rna36034.optimize.t1	rna36034	3'	NC_007329.6	-	18440526-18549654	18411972-18549654
rna36085.optimize.t1	rna36085	5'	NC_007329.6	-	26582347-26599729	26582347-26599978
rna36108.optimize.t1	rna36108	3'	NC_007329.6	-	27782238-27788181	27780236-27788181
rna36127.optimize.t1	rna36127	3'	NC_007329.6	-	28630415-28646743	28628702-28646743
rna36127.optimize.t2	rna36127	3'	NC_007329.6	-	28630415-28646743	28628702-28646743
rna36127.optimize.t3	rna36127	3'	NC_007329.6	-	28630415-28646743	28628702-28646743
rna36276.optimize.t1	rna36276	5'	NC_007329.6	-	42481897-42497118	42481897-42529414
rna36542.optimize.t1	rna36542	3'	NC_007330.6	+	18063348-18064260	18063348-18066543
rna36601.optimize.t1	rna36601	5'&3'	NC_007330.6	+	26109701-26126080	26102317-26126655
rna36619.optimize.t1	rna36619	5'&3'	NC_007330.6	+	26778122-26813618	26770627-26820610
rna36712.optimize.t1	rna36712	5'	NC_007330.6	+	28717689-28731637	28712733-28731637
rna36842.optimize.t1	rna36842	5'&3'	NC_007330.6	+	37903363-37919469	37901228-37930274
rna36931.optimize.t1	rna36931	5'&3'	NC_007330.6	+	41210609-41215411	41208377-41215968
rna36973.optimize.t1	rna36973	5'&3'	NC_007330.6	+	42003000-42005611	42002677-42006027
rna36973.optimize.t2	rna36973	5'&3'	NC_007330.6	+	42003000-42005611	42002685-42006027
rna36978.optimize.t1	rna36978	3'	NC_007330.6	+	42064038-42073979	42064038-42076096
rna37026.optimize.t1	rna37026	3'	NC_007330.6	+	43161261-43161590	43161261-43162207
rna37027.optimize.t1	rna37027	3'	NC_007330.6	+	43167234-43174570	43167234-43175309
rna37042.optimize.t1	rna37042	5'	NC_007330.6	+	43433540-43436073	43431461-43436073
rna37052.optimize.t1	rna37052	3'	NC_007330.6	+	43492551-43500031	43492551-43503421
rna37055.optimize.t1	rna37055	5'&3'	NC_007330.6	+	43505861-43512335	43504119-43512439
rna37057.optimize.t1	rna37057	5'	NC_007330.6	+	43513799-43516907	43513309-43516907
rna37089.optimize.t1	rna37089	5'	NC_007330.6	+	44249220-44253069	44248672-44253069
rna37091.optimize.t1	rna37091	3'	NC_007330.6	+	44257245-44268975	44257245-44273848
rna37097.optimize.t1	rna37097	5'	NC_007330.6	+	44337351-44340559	44289544-44340559
rna37097.optimize.t2	rna37097	5'	NC_007330.6	+	44337351-44340559	44290167-44340559
rna37114.optimize.t1	rna37114	5'&3'	NC_007330.6	+	44710894-44712174	44710665-44714533
rna37127.optimize.t1	rna37127	5'&3'	NC_007330.6	+	44836825-44844353	44834152-44844407
rna37155.optimize.t1	rna37155	5'	NC_007330.6	+	45263596-45273374	45263167-45273374
rna37171.optimize.t1	rna37171	5'&3'	NC_007330.6	+	45459259-45467339	45457905-45467781
rna37181.optimize.t1	rna37181	5'	NC_007330.6	+	45619959-45627686	45603904-45627686
rna37185.optimize.t1	rna37185	3'	NC_007330.6	+	45684166-45807881	45684166-45811071
rna37251.optimize.t1	rna37251	3'	NC_007330.6	+	46811056-46863811	46811056-46899193
rna37253.optimize.t1	rna37253	5'&3'	NC_007330.6	+	46958764-47043173	46940138-47043894
rna37299.optimize.t1	rna37299	3'	NC_007330.6	+	49508411-49533696	49508411-49537169
rna36376.optimize.t1	rna36376	5'&3'	NC_007330.6	-	590774-645279	586297-645856
rna36391.optimize.t1	rna36391	5'&3'	NC_007330.6	-	1068986-1122632	1068646-1122637
rna36391.optimize.t2	rna36391	5'	NC_007330.6	-	1068986-1122632	1068986-1122637
rna36391.optimize.t3	rna36391	5'	NC_007330.6	-	1068986-1122632	1068986-1122637
rna36407.optimize.t1	rna36407	3'	NC_007330.6	-	5103528-5154790	5102628-5154790
rna36656.optimize.t1	rna36656	5'&3'	NC_007330.6	-	27522985-27524320	27522606-27526850
rna36760.optimize.t1	rna36760	5'	NC_007330.6	-	29815772-29818245	29815772-29827339
rna36760.optimize.t2	rna36760	5'	NC_007330.6	-	29815772-29818245	29815772-29828873
rna36962.optimize.t1	rna36962	5'&3'	NC_007330.6	-	41926099-41935127	41917000-41935568
rna36972.optimize.t1	rna36972	5'&3'	NC_007330.6	-	41994020-42003549	41991347-42006348
rna36972.optimize.t2	rna36972	5'&3'	NC_007330.6	-	41994020-42003549	41991347-42006348
rna36972.optimize.t3	rna36972	5'&3'	NC_007330.6	-	41994020-42003549	41991347-42006348
rna36972.optimize.t4	rna36972	5'&3'	NC_007330.6	-	41994020-42003549	41991347-42006348
rna36981.optimize.t1	rna36981	5'&3'	NC_007330.6	-	42077498-42088811	42076185-42089426
rna36981.optimize.t2	rna36981	5'	NC_007330.6	-	42077498-42088811	42077498-42089426
rna37007.optimize.t1	rna37007	3'	NC_007330.6	-	42669622-42672791	42663675-42672791
rna37049.optimize.t1	rna37049	5'	NC_007330.6	-	43474260-43486038	43474260-43487258
rna37090.optimize.t1	rna37090	5'&3'	NC_007330.6	-	44253038-44253756	44253035-44257502
rna37090.optimize.t2	rna37090	5'	NC_007330.6	-	44253038-44253756	44253038-44254344
rna37090.optimize.t3	rna37090	5'	NC_007330.6	-	44253038-44253756	44253038-44258009
rna37093.optimize.t1	rna37093	5'	NC_007330.6	-	44274006-44275244	44274006-44276077
rna37163.optimize.t1	rna37163	5'&3'	NC_007330.6	-	45339810-45346852	45339796-45349401
rna37223.optimize.t1	rna37223	3'	NC_007330.6	-	46283057-46288510	46280497-46288510
rna37238.optimize.t1	rna37238	5'	NC_007330.6	-	46430570-46433108	46430570-46433210
rna37359.optimize.t1	rna37359	5'	NC_007330.6	-	51050250-51051861	51050250-51079644
rna37359.optimize.t2	rna37359	5'	NC_007330.6	-	51050250-51051861	51050250-51081715
rna37387.optimize.t1	rna37387	5'	NC_007330.6	-	51385791-51390517	51385791-51390609
rna37387.optimize.t2	rna37387	5'	NC_007330.6	-	51385791-51390517	51385791-51391616
rna37387.optimize.t3	rna37387	5'	NC_007330.6	-	51385791-51390517	51385791-51391616
rna37387.optimize.t4	rna37387	5'	NC_007330.6	-	51385791-51390517	51385791-51394042
rna37455.optimize.t1	rna37455	5'	NC_007331.5	+	3132966-3135586	3132431-3135586
rna37664.optimize.t1	rna37664	3'	NC_007331.5	+	18789533-18790723	18789533-18791289
rna37741.optimize.t1	rna37741	3'	NC_007331.5	+	25128840-25129622	25128840-25130113
rna37795.optimize.t1	rna37795	5'&3'	NC_007331.5	+	32542958-32543746	32541435-32544248
rna37809.optimize.t1	rna37809	3'	NC_007331.5	+	32894380-32895073	32894380-32895710
rna37818.optimize.t1	rna37818	3'	NC_007331.5	+	33187223-33188014	33187223-33188448
rna37823.optimize.t1	rna37823	5'&3'	NC_007331.5	+	33567441-33619172	33502846-33621565
rna37858.optimize.t1	rna37858	3'	NC_007331.5	+	35550074-35550897	35550074-35551710
rna37887.optimize.t1	rna37887	5'	NC_007331.5	+	37118465-37121868	37117261-37121868
rna37916.optimize.t1	rna37916	5'&3'	NC_007331.5	+	39283421-39284559	39282766-39288444
rna37942.optimize.t1	rna37942	3'	NC_007331.5	+	39966181-39968238	39966181-39969565
rna38007.optimize.t1	rna38007	5'&3'	NC_007331.5	+	40854168-40856529	40853148-40861532
rna38007.optimize.t2	rna38007	5'&3'	NC_007331.5	+	40854168-40856529	40854027-40861532
rna38065.optimize.t1	rna38065	5'	NC_007331.5	+	51099918-51103002	51097744-51103002
rna38124.optimize.t1	rna38124	3'	NC_007331.5	+	55864101-55867500	55864101-55868734
rna38124.optimize.t2	rna38124	3'	NC_007331.5	+	55864101-55867500	55864101-55868734
rna38216.optimize.t1	rna38216	5'&3'	NC_007331.5	+	59271858-59275321	59271611-59275724
rna38223.optimize.t1	rna38223	3'	NC_007331.5	+	60436223-60502773	60436223-60527736
rna38305.optimize.t1	rna38305	3'	NC_007331.5	+	65865793-65867508	65865793-65868758
rna38309.optimize.t1	rna38309	3'	NC_007331.5	+	65986103-65992194	65986103-65992672
rna38361.optimize.t1	rna38361	3'	NC_007331.5	+	75686384-75686781	75686384-75687680
rna38440.optimize.t1	rna38440	3'	NC_007331.5	+	83610628-83612927	83610628-83614697
rna38449.optimize.t1	rna38449	3'	NC_007331.5	+	84495629-84500052	84495629-84510119
rna38569.optimize.t1	rna38569	3'	NC_007331.5	+	92720285-92730168	92720285-92730293
rna38704.optimize.t1	rna38704	3'	NC_007331.5	+	97014419-97036092	97014419-97038570
rna38747.optimize.t1	rna38747	3'	NC_007331.5	+	99445595-99447522	99445595-99448692
rna38759.optimize.t1	rna38759	3'	NC_007331.5	+	100631471-100632583	100631471-100633021
rna38787.optimize.t1	rna38787	3'	NC_007331.5	+	103407533-103408645	103407533-103409126
rna38804.optimize.t1	rna38804	5'	NC_007331.5	+	105890546-106084450	105844768-106084450
rna38886.optimize.t1	rna38886	3'	NC_007331.5	+	119083407-119112143	119083407-119142505
rna38924.optimize.t1	rna38924	5'&3'	NC_007331.5	+	123516527-123518845	123516196-123519544
rna38982.optimize.t1	rna38982	5'&3'	NC_007331.5	+	128405981-128406922	128404589-128408369
rna38982.optimize.t2	rna38982	5'&3'	NC_007331.5	+	128405981-128406922	128404611-128408369
rna39121.optimize.t1	rna39121	5'	NC_007331.5	+	140384217-140399629	140377691-140399629
rna39128.optimize.t1	rna39128	5'&3'	NC_007331.5	+	141169693-141307268	141094693-141308178
rna37478.optimize.t1	rna37478	5'	NC_007331.5	-	4031687-4048632	4031687-4048843
rna37531.optimize.t1	rna37531	5'&3'	NC_007331.5	-	10504610-10506259	10501935-10507081
rna37531.optimize.t2	rna37531	5'&3'	NC_007331.5	-	10504610-10506259	10501935-10508814
rna37564.optimize.t1	rna37564	5'&3'	NC_007331.5	-	13981193-13992082	13977794-14017603
rna37600.optimize.t1	rna37600	5'	NC_007331.5	-	16066862-16079631	16066862-16080365
rna37686.optimize.t1	rna37686	3'	NC_007331.5	-	19226727-19229048	19188306-19229048
rna37686.optimize.t2	rna37686	3'	NC_007331.5	-	19226727-19229048	19188306-19229048
rna37683.optimize.t1	rna37683	5'&3'	NC_007331.5	-	19206441-19211594	19188306-19265454
rna37710.optimize.t1	rna37710	3'	NC_007331.5	-	20567260-20572311	20563571-20572311
rna37710.optimize.t2	rna37710	3'	NC_007331.5	-	20567260-20572311	20563571-20572311
rna37756.optimize.t1	rna37756	5'	NC_007331.5	-	28852067-28854322	28852067-28855897
rna37914.optimize.t1	rna37914	3'	NC_007331.5	-	39197481-39276484	39197194-39276484
rna38021.optimize.t1	rna38021	5'	NC_007331.5	-	40929773-40932708	40929773-40937455
rna38136.optimize.t1	rna38136	5'	NC_007331.5	-	56246649-56258316	56246649-56267639
rna38248.optimize.t1	rna38248	3'	NC_007331.5	-	61695236-61702538	61693051-61702538
rna38334.optimize.t1	rna38334	5'&3'	NC_007331.5	-	69288210-69351530	69287186-69360688
rna38413.optimize.t1	rna38413	5'	NC_007331.5	-	81894076-81924202	81894076-81924214
rna38602.optimize.t1	rna38602	3'	NC_007331.5	-	93275890-93281098	93273420-93281098
rna38615.optimize.t1	rna38615	3'	NC_007331.5	-	93338835-93347825	93338712-93347825
rna38865.optimize.t1	rna38865	5'	NC_007331.5	-	112903170-112903739	112903170-112904690
rna38908.optimize.t1	rna38908	5'&3'	NC_007331.5	-	120282206-120283499	120282194-120291839
rna38910.optimize.t1	rna38910	5'	NC_007331.5	-	120338535-120340071	120338535-120343863
rna38922.optimize.t1	rna38922	5'&3'	NC_007331.5	-	123140463-123154520	123139988-123156273
rna38946.optimize.t1	rna38946	5'	NC_007331.5	-	125327250-125328317	125327250-125329969
rna38951.optimize.t1	rna38951	5'&3'	NC_007331.5	-	125538122-125539144	125537470-125539202
rna39154.optimize.t1	rna39154	5'&3'	NC_007331.5	-	142368501-142370549	142367976-142370551
rna39156.optimize.t1	rna39156	5'&3'	NC_007331.5	-	142398791-142401892	142397773-142401898
rna39168.optimize.t1	rna39168	5'&3'	NC_007331.5	-	144154402-144223309	144154054-144223637
rna39186.optimize.t1	rna39186	5'&3'	NC_007331.5	-	145832886-145891536	145832535-146076397
rna39236.optimize.t1	rna39236	5'&3'	NC_016145.1	+	2664668-2678121	2664536-2681017
rna39284.optimize.t1	rna39284	5'	NC_016145.1	+	8934413-8937629	8925406-8937629
rna39284.optimize.t2	rna39284	5'	NC_016145.1	+	8934413-8937629	8925406-8937629
rna39284.optimize.t3	rna39284	5'	NC_016145.1	+	8934413-8937629	8925474-8937629
rna39284.optimize.t4	rna39284	5'	NC_016145.1	+	8934413-8937629	8925474-8937629
rna39284.optimize.t5	rna39284	5'	NC_016145.1	+	8934413-8937629	8926005-8937629
rna39284.optimize.t6	rna39284	5'	NC_016145.1	+	8934413-8937629	8926012-8937629
rna39286.optimize.t1	rna39286	5'&3'	NC_016145.1	+	8957151-8960254	8947332-8960382
rna39298.optimize.t1	rna39298	5'&3'	NC_016145.1	+	11870087-11871770	11869970-11871841
rna39350.optimize.t1	rna39350	5'	NC_016145.1	+	23461858-23463623	23461737-23463623
rna39355.optimize.t1	rna39355	5'&3'	NC_016145.1	+	24360419-24362269	24360381-24362275
rna39404.optimize.t1	rna39404	5'	NC_016145.1	+	34333656-34335422	34333535-34335422
rna39356.optimize.t1	rna39356	5'	NC_016145.1	-	24766731-24768497	24766731-24768620
rna39357.optimize.t1	rna39357	5'	NC_016145.1	-	24818028-24819794	24818028-24819913
rna39455.optimize.t1	rna39455	5'&3'	NW_014648484.1	+	33508-47865	12430-48051
rna39491.optimize.t1	rna39491	5'	NW_014649563.1	+	9047-10505	8901-10505
rna39491.optimize.t2	rna39491	5'	NW_014649563.1	+	9047-10505	8901-10505
rna39503.optimize.t1	rna39503	3'	NW_014649763.1	+	1443-4208	1443-5657
rna39542.optimize.t1	rna39542	5'	NW_014650070.1	+	1998-8794	1-8794
