# Supplementary material for: MAEL gene contributes to bovine testicular development through the m5C-mediated splicing
Source: iScience. 2023 Jan 6;26(2):105941. doi: 10.1016/j.isci.2023.105941 (PMC9876746; doi:10.1016/j.isci.2023.105941)
Supplement: Data S1. Tables S1–S4 [file mmc2.zip › Supplemental file sets/Table S3.xlsx]

## Sheet: Table S2
Table S3. Information on the m6A sites based on DRS
ID	Pos	Strand	Gene	Depth	Fraction	Chr	Gene_Struc	rel_location	Sample	Group
rna21846	717	+	gene18257	6	1	NC_007313.6	CDS	1.65698	TY0A	TY0
gene18257.t1	1003	+	gene18257	21	0.9167	NC_007313.6	CDS	1.88372	TY0A	TY0
gene18257.t1	1068	+	gene18257	21	0.9286	NC_007313.6	CDS	1.9593	TY0A	TY0
rna2769	1067	-	gene2333	6	1	NC_007300.6	three_prime_UTR	2.09383	TY0A	TY0
rna39451	2411	-	gene32694	16	0.9375	NW_014648481.1	three_prime_UTR	2.24507	TY0A	TY0
rna39451	2478	-	gene32694	16	0.9286	NW_014648481.1	three_prime_UTR	2.26711	TY0A	TY0
rna39451	3332	-	gene32694	11	1	NW_014648481.1	three_prime_UTR	2.54803	TY0A	TY0
rna36304	2058	-	gene29779	32	1	NC_007329.6	three_prime_UTR	2.13213	TY0A	TY0
gene22818.t2	1588	-	gene22818	16	0.9375	NC_007317.6	CDS	1.64338	TY0A	TY0
gene22818.t2	1406	-	gene22818	14	1	NC_007317.6	CDS	1.53281	TY0A	TY0
gene22818.t2	933	-	gene22818	7	1	NC_007317.6	CDS	1.24544	TY0A	TY0
gene22818.t2	2424	-	gene22818	22	1	NC_007317.6	three_prime_UTR	2.54626	TY0A	TY0
rna27553	1211	-	gene22818	14	1	NC_007317.6	CDS	1.64142	TY0A	TY0
rna27553	1029	-	gene22818	12	1	NC_007317.6	CDS	1.53024	TY0A	TY0
rna27553	2047	-	gene22818	17	1	NC_007317.6	three_prime_UTR	2.54626	TY0A	TY0
gene22818.t1	1013	-	gene22818	5	1	NC_007317.6	CDS	1.38518	TY0A	TY0
gene22818.t1	1438	-	gene22818	11	1	NC_007317.6	CDS	1.64338	TY0A	TY0
gene22818.t1	2274	-	gene22818	17	0.9412	NC_007317.6	three_prime_UTR	2.5368	TY0A	TY0
rna24031	364	-	gene20088	75	0.9683	NC_007315.6	CDS	1.14163	TY0A	TY0
rna37409	1691	+	gene30724	10	1	NC_007330.6	three_prime_UTR	2.69643	TY0A	TY0
rna37409	1671	+	gene30724	10	1	NC_007330.6	three_prime_UTR	2.57738	TY0A	TY0
rna34268	1701	-	gene28190	23	0.9286	NC_007326.6	three_prime_UTR	2.68293	TY0A	TY0
rna3493	835	+	gene2918	124	0.9083	NC_007301.6	CDS	1.89545	TY0A	TY0
rna7852	897	+	gene6640	8	1	NC_007303.6	CDS	1.40379	TY0A	TY0
rna36088	719	-	gene29609	63	0.9434	NC_007329.6	three_prime_UTR	2.15217	TY0A	TY0
rna36088	215	-	gene29609	58	0.9362	NC_007329.6	CDS	1.16779	TY0A	TY0
gene27471.t1	2301	-	gene27471	15	1	NC_007326.6	CDS	1.94328	TY0A	TY0
gene27471.t1	2839	-	gene27471	16	1	NC_007326.6	three_prime_UTR	2.85847	TY0A	TY0
rna33327	2243	-	gene27471	25	1	NC_007326.6	three_prime_UTR	2.85847	TY0A	TY0
rna1484	5259	-	gene1222	7	1	NC_007299.6	three_prime_UTR	2.82669	TY0A	TY0
rna29372	1079	+	gene24281	34	0.9259	NC_007319.6	CDS	1.30215	TY0A	TY0
rna8607	2631	+	gene7201	5	1	NC_007303.6	CDS	1.74001	TY0A	TY0
gene15257.t2	1688	-	gene15257	6	1	NC_007310.6	CDS	1.97743	TY0A	TY0
rna3973	160	-	gene3338	32	1	NC_007301.6	CDS	1.02458	TY0A	TY0
rna35990	1028	+	gene29513	5	1	NC_007329.6	CDS	1.45913	TY0A	TY0
gene21087.t1	361	+	gene21087	30	0.9333	NC_007316.6	CDS	1.45106	TY0A	TY0
rna38491	1421	+	gene31662	25	0.95	NC_007331.5	three_prime_UTR	2.51341	TY0A	TY0
gene14441.t1	398	+	gene14441	6	1	NC_007309.6	CDS	1.3551	TY0A	TY0
gene14441.t1	2224	+	gene14441	119	0.9706	NC_007309.6	three_prime_UTR	2.86929	TY0A	TY0
rna17201	421	+	gene14441	71	0.9508	NC_007309.6	CDS	1.25975	TY0A	TY0
gene14441.t2	2309	+	gene14441	129	0.9333	NC_007309.6	three_prime_UTR	2.86929	TY0A	TY0
gene14441.t2	548	+	gene14441	6	1	NC_007309.6	CDS	1.3505	TY0A	TY0
gene14441.t2	483	+	gene14441	6	1	NC_007309.6	CDS	1.28614	TY0A	TY0
rna35018	1384	+	gene28781	12	1	NC_007327.6	three_prime_UTR	2.05796	TY0A	TY0
rna35018	1490	+	gene28781	12	1	NC_007327.6	three_prime_UTR	2.15547	TY0A	TY0
rna15938	1150	-	gene13395	11	1	NC_007309.6	three_prime_UTR	2.71812	TY0A	TY0
rna3128	561	-	gene2625	14	1	NC_007301.6	CDS	1.25354	TY0A	TY0
rna3128	1303	-	gene2625	22	0.95	NC_007301.6	CDS	1.87239	TY0A	TY0
rna6706	1496	-	gene5591	47	0.9048	NC_007303.6	CDS	1.91092	TY0A	TY0
rna31020	1038	+	gene25529	25	1	NC_007320.6	CDS	1.89551	TY0A	TY0
rna27413	892	-	gene22697	81	0.9385	NC_007317.6	CDS	1.50494	TY0A	TY0
rna1721	1005	-	gene1426	12	1	NC_007300.6	CDS	1.58508	TY0A	TY0
rna1721	1243	-	gene1426	15	1	NC_007300.6	CDS	1.72378	TY0A	TY0
rna1721	1344	-	gene1426	15	1	NC_007300.6	CDS	1.78263	TY0A	TY0
rna4149	1883	+	gene3498	13	1	NC_007301.6	CDS	1.58759	TY0A	TY0
rna4149	2129	+	gene3498	14	1	NC_007301.6	CDS	1.66753	TY0A	TY0
rna7070	1101	+	gene5909	11	1	NC_007303.6	CDS	1.30025	TY0A	TY0
rna7070	1941	+	gene5909	13	1	NC_007303.6	CDS	1.60339	TY0A	TY0
rna7070	2643	+	gene5909	14	0.9091	NC_007303.6	CDS	1.85673	TY0A	TY0
rna7070	3258	+	gene5909	11	1	NC_007303.6	three_prime_UTR	2.71617	TY0A	TY0
gene22542.t1	157	+	gene22542	21	1	NC_007317.6	five_prime_UTR	0.504854	TY0A	TY0
rna11171	520	-	gene9373	35	0.9677	NC_007305.6	CDS	1.86356	TY0A	TY0
rna29889	282	-	gene24691	6	1	NC_007319.6	CDS	1.0153	TY0A	TY0
gene21291.t1	1678	+	gene21291	70	0.9692	NC_007316.6	CDS	1.95997	TY0A	TY0
gene21291.t1	1750	+	gene21291	70	0.9846	NC_007316.6	three_prime_UTR	2.00653	TY0A	TY0
rna25581	1196	+	gene21291	36	0.9286	NC_007316.6	CDS	1.87268	TY0A	TY0
rna25581	1268	+	gene21291	44	1	NC_007316.6	three_prime_UTR	2.04014	TY0A	TY0
gene27355.t9	4637	-	gene27355	22	1	NC_007325.6	three_prime_UTR	2.73462	TY0A	TY0
gene27355.t9	2546	-	gene27355	13	1	NC_007325.6	three_prime_UTR	2.14176	TY0A	TY0
gene27355.t6	1792	-	gene27355	6	1	NC_007325.6	CDS	1.89972	TY0A	TY0
gene25960.t2	1938	+	gene25960	16	0.9286	NC_007324.6	CDS	1.87241	TY0A	TY0
gene25960.t2	2489	+	gene25960	26	1	NC_007324.6	three_prime_UTR	2.46447	TY0A	TY0
gene25960.t2	2357	+	gene25960	24	1	NC_007324.6	three_prime_UTR	2.29079	TY0A	TY0
gene25960.t1	2375	+	gene25960	12	0.9167	NC_007324.6	three_prime_UTR	2.46447	TY0A	TY0
gene25960.t1	793	+	gene25960	5	1	NC_007324.6	CDS	1.20466	TY0A	TY0
rna31534	1940	+	gene25960	14	1	NC_007324.6	three_prime_UTR	2.46447	TY0A	TY0
rna31534	1808	+	gene25960	13	1	NC_007324.6	three_prime_UTR	2.29079	TY0A	TY0
rna24389	1978	-	gene20374	9	1	NC_007315.6	three_prime_UTR	2.10946	TY0A	TY0
rna24389	1657	-	gene20374	9	1	NC_007315.6	three_prime_UTR	2.01576	TY0A	TY0
rna24389	3219	-	gene20374	8	1	NC_007315.6	three_prime_UTR	2.47169	TY0A	TY0
rna24389	1592	-	gene20374	9	1	NC_007315.6	CDS	1.99265	TY0A	TY0
rna27645	3168	-	gene22885	39	0.9333	NC_007317.6	three_prime_UTR	2.86153	TY0A	TY0
rna27645	2588	-	gene22885	29	0.9167	NC_007317.6	three_prime_UTR	2.64446	TY0A	TY0
rna25843	576	+	gene21476	16	0.9231	NC_007316.6	five_prime_UTR	0.747724	TY0A	TY0
rna24486	2505	-	gene20447	17	1	NC_007315.6	three_prime_UTR	2.47012	TY0A	TY0
rna24486	2665	-	gene20447	17	1	NC_007315.6	three_prime_UTR	2.6826	TY0A	TY0
gene20447.t1	1604	-	gene20447	7	1	NC_007315.6	CDS	1.63219	TY0A	TY0
gene20447.t1	2473	-	gene20447	9	1	NC_007315.6	three_prime_UTR	2.60211	TY0A	TY0
rna22201	3594	-	gene18656	14	1	NC_007313.6	CDS	1.6821	TY0A	TY0
gene20811.t3	1439	-	gene20811	6	1	NC_007316.6	three_prime_UTR	2.31827	TY0A	TY0
gene20811.t3	1350	-	gene20811	5	1	NC_007316.6	three_prime_UTR	2.23616	TY0A	TY0
rna24941	1109	-	gene20811	82	0.9863	NC_007316.6	three_prime_UTR	2.19661	TY0A	TY0
rna7599	2148	+	gene6448	65	0.9153	NC_007303.6	three_prime_UTR	2.79328	TY0A	TY0
rna7599	332	+	gene6448	24	0.95	NC_007303.6	CDS	1.18742	TY0A	TY0
gene7122.t1	1216	+	gene7122	6	1	NC_007303.6	CDS	1.92916	TY0A	TY0
gene7122.t1	1249	+	gene7122	7	1	NC_007303.6	CDS	1.96304	TY0A	TY0
rna32749	199	+	gene27045	37	0.9667	NC_007325.6	CDS	1.03286	TY0A	TY0
rna766	3816	-	gene634	13	0.9091	NC_007299.6	CDS	1.99547	TY0A	TY0
rna766	3296	-	gene634	14	0.9167	NC_007299.6	CDS	1.84829	TY0A	TY0
rna766	1495	-	gene634	9	1	NC_007299.6	CDS	1.33852	TY0A	TY0
gene11057.t1	5671	-	gene11057	17	0.9375	NC_007306.6	three_prime_UTR	2.67794	TY0A	TY0
gene11057.t1	1635	-	gene11057	26	1	NC_007306.6	CDS	1.85845	TY0A	TY0
rna13254	1203	-	gene11057	33	0.9355	NC_007306.6	CDS	1.86437	TY0A	TY0
rna13254	187	-	gene11057	20	0.9091	NC_007306.6	CDS	1.1195	TY0A	TY0
rna14482	233	+	gene12078	13	1	NC_007308.6	CDS	1.11253	TY0A	TY0
rna5507	1329	-	gene4589	5	1	NC_007302.6	CDS	1.39904	TY0A	TY0
rna5507	2026	-	gene4589	7	1	NC_007302.6	CDS	1.73494	TY0A	TY0
gene1601.t1	1387	-	gene1601	5	1	NC_007300.6	CDS	1.3973	TY0A	TY0
gene1601.t1	659	-	gene1601	5	1	NC_007300.6	CDS	1.07011	TY0A	TY0
gene20384.t2	298	+	gene20384	7	1	NC_007315.6	five_prime_UTR	0.26951	TY0A	TY0
rna24401	249	+	gene20386	7	1	NC_007315.6	CDS	1.25174	TY0A	TY0
rna7869	2978	-	gene6657	27	1	NC_007303.6	three_prime_UTR	2.78882	TY0A	TY0
rna33552	1828	-	gene27617	6	1	NC_007326.6	CDS	1.98727	TY0A	TY0
rna33552	352	-	gene27617	5	1	NC_007326.6	five_prime_UTR	0.997159	TY0A	TY0
rna17435	1002	-	gene14596	7	1	NC_007309.6	CDS	1.50753	TY0A	TY0
rna17435	897	-	gene14596	6	1	NC_007309.6	CDS	1.44897	TY0A	TY0
rna29957	856	-	gene24752	7	1	NC_007319.6	CDS	1.41617	TY0A	TY0
rna29284	1400	+	gene24205	185	0.9716	NC_007318.6	CDS	1.72772	TY0A	TY0
rna33016	3581	+	gene27255	5	1	NC_007325.6	CDS	1.62039	TY0A	TY0
rna33016	3863	+	gene27255	8	1	NC_007325.6	CDS	1.67014	TY0A	TY0
rna33016	3917	+	gene27255	8	1	NC_007325.6	CDS	1.67966	TY0A	TY0
rna29741	916	-	gene24577	153	0.9302	NC_007319.6	CDS	1.79021	TY0A	TY0
rna34354	46	-	gene28270	36	0.9091	NC_007326.6	CDS	1.02725	TY0A	TY0
gene28270.t1	1529	-	gene28270	13	1	NC_007326.6	three_prime_UTR	2.66008	TY0A	TY0
gene28270.t2	1464	-	gene28270	7	1	NC_007326.6	three_prime_UTR	2.88472	TY0A	TY0
rna16144	1132	-	gene13547	102	0.9324	NC_007309.6	three_prime_UTR	2.48408	TY0A	TY0
rna369	3162	+	gene331	28	1	NC_007299.6	CDS	1.94443	TY0A	TY0
rna8066	1611	+	gene6835	15	1	NC_007303.6	three_prime_UTR	2.5213	TY0A	TY0
rna22648	10760	-	gene19049	10	1	NC_007314.5	CDS	1.87564	TY0A	TY0
rna22648	11601	-	gene19049	15	0.9	NC_007314.5	CDS	1.94409	TY0A	TY0
rna22648	9940	-	gene19049	6	1	NC_007314.5	CDS	1.8089	TY0A	TY0
rna22648	13285	-	gene19049	14	0.9286	NC_007314.5	three_prime_UTR	2.33797	TY0A	TY0
gene15926.t1	611	-	gene15926	12	0.9	NC_007311.6	CDS	1.40522	TY0A	TY0
gene15926.t4	611	-	gene15926	17	1	NC_007311.6	CDS	1.38573	TY0A	TY0
gene4493.t1	1078	+	gene4493	13	0.9091	NC_007302.6	CDS	1.01827	TY0A	TY0
rna9386	90	+	gene7923	5	1	NC_007304.6	five_prime_UTR	0.436275	TY0A	TY0
rna9386	409	+	gene7923	9	1	NC_007304.6	CDS	1.06054	TY0A	TY0
gene793.t3	2541	+	gene793	5	1	NC_007299.6	three_prime_UTR	2.47108	TY0A	TY0
rna31782	887	-	gene26163	5	1	NC_007324.6	CDS	1.24055	TY0A	TY0
rna31782	1226	-	gene26163	5	1	NC_007324.6	CDS	1.41369	TY0A	TY0
gene24018.t3	1176	+	gene24018	8	1	NC_007318.6	CDS	1.58666	TY0A	TY0
rna9091	1448	+	gene7666	9	1	NC_007304.6	CDS	1.27952	TY0A	TY0
rna9091	4258	+	gene7666	25	0.9091	NC_007304.6	CDS	1.93791	TY0A	TY0
rna9091	2393	+	gene7666	14	1	NC_007304.6	CDS	1.50094	TY0A	TY0
rna9091	1924	+	gene7666	11	1	NC_007304.6	CDS	1.39105	TY0A	TY0
rna9091	2515	+	gene7666	16	0.9167	NC_007304.6	CDS	1.52952	TY0A	TY0
rna10562	3478	+	gene8873	7	1	NC_007305.6	three_prime_UTR	2.68372	TY0A	TY0
rna10563	3273	+	gene8873	9	1	NC_007305.6	three_prime_UTR	2.68372	TY0A	TY0
rna5875	166	-	gene4890	5	1	NC_007302.6	CDS	1.15608	TY0A	TY0
gene4890.t1	335	-	gene4890	180	0.9143	NC_007302.6	CDS	1.2198	TY0A	TY0
rna27834	4208	+	gene23030	8	1	NC_007317.6	three_prime_UTR	2.22476	TY0A	TY0
rna24710	605	-	gene20627	5	1	NC_007316.6	CDS	1.52627	TY0A	TY0
rna7517	2161	+	gene6369	9	1	NC_007303.6	three_prime_UTR	2.75	TY0A	TY0
gene3268.t3	1721	+	gene3268	5	1	NC_007301.6	CDS	1.87637	TY0A	TY0
rna16414	1305	+	gene13808	61	1	NC_007309.6	CDS	1.97678	TY0A	TY0
rna38604	1795	-	gene31774	17	0.9412	NC_007331.5	CDS	1.8301	TY0A	TY0
rna21091	5270	+	gene17520	6	1	NC_007313.6	CDS	1.81931	TY0A	TY0
rna21091	4477	+	gene17520	5	1	NC_007313.6	CDS	1.696	TY0A	TY0
rna19203	2676	+	gene15950	13	0.9	NC_007311.6	three_prime_UTR	2.60687	TY0A	TY0
rna19203	1782	+	gene15950	8	1	NC_007311.6	three_prime_UTR	2.14864	TY0A	TY0
rna21277	472	+	gene17648	24	1	NC_007313.6	CDS	1.08995	TY0A	TY0
rna35025	259	+	gene28788	5	1	NC_007327.6	CDS	1.06813	TY0A	TY0
rna35025	1770	+	gene28788	22	0.9	NC_007327.6	three_prime_UTR	2.30308	TY0A	TY0
rna35025	847	+	gene28788	21	1	NC_007327.6	CDS	1.48545	TY0A	TY0
rna32388	860	-	gene26744	57	0.9565	NC_007324.6	CDS	1.45441	TY0A	TY0
rna32388	1674	-	gene26744	76	0.9219	NC_007324.6	three_prime_UTR	2.4069	TY0A	TY0
rna34448	945	+	gene28350	7	1	NC_007326.6	CDS	1.35871	TY0A	TY0
rna9116	1409	-	gene7684	55	0.9231	NC_007304.6	three_prime_UTR	2.79228	TY0A	TY0
rna32621	70	+	gene26931	23	0.9333	NC_007324.6	CDS	1.06112	TY0A	TY0
rna16589	1496	+	gene13963	11	1	NC_007309.6	three_prime_UTR	2.32243	TY0A	TY0
rna16589	423	+	gene13963	6	1	NC_007309.6	CDS	1.81467	TY0A	TY0
rna35225	2789	-	gene28906	6	1	NC_007327.6	three_prime_UTR	2.97608	TY0A	TY0
rna29538	3064	-	gene24408	58	0.9091	NC_007319.6	three_prime_UTR	2.26813	TY0A	TY0
rna6209	1752	+	gene5168	6	1	NC_007302.6	CDS	1.48557	TY0A	TY0
rna6208	2177	+	gene5168	10	1	NC_007302.6	CDS	1.6047	TY0A	TY0
rna28374	1877	+	gene23474	10	1	NC_007317.6	three_prime_UTR	2.4384	TY0A	TY0
rna4051	1665	-	gene3406	6	1	NC_007301.6	CDS	1.756	TY0A	TY0
rna4051	2179	-	gene3406	5	1	NC_007301.6	CDS	1.99308	TY0A	TY0
rna4051	1920	-	gene3406	6	1	NC_007301.6	CDS	1.87362	TY0A	TY0
rna7581	650	+	gene6432	11	1	NC_007303.6	CDS	1.23852	TY0A	TY0
gene6432.t2	1423	+	gene6432	6	1	NC_007303.6	CDS	1.85597	TY0A	TY0
rna31773	2124	-	gene26154	5	1	NC_007324.6	three_prime_UTR	2.46596	TY0A	TY0
rna17683	232	+	gene14799	12	0.9091	NC_007310.6	five_prime_UTR	0.580402	TY0A	TY0
rna27578	2160	-	gene22837	13	1	NC_007317.6	three_prime_UTR	2.12773	TY0A	TY0
rna27578	1138	-	gene22837	8	1	NC_007317.6	CDS	1.53732	TY0A	TY0
rna23175	332	+	gene19426	20	0.9412	NC_007314.5	CDS	1.04918	TY0A	TY0
gene15030.t2	8017	-	gene15030	16	1	NC_007310.6	three_prime_UTR	2.72671	TY0A	TY0
rna14056	224	-	gene11741	6	1	NC_007307.6	CDS	1.13666	TY0A	TY0
rna14056	1325	-	gene11741	10	1	NC_007307.6	CDS	1.84974	TY0A	TY0
rna37174	3922	+	gene30550	8	1	NC_007330.6	three_prime_UTR	2.72784	TY0A	TY0
gene16595.t6	1525	+	gene16595	9	1	NC_007312.6	CDS	1.3841	TY0A	TY0
gene16595.t4	1525	+	gene16595	9	1	NC_007312.6	CDS	1.40166	TY0A	TY0
gene16595.t5	2858	+	gene16595	12	0.9167	NC_007312.6	CDS	1.85054	TY0A	TY0
gene16595.t5	389	+	gene16595	5	1	NC_007312.6	CDS	1.06871	TY0A	TY0
gene16595.t5	1385	+	gene16595	9	1	NC_007312.6	CDS	1.3841	TY0A	TY0
rna34996	59	-	gene28759	26	1	NC_007327.6	CDS	1.05609	TY0A	TY0
rna29194	1781	-	gene24134	11	1	NC_007318.6	three_prime_UTR	2.00153	TY0A	TY0
rna5732	489	+	gene4776	10	1	NC_007302.6	five_prime_UTR	0.802632	TY0A	TY0
rna27646	452	+	gene22886	28	0.95	NC_007317.6	CDS	1.42232	TY0A	TY0
rna30462	515	-	gene25093	90	0.9028	NC_007320.6	three_prime_UTR	2.00662	TY0A	TY0
rna14711	951	-	gene12411	58	0.9107	NC_007308.6	CDS	1.5035	TY0A	TY0
rna16973	3964	-	gene14242	5	1	NC_007309.6	three_prime_UTR	2.61818	TY0A	TY0
rna16972	1228	-	gene14242	9	1	NC_007309.6	three_prime_UTR	2.00582	TY0A	TY0
rna16972	21	-	gene14242	7	1	NC_007309.6	five_prime_UTR	0.0625	TY0A	TY0
rna1009	2139	-	gene851	19	0.9167	NC_007299.6	three_prime_UTR	2.38745	TY0A	TY0
rna37228	925	-	gene30590	5	1	NC_007330.6	CDS	1.1869	TY0A	TY0
rna30935	3655	+	gene25465	13	1	NC_007320.6	three_prime_UTR	2.94224	TY0A	TY0
rna30933	3578	+	gene25465	39	1	NC_007320.6	three_prime_UTR	2.94224	TY0A	TY0
rna30938	3462	+	gene25465	10	1	NC_007320.6	three_prime_UTR	2.94224	TY0A	TY0
rna30939	3538	+	gene25465	16	0.9286	NC_007320.6	three_prime_UTR	2.94224	TY0A	TY0
rna30939	103	+	gene25465	6	1	NC_007320.6	five_prime_UTR	0.576271	TY0A	TY0
rna30934	3630	+	gene25465	9	1	NC_007320.6	three_prime_UTR	2.94224	TY0A	TY0
rna30934	2494	+	gene25465	5	1	NC_007320.6	three_prime_UTR	2.34022	TY0A	TY0
rna30937	3506	+	gene25465	17	0.9333	NC_007320.6	three_prime_UTR	2.94224	TY0A	TY0
rna30940	4045	+	gene25465	12	0.9091	NC_007320.6	three_prime_UTR	2.94224	TY0A	TY0
rna30936	3577	+	gene25465	13	1	NC_007320.6	three_prime_UTR	2.94224	TY0A	TY0
rna18882	2038	+	gene15676	14	1	NC_007311.6	CDS	1.91388	TY0A	TY0
rna18882	1681	+	gene15676	12	1	NC_007311.6	CDS	1.75034	TY0A	TY0
gene15676.t6	2104	+	gene15676	11	1	NC_007311.6	CDS	1.99613	TY0A	TY0
gene15676.t6	1924	+	gene15676	10	1	NC_007311.6	CDS	1.90913	TY0A	TY0
gene15676.t6	1567	+	gene15676	7	1	NC_007311.6	CDS	1.73659	TY0A	TY0
gene9777.t1	1830	-	gene9777	6	1	NC_007305.6	three_prime_UTR	2.15335	TY0A	TY0
gene14833.t1	1026	+	gene14833	9	1	NC_007310.6	CDS	1.95918	TY0A	TY0
gene14833.t1	785	+	gene14833	8	1	NC_007310.6	CDS	1.66987	TY0A	TY0
rna27883	1348	-	gene23075	14	1	NC_007317.6	three_prime_UTR	2.51048	TY0A	TY0
rna28975	4469	-	gene23933	13	1	NC_007318.6	CDS	1.98784	TY0A	TY0
rna28975	4206	-	gene23933	11	1	NC_007318.6	CDS	1.92969	TY0A	TY0
rna28975	3672	-	gene23933	10	1	NC_007318.6	CDS	1.81163	TY0A	TY0
rna28975	2980	-	gene23933	7	1	NC_007318.6	CDS	1.65863	TY0A	TY0
rna28975	2693	-	gene23933	6	1	NC_007318.6	CDS	1.59518	TY0A	TY0
rna4056	2669	+	gene3410	5	1	NC_007301.6	three_prime_UTR	2.0315	TY0A	TY0
rna4056	452	+	gene3410	6	1	NC_007301.6	CDS	1.16894	TY0A	TY0
gene14377.t1	1238	-	gene14377	5	1	NC_007309.6	three_prime_UTR	2.44715	TY0A	TY0
rna37159	932	-	gene30536	206	0.9713	NC_007330.6	CDS	1.8672	TY0A	TY0
gene30536.t1	1137	-	gene30536	19	1	NC_007330.6	CDS	1.74115	TY0A	TY0
rna12127	1867	+	gene10162	21	0.9167	NC_007306.6	CDS	1.84997	TY0A	TY0
rna8362	436	+	gene7021	7	1	NC_007303.6	CDS	1.12216	TY0A	TY0
rna8362	313	+	gene7021	7	1	NC_007303.6	CDS	1.06732	TY0A	TY0
rna8362	2520	+	gene7021	15	1	NC_007303.6	three_prime_UTR	2.27143	TY0A	TY0
rna17196	1624	+	gene14436	5	1	NC_007309.6	CDS	1.30753	TY0A	TY0
rna17196	4138	+	gene14436	21	0.9286	NC_007309.6	CDS	1.78566	TY0A	TY0
gene3413.t1	5929	-	gene3413	11	1	NC_007301.6	three_prime_UTR	2.19921	TY0A	TY0
gene3413.t1	4975	-	gene3413	7	1	NC_007301.6	CDS	1.86878	TY0A	TY0
gene3413.t2	2977	-	gene3413	6	1	NC_007301.6	three_prime_UTR	2.20398	TY0A	TY0
rna4060	2675	-	gene3413	7	1	NC_007301.6	CDS	1.30518	TY0A	TY0
rna4060	1635	-	gene3413	6	1	NC_007301.6	CDS	1.18649	TY0A	TY0
rna4060	1326	-	gene3413	6	1	NC_007301.6	CDS	1.15122	TY0A	TY0
gene24291.t1	8484	+	gene24291	6	1	NC_007319.6	three_prime_UTR	2.70666	TY0A	TY0
gene24291.t4	8448	+	gene24291	5	1	NC_007319.6	three_prime_UTR	2.70666	TY0A	TY0
gene24291.t4	9504	+	gene24291	14	0.9091	NC_007319.6	three_prime_UTR	2.86193	TY0A	TY0
gene24291.t4	3454	+	gene24291	11	1	NC_007319.6	CDS	1.94707	TY0A	TY0
rna14574	2373	+	gene12155	10	1	NC_007308.6	CDS	1.9122	TY0A	TY0
rna14574	980	+	gene12155	10	1	NC_007308.6	CDS	1.36378	TY0A	TY0
rna38024	152	-	gene31230	12	0.9	NC_007331.5	five_prime_UTR	0.993421	TY0A	TY0
rna38024	1001	-	gene31230	40	0.913	NC_007331.5	three_prime_UTR	2.29851	TY0A	TY0
rna18360	1259	-	gene15310	5	1	NC_007310.6	three_prime_UTR	2.05085	TY0A	TY0
gene15310.t2	2159	-	gene15310	5	1	NC_007310.6	three_prime_UTR	2.88067	TY0A	TY0
rna28770	4059	-	gene23754	8	1	NC_007318.6	three_prime_UTR	2.88323	TY0A	TY0
rna28770	3885	-	gene23754	7	1	NC_007318.6	three_prime_UTR	2.81293	TY0A	TY0
rna28770	2400	-	gene23754	7	1	NC_007318.6	three_prime_UTR	2.21293	TY0A	TY0
rna28771	2203	-	gene23754	10	1	NC_007318.6	three_prime_UTR	2.21293	TY0A	TY0
rna28775	1124	-	gene23754	6	1	NC_007318.6	CDS	1.68954	TY0A	TY0
rna28775	2136	-	gene23754	7	1	NC_007318.6	three_prime_UTR	2.21293	TY0A	TY0
rna36127	1161	-	gene29641	51	0.9091	NC_007329.6	three_prime_UTR	2.69697	TY0A	TY0
gene13710.t1	3595	+	gene13710	12	1	NC_007309.6	three_prime_UTR	2.90225	TY0A	TY0
gene2490.t4	1130	+	gene2490	20	1	NC_007300.6	CDS	1.79732	TY0A	TY0
rna2991	727	+	gene2490	357	0.9788	NC_007300.6	CDS	1.83848	TY0A	TY0
gene2490.t2	867	+	gene2490	27	0.92	NC_007300.6	CDS	1.86414	TY0A	TY0
rna14790	406	+	gene12485	5	1	NC_007308.6	CDS	1.34574	TY0A	TY0
rna26719	3108	+	gene22123	17	1	NC_007316.6	CDS	1.87382	TY0A	TY0
rna26719	6091	+	gene22123	8	1	NC_007316.6	three_prime_UTR	2.51457	TY0A	TY0
rna26719	6493	+	gene22123	10	1	NC_007316.6	three_prime_UTR	2.58824	TY0A	TY0
gene8797.t1	367	-	gene8797	6	1	NC_007305.6	CDS	1.62329	TY0A	TY0
gene30540.t2	1094	-	gene30540	5	1	NC_007330.6	CDS	1.47806	TY0A	TY0
gene23379.t2	501	-	gene23379	11	1	NC_007317.6	five_prime_UTR	0.996016	TY0A	TY0
rna12059	139	+	gene10104	6	1	NC_007306.6	CDS	1.0692	TY0A	TY0
rna8568	718	-	gene7168	16	0.9091	NC_007303.6	CDS	1.33982	TY0A	TY0
rna8568	323	-	gene7168	15	1	NC_007303.6	CDS	1.11384	TY0A	TY0
rna27667	498	+	gene22899	50	0.9783	NC_007317.6	CDS	1.71752	TY0A	TY0
rna27570	763	+	gene22829	9	1	NC_007317.6	CDS	1.5154	TY0A	TY0
rna24968	665	+	gene20828	11	1	NC_007316.6	CDS	1.76537	TY0A	TY0
rna14165	5898	+	gene11829	12	0.9	NC_007307.6	CDS	1.82664	TY0A	TY0
rna14165	3002	+	gene11829	7	1	NC_007307.6	CDS	1.4158	TY0A	TY0
rna14165	5752	+	gene11829	11	1	NC_007307.6	CDS	1.80593	TY0A	TY0
rna14165	3508	+	gene11829	7	1	NC_007307.6	CDS	1.48759	TY0A	TY0
rna14165	6153	+	gene11829	12	1	NC_007307.6	CDS	1.86282	TY0A	TY0
gene28204.t1	918	+	gene28204	17	0.9333	NC_007326.6	three_prime_UTR	2.77401	TY0A	TY0
rna17405	650	+	gene14572	14	1	NC_007309.6	CDS	1.88558	TY0A	TY0
gene25022.t5	3292	+	gene25022	55	0.9815	NC_007319.6	three_prime_UTR	2.56995	TY0A	TY0
gene25022.t5	968	+	gene25022	6	1	NC_007319.6	five_prime_UTR	0.584997	TY0A	TY0
rna30378	895	+	gene25022	18	0.9	NC_007319.6	CDS	1.34071	TY0A	TY0
rna30378	3216	+	gene25022	54	0.96	NC_007319.6	three_prime_UTR	2.56995	TY0A	TY0
rna10745	2645	+	gene8989	21	1	NC_007305.6	three_prime_UTR	2.26748	TY0A	TY0
rna10745	1044	+	gene8989	8	1	NC_007305.6	CDS	1.53499	TY0A	TY0
rna10745	2553	+	gene8989	19	1	NC_007305.6	three_prime_UTR	2.23344	TY0A	TY0
rna10745	4056	+	gene8989	29	1	NC_007305.6	three_prime_UTR	2.78949	TY0A	TY0
rna10745	4376	+	gene8989	39	0.9375	NC_007305.6	three_prime_UTR	2.90788	TY0A	TY0
gene16251.t1	1514	+	gene16251	11	0.9091	NC_007311.6	three_prime_UTR	2.66667	TY0A	TY0
rna19648	1524	+	gene16251	42	0.9444	NC_007311.6	three_prime_UTR	2.66667	TY0A	TY0
rna20701	620	-	gene17140	9	1	NC_007312.6	CDS	1.73171	TY0A	TY0
gene7900.t1	5493	+	gene7900	10	1	NC_007304.6	CDS	1.95017	TY0A	TY0
gene7900.t1	4663	+	gene7900	8	1	NC_007304.6	CDS	1.79754	TY0A	TY0
rna9366	5501	+	gene7900	6	1	NC_007304.6	CDS	1.92189	TY0A	TY0
rna9366	5926	+	gene7900	6	1	NC_007304.6	CDS	1.99313	TY0A	TY0
rna9366	5696	+	gene7900	6	1	NC_007304.6	CDS	1.95458	TY0A	TY0
rna5365	1457	-	gene4500	7	1	NC_007302.6	CDS	1.74529	TY0A	TY0
rna21673	1569	+	gene18098	8	1	NC_007313.6	three_prime_UTR	2.02074	TY0A	TY0
rna34437	1880	-	gene28339	22	1	NC_007326.6	three_prime_UTR	2.03908	TY0A	TY0
rna34437	2244	-	gene28339	24	1	NC_007326.6	three_prime_UTR	2.16387	TY0A	TY0
gene21538.t1	1422	+	gene21538	134	0.973	NC_007316.6	three_prime_UTR	2.48673	TY0A	TY0
rna25914	1455	+	gene21538	11	1	NC_007316.6	three_prime_UTR	2.48673	TY0A	TY0
gene11012.t2	1702	+	gene11012	5	1	NC_007306.6	three_prime_UTR	2.59245	TY0A	TY0
gene11012.t2	1282	+	gene11012	5	1	NC_007306.6	CDS	1.89728	TY0A	TY0
rna18745	925	-	gene15585	8	1	NC_007311.6	CDS	1.77362	TY0A	TY0
rna20948	261	+	gene17392	10	1	NC_007313.6	CDS	1.08219	TY0A	TY0
rna30463	2638	-	gene25094	36	0.9231	NC_007320.6	CDS	1.93136	TY0A	TY0
gene5669.t1	535	+	gene5669	29	0.9048	NC_007303.6	CDS	1.55623	TY0A	TY0
gene5669.t1	1018	+	gene5669	35	0.9565	NC_007303.6	three_prime_UTR	2.06641	TY0A	TY0
gene5669.t1	1286	+	gene5669	38	1	NC_007303.6	three_prime_UTR	2.21596	TY0A	TY0
rna16212	397	+	gene13625	22	1	NC_007309.6	CDS	1.34436	TY0A	TY0
gene25895.t1	2715	-	gene25895	170	0.9675	NC_007324.6	three_prime_UTR	2.92141	TY0A	TY0
rna4732	791	-	gene4005	16	0.9375	NC_007301.6	CDS	1.07091	TY0A	TY0
rna20418	444	-	gene16892	25	0.9545	NC_007312.6	three_prime_UTR	2.76293	TY0A	TY0
rna5678	800	-	gene4729	10	1	NC_007302.6	CDS	1.50119	TY0A	TY0
rna11416	1755	+	gene9567	291	0.9339	NC_007305.6	CDS	1.86556	TY0A	TY0
gene4932.t6	798	-	gene4932	14	1	NC_007302.6	CDS	1.20399	TY0A	TY0
rna5927	1970	-	gene4932	7	1	NC_007302.6	CDS	1.71134	TY0A	TY0
rna5927	2268	-	gene4932	11	1	NC_007302.6	CDS	1.819	TY0A	TY0
rna5623	2910	-	gene4678	16	1	NC_007302.6	three_prime_UTR	2.34038	TY0A	TY0
rna5623	3423	-	gene4678	15	0.9231	NC_007302.6	three_prime_UTR	2.49984	TY0A	TY0
rna5623	2001	-	gene4678	32	0.9643	NC_007302.6	three_prime_UTR	2.05782	TY0A	TY0
rna32625	79	+	gene26935	23	0.95	NC_007324.6	five_prime_UTR	0.161491	TY0A	TY0
rna32625	293	+	gene26935	26	1	NC_007324.6	five_prime_UTR	0.604555	TY0A	TY0
rna32625	404	+	gene26935	26	1	NC_007324.6	five_prime_UTR	0.834369	TY0A	TY0
rna32625	231	+	gene26935	25	0.9524	NC_007324.6	five_prime_UTR	0.47619	TY0A	TY0
rna15010	2884	-	gene12686	14	1	NC_007308.6	three_prime_UTR	2.35319	TY0A	TY0
rna14981	3774	+	gene12659	29	0.9565	NC_007308.6	three_prime_UTR	2.911	TY0A	TY0
rna14981	3330	+	gene12659	27	0.9565	NC_007308.6	three_prime_UTR	2.19256	TY0A	TY0
rna30974	1863	-	gene25491	5	1	NC_007320.6	CDS	1.74089	TY0A	TY0
rna30974	1680	-	gene25491	5	1	NC_007320.6	CDS	1.65074	TY0A	TY0
rna36983	1434	-	gene30383	29	0.9231	NC_007330.6	CDS	1.75022	TY0A	TY0
rna36983	676	-	gene30383	18	1	NC_007330.6	CDS	1.09507	TY0A	TY0
gene30383.t1	655	-	gene30383	26	0.95	NC_007330.6	CDS	1.16854	TY0A	TY0
gene12642.t4	1009	+	gene12642	5	1	NC_007308.6	three_prime_UTR	2.14967	TY0A	TY0
rna25758	1124	+	gene21415	2325	0.984	NC_007316.6	CDS	1.57476	TY0A	TY0
rna27195	4517	+	gene22523	14	1	NC_007317.6	CDS	1.72802	TY0A	TY0
rna27195	6969	+	gene22523	35	0.9333	NC_007317.6	three_prime_UTR	2.81689	TY0A	TY0
rna27195	2737	+	gene22523	5	1	NC_007317.6	CDS	1.42354	TY0A	TY0
rna27195	3466	+	gene22523	5	1	NC_007317.6	CDS	1.54824	TY0A	TY0
rna27195	2797	+	gene22523	5	1	NC_007317.6	CDS	1.4338	TY0A	TY0
rna27195	2394	+	gene22523	5	1	NC_007317.6	CDS	1.36486	TY0A	TY0
rna34133	3262	+	gene28062	17	0.9167	NC_007326.6	CDS	1.91708	TY0A	TY0
rna34133	3341	+	gene28062	17	0.9375	NC_007326.6	CDS	1.94507	TY0A	TY0
gene15484.t8	2265	+	gene15484	6	1	NC_007311.6	three_prime_UTR	2.00029	TY0A	TY0
gene15484.t8	3198	+	gene15484	9	1	NC_007311.6	three_prime_UTR	2.27135	TY0A	TY0
rna18586	4952	+	gene15484	11	1	NC_007311.6	three_prime_UTR	2.55738	TY0A	TY0
rna18586	2673	+	gene15484	5	1	NC_007311.6	CDS	1.66085	TY0A	TY0
rna31897	769	-	gene26265	28	0.9091	NC_007324.6	CDS	1.28796	TY0A	TY0
rna31897	1739	-	gene26265	35	0.9091	NC_007324.6	CDS	1.71247	TY0A	TY0
rna31897	860	-	gene26265	27	1	NC_007324.6	CDS	1.32779	TY0A	TY0
rna15265	183	+	gene12872	9	1	NC_007308.6	CDS	1.24483	TY0A	TY0
rna34237	2187	-	gene28161	5	1	NC_007326.6	CDS	1.58959	TY0A	TY0
rna34821	493	-	gene28643	50	1	NC_007327.6	three_prime_UTR	2.03304	TY0A	TY0
rna11978	606	-	gene10031	51	0.9318	NC_007306.6	CDS	1.40303	TY0A	TY0
gene4007.t4	651	-	gene4007	6	1	NC_007301.6	CDS	1.15385	TY0A	TY0
gene4007.t4	469	-	gene4007	6	1	NC_007301.6	five_prime_UTR	0.912281	TY0A	TY0
gene4007.t5	469	-	gene4007	30	1	NC_007301.6	five_prime_UTR	0.912281	TY0A	TY0
rna23665	1093	-	gene19818	12	1	NC_007315.6	CDS	1.31966	TY0A	TY0
gene23809.t2	199	-	gene23809	170	0.94	NC_007318.6	CDS	1.23361	TY0A	TY0
gene23809.t2	341	-	gene23809	200	0.9669	NC_007318.6	CDS	1.40286	TY0A	TY0
rna24571	652	-	gene20524	6	1	NC_007316.6	CDS	1.20657	TY0A	TY0
rna24571	3327	-	gene20524	21	0.9412	NC_007316.6	three_prime_UTR	2.63899	TY0A	TY0
rna553	96	-	gene467	6	1	NC_007299.6	CDS	1.02144	TY0A	TY0
rna11825	190	-	gene9901	5	1	NC_007305.6	CDS	1.03838	TY0A	TY0
gene20804.t1	283	+	gene20804	64	0.9565	NC_007316.6	CDS	1.22489	TY0A	TY0
rna24932	391	+	gene20804	7	1	NC_007316.6	CDS	1.27699	TY0A	TY0
rna6575	2285	+	gene5485	7	1	NC_007302.6	CDS	1.6833	TY0A	TY0
rna6575	2350	+	gene5485	7	1	NC_007302.6	CDS	1.70382	TY0A	TY0
rna31189	8028	+	gene25676	8	1	NC_007320.6	CDS	1.85945	TY0A	TY0
rna31189	7979	+	gene25676	8	1	NC_007320.6	CDS	1.85296	TY0A	TY0
rna31572	1465	+	gene25994	11	1	NC_007324.6	three_prime_UTR	2.4946	TY0A	TY0
rna30585	830	+	gene25199	22	1	NC_007320.6	CDS	1.40187	TY0A	TY0
rna7866	1225	-	gene6654	61	0.92	NC_007303.6	three_prime_UTR	2.08254	TY0A	TY0
gene11998.t7	970	-	gene11998	5	1	NC_007308.6	five_prime_UTR	0.874549	TY0A	TY0
rna27209	4196	-	gene22535	17	0.9167	NC_007317.6	CDS	1.99126	TY0A	TY0
rna27209	5430	-	gene22535	33	0.9259	NC_007317.6	three_prime_UTR	2.75985	TY0A	TY0
rna37436	3682	+	gene30752	5	1	NC_007331.5	three_prime_UTR	2.73644	TY0A	TY0
rna3648	3583	-	gene3055	33	1	NC_007301.6	three_prime_UTR	2.2132	TY0A	TY0
rna29804	578	+	gene24626	231	0.99	NC_007319.6	CDS	1.42382	TY0A	TY0
gene15767.t1	3231	-	gene15767	17	0.9091	NC_007311.6	three_prime_UTR	2.87369	TY0A	TY0
gene23575.t2	1846	+	gene23575	23	1	NC_007317.6	CDS	1.85966	TY0A	TY0
gene23575.t2	2165	+	gene23575	24	0.9048	NC_007317.6	three_prime_UTR	2.04328	TY0A	TY0
rna28552	1753	+	gene23575	54	0.9474	NC_007317.6	CDS	1.86181	TY0A	TY0
rna28552	2072	+	gene23575	55	0.9512	NC_007317.6	three_prime_UTR	2.61842	TY0A	TY0
gene23575.t1	2111	+	gene23575	7	1	NC_007317.6	three_prime_UTR	2.61842	TY0A	TY0
gene23575.t1	1792	+	gene23575	5	1	NC_007317.6	CDS	1.85562	TY0A	TY0
gene23575.t6	2273	+	gene23575	10	1	NC_007317.6	three_prime_UTR	2.01647	TY0A	TY0
gene23575.t6	1954	+	gene23575	8	1	NC_007317.6	CDS	1.86709	TY0A	TY0
gene23575.t6	2062	+	gene23575	10	1	NC_007317.6	CDS	1.92006	TY0A	TY0
rna2219	8556	-	gene1871	7	1	NC_007300.6	three_prime_UTR	2.91906	TY0A	TY0
rna6159	3147	+	gene5123	40	0.9412	NC_007302.6	three_prime_UTR	2.15789	TY0A	TY0
gene26974.t3	1218	+	gene26974	20	1	NC_007324.6	CDS	1.28587	TY0A	TY0
rna30352	1520	+	gene25002	25	1	NC_007319.6	CDS	1.88335	TY0A	TY0
rna30352	1421	+	gene25002	25	0.96	NC_007319.6	CDS	1.82532	TY0A	TY0
gene25002.t4	1331	+	gene25002	6	1	NC_007319.6	CDS	1.6823	TY0A	TY0
gene25002.t4	1430	+	gene25002	6	1	NC_007319.6	CDS	1.78785	TY0A	TY0
rna38733	1951	-	gene31859	16	1	NC_007331.5	CDS	1.50278	TY0A	TY0
rna38733	1553	-	gene31859	15	0.9286	NC_007331.5	CDS	1.36468	TY0A	TY0
rna38733	1105	-	gene31859	13	0.9167	NC_007331.5	CDS	1.20923	TY0A	TY0
gene27718.t1	685	+	gene27718	5	1	NC_007326.6	five_prime_UTR	0.351852	TY0A	TY0
rna4464	2299	-	gene3770	28	0.9231	NC_007301.6	CDS	1.85325	TY0A	TY0
rna15933	1057	-	gene13391	10	1	NC_007309.6	CDS	1.44351	TY0A	TY0
rna7632	1207	+	gene6469	11	1	NC_007303.6	three_prime_UTR	2.03191	TY0A	TY0
rna7635	1343	+	gene6474	7	1	NC_007303.6	three_prime_UTR	2.01259	TY0A	TY0
gene23032.t1	1246	-	gene23032	18	0.9412	NC_007317.6	three_prime_UTR	2.00616	TY0A	TY0
gene23032.t1	2120	-	gene23032	5	1	NC_007317.6	three_prime_UTR	2.67951	TY0A	TY0
rna1398	912	+	gene1166	7	1	NC_007299.6	CDS	1.38183	TY0A	TY0
gene22684.t11	660	+	gene22684	68	0.9839	NC_007317.6	CDS	1.32262	TY0A	TY0
gene22684.t4	402	+	gene22684	9	1	NC_007317.6	CDS	1.39505	TY0A	TY0
rna14583	3485	+	gene12163	126	0.9118	NC_007308.6	three_prime_UTR	2.8934	TY0A	TY0
gene15218.t1	1572	+	gene15218	84	0.973	NC_007310.6	CDS	1.57124	TY0A	TY0
gene15218.t4	1875	+	gene15218	35	0.9697	NC_007310.6	three_prime_UTR	2.10887	TY0A	TY0
gene15218.t3	1371	+	gene15218	26	1	NC_007310.6	CDS	1.5335	TY0A	TY0
gene15218.t2	1483	+	gene15218	84	0.9518	NC_007310.6	CDS	1.57124	TY0A	TY0
rna11656	325	+	gene9749	12	1	NC_007305.6	CDS	1.3404	TY0A	TY0
rna24003	150	-	gene20071	38	0.9677	NC_007315.6	five_prime_UTR	0.683486	TY0A	TY0
rna24003	503	-	gene20071	56	0.9149	NC_007315.6	CDS	1.29145	TY0A	TY0
gene20071.t1	503	-	gene20071	11	1	NC_007315.6	CDS	1.27937	TY0A	TY0
rna28	2583	-	gene31	16	1	NC_007299.6	three_prime_UTR	2.90629	TY0A	TY0
rna28	1870	-	gene31	17	1	NC_007299.6	three_prime_UTR	2.02713	TY0A	TY0
gene17502.t1	4471	-	gene17502	13	1	NC_007313.6	three_prime_UTR	2.30691	TY0A	TY0
gene14925.t2	972	-	gene14925	11	1	NC_007310.6	CDS	1.53445	TY0A	TY0
gene21259.t5	2127	-	gene21259	18	0.9167	NC_007316.6	CDS	1.94177	TY0A	TY0
gene21259.t4	2007	-	gene21259	12	1	NC_007316.6	CDS	1.93782	TY0A	TY0
gene21259.t4	2304	-	gene21259	13	1	NC_007316.6	three_prime_UTR	2.5124	TY0A	TY0
rna25542	1693	-	gene21259	7	1	NC_007316.6	CDS	1.7639	TY0A	TY0
rna18994	2647	+	gene15772	13	0.9231	NC_007311.6	three_prime_UTR	2.79335	TY0A	TY0
rna18994	1850	+	gene15772	11	1	NC_007311.6	CDS	1.84352	TY0A	TY0
gene22888.t1	4166	+	gene22888	19	0.9167	NC_007317.6	three_prime_UTR	2.78144	TY0A	TY0
rna27993	465	+	gene23177	84	0.9355	NC_007317.6	CDS	1.33777	TY0A	TY0
rna27993	1675	+	gene23177	253	0.9005	NC_007317.6	three_prime_UTR	2.40411	TY0A	TY0
rna5591	183	-	gene4655	10	1	NC_007302.6	CDS	1.08416	TY0A	TY0
gene4256.t1	1289	+	gene4256	6	1	NC_007301.6	CDS	1.71565	TY0A	TY0
gene4256.t1	2297	+	gene4256	7	1	NC_007301.6	three_prime_UTR	2.56768	TY0A	TY0
gene4256.t1	1012	+	gene4256	6	1	NC_007301.6	CDS	1.53866	TY0A	TY0
rna30059	1231	+	gene24839	68	0.9048	NC_007319.6	CDS	1.94049	TY0A	TY0
rna20538	3738	+	gene17012	5	1	NC_007312.6	CDS	1.44509	TY0A	TY0
rna20538	7836	+	gene17012	73	0.9385	NC_007312.6	CDS	1.93318	TY0A	TY0
rna28684	588	-	gene23683	15	0.9091	NC_007317.6	CDS	1.32072	TY0A	TY0
rna4873	660	-	gene4113	64	0.9818	NC_007301.6	CDS	1.95502	TY0A	TY0
rna39092	744	-	gene32267	22	0.9231	NC_007331.5	CDS	1.5132	TY0A	TY0
gene10439.t1	2136	-	gene10439	16	1	NC_007306.6	CDS	1.0894	TY0A	TY0
gene10439.t1	3649	-	gene10439	47	0.9231	NC_007306.6	CDS	1.89936	TY0A	TY0
gene10439.t1	2348	-	gene10439	22	0.9545	NC_007306.6	CDS	1.20289	TY0A	TY0
rna36572	1050	+	gene29986	27	0.96	NC_007330.6	CDS	1.96756	TY0A	TY0
rna27665	1383	+	gene22897	118	0.9798	NC_007317.6	three_prime_UTR	2.09605	TY0A	TY0
gene22897.t1	1253	+	gene22897	26	1	NC_007317.6	three_prime_UTR	2.09605	TY0A	TY0
gene15850.t4	1505	+	gene15850	11	1	NC_007311.6	CDS	1.5256	TY0A	TY0
gene15253.t1	3829	+	gene15253	11	1	NC_007310.6	CDS	1.98126	TY0A	TY0
rna18268	418	+	gene15253	5	1	NC_007310.6	CDS	1.08242	TY0A	TY0
rna16772	1966	-	gene14097	7	1	NC_007309.6	CDS	1.88307	TY0A	TY0
rna37119	598	-	gene30499	11	1	NC_007330.6	CDS	1.0532	TY0A	TY0
rna37119	2027	-	gene30499	46	0.9318	NC_007330.6	CDS	1.60409	TY0A	TY0
rna37119	905	-	gene30499	17	1	NC_007330.6	CDS	1.17155	TY0A	TY0
rna37119	1628	-	gene30499	29	1	NC_007330.6	CDS	1.45027	TY0A	TY0
rna7067	1076	-	gene5907	53	0.9792	NC_007303.6	three_prime_UTR	2.26306	TY0A	TY0
rna20742	5878	+	gene17175	6	1	NC_007312.6	three_prime_UTR	2.14698	TY0A	TY0
rna9492	1566	+	gene8013	19	1	NC_007304.6	CDS	1.79162	TY0A	TY0
rna9492	1787	+	gene8013	23	0.95	NC_007304.6	CDS	1.90589	TY0A	TY0
rna9492	1764	+	gene8013	23	0.9	NC_007304.6	CDS	1.894	TY0A	TY0
rna10471	3729	+	gene8806	20	0.9474	NC_007305.6	three_prime_UTR	2.8956	TY0A	TY0
rna10471	2560	+	gene8806	13	0.9	NC_007305.6	CDS	1.97111	TY0A	TY0
rna2642	646	-	gene2209	25	1	NC_007300.6	CDS	1.3656	TY0A	TY0
rna9190	414	-	gene7745	7	1	NC_007304.6	CDS	1.12716	TY0A	TY0
rna9190	540	-	gene7745	7	1	NC_007304.6	CDS	1.18762	TY0A	TY0
rna9190	603	-	gene7745	8	1	NC_007304.6	CDS	1.21785	TY0A	TY0
rna9190	1866	-	gene7745	16	0.9286	NC_007304.6	CDS	1.8239	TY0A	TY0
gene30427.t1	547	-	gene30427	16	0.9	NC_007330.6	CDS	1.46425	TY0A	TY0
gene16718.t2	1586	+	gene16718	12	0.9	NC_007312.6	CDS	1.76521	TY0A	TY0
rna25277	694	+	gene21048	10	0.9	NC_007316.6	three_prime_UTR	2.17832	TY0A	TY0
rna5775	3493	+	gene4811	13	1	NC_007302.6	three_prime_UTR	2.62637	TY0A	TY0
rna2441	1009	+	gene2056	5	1	NC_007300.6	three_prime_UTR	2.04634	TY0A	TY0
gene8551.t5	858	+	gene8551	13	1	NC_007305.6	CDS	1.5831	TY0A	TY0
gene8551.t9	1846	+	gene8551	8	1	NC_007305.6	three_prime_UTR	2.6695	TY0A	TY0
gene8551.t9	1396	+	gene8551	6	1	NC_007305.6	three_prime_UTR	2.28717	TY0A	TY0
gene8551.t3	1868	+	gene8551	12	1	NC_007305.6	three_prime_UTR	2.6695	TY0A	TY0
gene8551.t3	1418	+	gene8551	10	1	NC_007305.6	three_prime_UTR	2.28717	TY0A	TY0
gene8551.t7	1930	+	gene8551	8	1	NC_007305.6	three_prime_UTR	2.6695	TY0A	TY0
gene8551.t7	1219	+	gene8551	5	1	NC_007305.6	three_prime_UTR	2.06542	TY0A	TY0
gene8551.t2	1021	+	gene8551	6	1	NC_007305.6	three_prime_UTR	2.01699	TY0A	TY0
gene8551.t2	1078	+	gene8551	6	1	NC_007305.6	three_prime_UTR	2.06542	TY0A	TY0
gene8551.t11	1350	+	gene8551	7	1	NC_007305.6	three_prime_UTR	2.28717	TY0A	TY0
gene8551.t1	1395	+	gene8551	5	1	NC_007305.6	three_prime_UTR	2.28717	TY0A	TY0
gene8551.t6	1936	+	gene8551	11	1	NC_007305.6	three_prime_UTR	2.6695	TY0A	TY0
gene8551.t8	1300	+	gene8551	8	1	NC_007305.6	three_prime_UTR	2.28717	TY0A	TY0
rna19516	1765	-	gene16165	31	0.9091	NC_007311.6	three_prime_UTR	2.52906	TY0A	TY0
rna4694	2038	+	gene3973	33	0.9583	NC_007301.6	CDS	1.76054	TY0A	TY0
rna5710	806	-	gene4759	7	1	NC_007302.6	CDS	1.83458	TY0A	TY0
gene4759.t1	45	-	gene4759	45	0.975	NC_007302.6	five_prime_UTR	0.309859	TY0A	TY0
gene4759.t1	440	-	gene4759	49	0.9231	NC_007302.6	CDS	1.44113	TY0A	TY0
gene4759.t1	704	-	gene4759	54	0.9815	NC_007302.6	CDS	1.83458	TY0A	TY0
rna22680	8147	+	gene19075	19	0.9444	NC_007314.5	three_prime_UTR	2.388	TY0A	TY0
rna12799	895	+	gene10693	145	0.9695	NC_007306.6	CDS	1.65968	TY0A	TY0
gene10693.t1	878	+	gene10693	205	0.9794	NC_007306.6	CDS	1.65968	TY0A	TY0
rna34119	1547	+	gene28048	75	0.9388	NC_007326.6	three_prime_UTR	2.21122	TY0A	TY0
rna34119	1268	+	gene28048	67	0.9211	NC_007326.6	CDS	1.82714	TY0A	TY0
rna34119	1326	+	gene28048	70	0.9138	NC_007326.6	CDS	1.87399	TY0A	TY0
rna34119	273	+	gene28048	41	0.9697	NC_007326.6	CDS	1.02342	TY0A	TY0
rna38838	5322	+	gene31966	7	1	NC_007331.5	three_prime_UTR	2.02296	TY0A	TY0
rna38838	5386	+	gene31966	7	1	NC_007331.5	three_prime_UTR	2.09644	TY0A	TY0
gene31966.t3	1620	+	gene31966	8	1	NC_007331.5	CDS	1.58517	TY0A	TY0
gene31966.t1	3377	+	gene31966	8	1	NC_007331.5	CDS	1.6563	TY0A	TY0
gene31966.t1	3353	+	gene31966	8	1	NC_007331.5	CDS	1.65163	TY0A	TY0
rna27012	1219	+	gene22391	8	1	NC_007317.6	CDS	1.78102	TY0A	TY0
rna27012	1706	+	gene22391	8	1	NC_007317.6	three_prime_UTR	2.51811	TY0A	TY0
gene25793.t2	1585	-	gene25793	12	1	NC_007320.6	three_prime_UTR	2.30707	TY0A	TY0
gene25793.t2	819	-	gene25793	10	1	NC_007320.6	CDS	1.58735	TY0A	TY0
gene10458.t4	3377	-	gene10458	9	1	NC_007306.6	three_prime_UTR	2.34202	TY0A	TY0
gene10458.t2	3567	-	gene10458	5	1	NC_007306.6	three_prime_UTR	2.23649	TY0A	TY0
rna12517	523	-	gene10458	6	1	NC_007306.6	CDS	1.04282	TY0A	TY0
rna12517	2444	-	gene10458	8	1	NC_007306.6	CDS	1.73984	TY0A	TY0
rna37604	3519	-	gene30899	5	1	NC_007331.5	three_prime_UTR	2.74654	TY0A	TY0
rna8495	4905	-	gene7118	8	1	NC_007303.6	three_prime_UTR	2.63393	TY0A	TY0
gene21348.t3	1195	-	gene21348	698	0.9297	NC_007316.6	CDS	1.86957	TY0A	TY0
gene21348.t3	700	-	gene21348	5	1	NC_007316.6	five_prime_UTR	0.859779	TY0A	TY0
gene21348.t1	587	-	gene21348	72	0.9516	NC_007316.6	three_prime_UTR	2.73034	TY0A	TY0
rna25653	413	-	gene21348	12769	0.9349	NC_007316.6	CDS	1.86957	TY0A	TY0
rna2747	2874	-	gene2315	97	1	NC_007300.6	three_prime_UTR	2.68961	TY0A	TY0
rna5307	2628	-	gene4441	23	0.913	NC_007302.6	three_prime_UTR	2.50473	TY0A	TY0
rna25987	326	+	gene21597	18794	0.9127	NC_007316.6	CDS	1.56933	TY0A	TY0
gene28666.t4	692	+	gene28666	5	1	NC_007327.6	CDS	1.34695	TY0A	TY0
gene28666.t6	1688	+	gene28666	6	1	NC_007327.6	CDS	1.90357	TY0A	TY0
gene321.t5	1747	+	gene321	6	1	NC_007299.6	three_prime_UTR	2.26041	TY0A	TY0
gene321.t5	1695	+	gene321	6	1	NC_007299.6	three_prime_UTR	2.22809	TY0A	TY0
gene321.t8	1799	+	gene321	8	1	NC_007299.6	three_prime_UTR	2.22809	TY0A	TY0
gene321.t6	1087	+	gene321	7	1	NC_007299.6	CDS	1.52391	TY0A	TY0
gene321.t6	1893	+	gene321	10	1	NC_007299.6	three_prime_UTR	2.22809	TY0A	TY0
rna17522	596	+	gene14665	29	0.92	NC_007309.6	three_prime_UTR	2.58582	TY0A	TY0
rna1776	1153	-	gene1483	14	1	NC_007300.6	CDS	1.87538	TY0A	TY0
rna1776	383	-	gene1483	10	1	NC_007300.6	CDS	1.29027	TY0A	TY0
rna1776	3383	-	gene1483	21	1	NC_007300.6	three_prime_UTR	2.81267	TY0A	TY0
rna29395	1767	-	gene24297	14	0.9231	NC_007319.6	three_prime_UTR	2.4037	TY0A	TY0
rna29395	2269	-	gene24297	14	1	NC_007319.6	three_prime_UTR	2.79045	TY0A	TY0
rna25163	934	-	gene20967	83	0.971	NC_007316.6	CDS	1.48245	TY0A	TY0
rna17740	2949	-	gene14836	34	0.9667	NC_007310.6	three_prime_UTR	2.73128	TY0A	TY0
rna17740	816	-	gene14836	26	0.9545	NC_007310.6	CDS	1.38976	TY0A	TY0
rna17740	1326	-	gene14836	30	1	NC_007310.6	CDS	1.64825	TY0A	TY0
gene14836.t1	2421	-	gene14836	21	1	NC_007310.6	three_prime_UTR	2.63302	TY0A	TY0
rna5630	1338	-	gene4687	20	1	NC_007302.6	CDS	1.47835	TY0A	TY0
rna9890	2291	-	gene8295	22	1	NC_007305.6	three_prime_UTR	2.89078	TY0A	TY0
rna9890	2199	-	gene8295	22	1	NC_007305.6	three_prime_UTR	2.80842	TY0A	TY0
rna34170	2310	-	gene28100	12	1	NC_007326.6	three_prime_UTR	2.03188	TY0A	TY0
rna34170	3061	-	gene28100	14	0.9167	NC_007326.6	three_prime_UTR	2.58858	TY0A	TY0
rna34170	2289	-	gene28100	12	1	NC_007326.6	three_prime_UTR	2.01631	TY0A	TY0
rna24558	562	-	gene20514	5	1	NC_007316.6	CDS	1.76119	TY0A	TY0
gene11704.t3	1079	+	gene11704	5	1	NC_007307.6	three_prime_UTR	2.03145	TY0A	TY0
gene11704.t2	372	+	gene11704	66	1	NC_007307.6	five_prime_UTR	0.712092	TY0A	TY0
rna10456	206	+	gene8798	37	0.9333	NC_007305.6	CDS	1.09994	TY0A	TY0
rna30133	1681	+	gene24898	18	1	NC_007319.6	three_prime_UTR	2.71735	TY0A	TY0
rna8311	298	-	gene6982	17	0.9333	NC_007303.6	CDS	1.13491	TY0A	TY0
rna8311	1019	-	gene6982	22	0.9474	NC_007303.6	CDS	1.72445	TY0A	TY0
rna9949	253	-	gene8325	5	1	NC_007305.6	CDS	1.24194	TY0A	TY0
gene8325.t1	3225	-	gene8325	11	1	NC_007305.6	five_prime_UTR	0.92697	TY0A	TY0
gene8325.t1	3630	-	gene8325	23	1	NC_007305.6	CDS	1.24194	TY0A	TY0
rna10494	106	+	gene8821	4111	0.9169	NC_007305.6	CDS	1.35407	TY0A	TY0
rna20262	258	-	gene16760	25370	0.9318	NC_007312.6	CDS	1.49304	TY0A	TY0
gene15951.t1	1473	-	gene15951	11	1	NC_007311.6	CDS	1.57584	TY0A	TY0
gene15951.t2	1512	-	gene15951	39	0.9429	NC_007311.6	CDS	1.47656	TY0A	TY0
rna8216	717	-	gene6933	48	0.9091	NC_007303.6	CDS	1.40115	TY0A	TY0
rna11715	9397	+	gene9804	6	1	NC_007305.6	three_prime_UTR	2.65782	TY0A	TY0
rna11715	270	+	gene9804	18	1	NC_007305.6	CDS	1.00989	TY0A	TY0
rna21656	5042	-	gene18086	5	1	NC_007313.6	CDS	1.8238	TY0A	TY0
gene18086.t3	7525	-	gene18086	5	1	NC_007313.6	three_prime_UTR	2.39375	TY0A	TY0
rna36528	12953	+	gene29942	5	1	NC_007330.6	three_prime_UTR	2.85126	TY0A	TY0
rna36530	12862	+	gene29942	6	1	NC_007330.6	three_prime_UTR	2.85126	TY0A	TY0
rna36527	12974	+	gene29942	5	1	NC_007330.6	three_prime_UTR	2.85126	TY0A	TY0
gene20638.t1	3386	-	gene20638	7	1	NC_007316.6	CDS	1.57845	TY0A	TY0
gene20638.t1	4577	-	gene20638	14	0.9091	NC_007316.6	three_prime_UTR	2.05239	TY0A	TY0
gene20638.t1	3168	-	gene20638	7	1	NC_007316.6	CDS	1.48525	TY0A	TY0
gene20638.t1	3321	-	gene20638	7	1	NC_007316.6	CDS	1.55066	TY0A	TY0
gene20638.t1	3078	-	gene20638	7	1	NC_007316.6	CDS	1.44677	TY0A	TY0
rna26775	561	-	gene22190	19	0.9375	NC_007317.6	CDS	1.31312	TY0A	TY0
rna15630	5719	+	gene13165	6	1	NC_007308.6	CDS	1.95216	TY0A	TY0
rna15631	2425	+	gene13165	5	1	NC_007308.6	CDS	1.34778	TY0A	TY0
rna15631	5655	+	gene13165	15	0.9231	NC_007308.6	CDS	1.95106	TY0A	TY0
gene8922.t1	1494	+	gene8922	6	1	NC_007305.6	three_prime_UTR	2.69529	TY0A	TY0
rna17181	1094	-	gene14424	33	0.9375	NC_007309.6	three_prime_UTR	2.70997	TY0A	TY0
rna4944	985	+	gene4167	5	1	NC_007301.6	CDS	1.48023	TY0A	TY0
rna4944	1053	+	gene4167	5	1	NC_007301.6	CDS	1.5798	TY0A	TY0
rna6639	1835	+	gene5531	5	1	NC_007303.6	CDS	1.96628	TY0A	TY0
gene17052.t6	1021	-	gene17052	5	1	NC_007312.6	CDS	1.06168	TY0A	TY0
gene17052.t6	3677	-	gene17052	5	1	NC_007312.6	three_prime_UTR	2.64978	TY0A	TY0
gene17052.t6	1096	-	gene17052	5	1	NC_007312.6	CDS	1.09358	TY0A	TY0
rna20600	747	-	gene17052	5	1	NC_007312.6	CDS	1.18394	TY0A	TY0
rna20600	1857	-	gene17052	13	0.9091	NC_007312.6	CDS	1.56989	TY0A	TY0
rna20600	1527	-	gene17052	10	1	NC_007312.6	CDS	1.45515	TY0A	TY0
gene17052.t5	1096	-	gene17052	7	1	NC_007312.6	CDS	1.0959	TY0A	TY0
gene17052.t5	1021	-	gene17052	7	1	NC_007312.6	CDS	1.06321	TY0A	TY0
gene14526.t3	1283	-	gene14526	7	1	NC_007309.6	three_prime_UTR	2.02117	TY0A	TY0
gene14526.t3	2368	-	gene14526	7	1	NC_007309.6	three_prime_UTR	2.81314	TY0A	TY0
gene14526.t3	2229	-	gene14526	7	1	NC_007309.6	three_prime_UTR	2.71168	TY0A	TY0
rna17334	701	-	gene14526	21	1	NC_007309.6	CDS	1.51251	TY0A	TY0
rna17334	1647	-	gene14526	52	1	NC_007309.6	three_prime_UTR	2.46711	TY0A	TY0
gene14526.t1	1892	-	gene14526	6	1	NC_007309.6	three_prime_UTR	2.71168	TY0A	TY0
gene14526.t1	2031	-	gene14526	5	1	NC_007309.6	three_prime_UTR	2.81314	TY0A	TY0
gene14526.t1	946	-	gene14526	5	1	NC_007309.6	three_prime_UTR	2.02117	TY0A	TY0
gene14961.t10	2817	+	gene14961	6	1	NC_007310.6	CDS	1.9678	TY0A	TY0
gene14961.t4	2743	+	gene14961	15	1	NC_007310.6	three_prime_UTR	2.42724	TY0A	TY0
rna32953	923	+	gene27211	11	1	NC_007325.6	CDS	1.78289	TY0A	TY0
rna29089	1037	-	gene24039	132	0.9677	NC_007318.6	CDS	1.37302	TY0A	TY0
rna14048	2043	+	gene11734	46	0.9429	NC_007307.6	CDS	1.65115	TY0A	TY0
rna14048	134	+	gene11734	14	0.9091	NC_007307.6	five_prime_UTR	0.738889	TY0A	TY0
rna38202	422	+	gene31406	8	1	NC_007331.5	CDS	1.72234	TY0A	TY0
rna30528	1718	-	gene25152	5	1	NC_007320.6	CDS	1.70775	TY0A	TY0
rna30528	2166	-	gene25152	5	1	NC_007320.6	CDS	1.89242	TY0A	TY0
gene15610.t2	333	-	gene15610	7	1	NC_007311.6	five_prime_UTR	0.187571	TY0A	TY0
gene15610.t2	1857	-	gene15610	11	1	NC_007311.6	CDS	1.03296	TY0A	TY0
gene15610.t3	1923	-	gene15610	7	1	NC_007311.6	three_prime_UTR	2.05467	TY0A	TY0
rna18777	1276	-	gene15610	6	1	NC_007311.6	CDS	1.39	TY0A	TY0
rna2733	1273	+	gene2301	9	1	NC_007300.6	CDS	1.85062	TY0A	TY0
rna2733	844	+	gene2301	8	1	NC_007300.6	CDS	1.51858	TY0A	TY0
gene2869.t8	1376	-	gene2869	5	1	NC_007301.6	three_prime_UTR	2.89689	TY0A	TY0
rna30551	1333	-	gene25169	15	1	NC_007320.6	CDS	1.54833	TY0A	TY0
gene25169.t4	8463	-	gene25169	5	1	NC_007320.6	CDS	1.19317	TY0A	TY0
gene25169.t4	9237	-	gene25169	14	1	NC_007320.6	CDS	1.69156	TY0A	TY0
rna36569	412	+	gene29983	8	1	NC_007330.6	three_prime_UTR	2.0232	TY0A	TY0
rna17930	2077	-	gene14983	6	1	NC_007310.6	CDS	1.73541	TY0A	TY0
rna10749	1638	-	gene8993	22	1	NC_007305.6	CDS	1.89834	TY0A	TY0
gene8993.t3	589	-	gene8993	10	1	NC_007305.6	CDS	1.25262	TY0A	TY0
rna24504	1879	+	gene20466	52	1	NC_007315.6	three_prime_UTR	2.92112	TY0A	TY0
gene13558.t1	5912	+	gene13558	7	1	NC_007309.6	three_prime_UTR	2.92908	TY0A	TY0
gene13558.t1	4841	+	gene13558	6	1	NC_007309.6	three_prime_UTR	2.73918	TY0A	TY0
rna31579	4939	+	gene26000	15	0.9091	NC_007324.6	three_prime_UTR	2.71126	TY0A	TY0
rna31579	5342	+	gene26000	25	1	NC_007324.6	three_prime_UTR	2.78884	TY0A	TY0
rna31578	5575	+	gene26000	26	0.9545	NC_007324.6	three_prime_UTR	2.78884	TY0A	TY0
rna31577	1420	+	gene26000	16	0.9286	NC_007324.6	three_prime_UTR	2.03908	TY0A	TY0
rna31577	5315	+	gene26000	32	0.9286	NC_007324.6	three_prime_UTR	2.78884	TY0A	TY0
rna1115	1069	-	gene954	146	0.9143	NC_007299.6	three_prime_UTR	2.12774	TY0A	TY0
gene954.t1	2087	-	gene954	7	1	NC_007299.6	three_prime_UTR	2.32137	TY0A	TY0
rna32185	772	-	gene26552	14	1	NC_007324.6	three_prime_UTR	2.32147	TY0A	TY0
rna1161	572	+	gene979	146	0.9524	NC_007299.6	CDS	1.22172	TY0A	TY0
rna1161	1759	+	gene979	243	0.9643	NC_007299.6	CDS	1.75882	TY0A	TY0
rna1161	1754	+	gene979	243	0.9811	NC_007299.6	CDS	1.75656	TY0A	TY0
rna11735	178	+	gene9822	60	1	NC_007305.6	CDS	1.11288	TY0A	TY0
rna11369	56	+	gene9520	15	1	NC_007305.6	CDS	1.0818	TY0A	TY0
rna24298	883	-	gene20297	60	0.9333	NC_007315.6	three_prime_UTR	2.86142	TY0A	TY0
rna27609	3859	-	gene22856	6	1	NC_007317.6	three_prime_UTR	2.73119	TY0A	TY0
rna27608	5794	-	gene22856	5	1	NC_007317.6	three_prime_UTR	2.89956	TY0A	TY0
rna19943	2895	+	gene16506	53	0.9318	NC_007312.6	CDS	1.63821	TY0A	TY0
gene24824.t1	530	+	gene24824	12	1	NC_007319.6	CDS	1.11968	TY0A	TY0
rna30044	2482	+	gene24824	29	0.9	NC_007319.6	CDS	1.90673	TY0A	TY0
rna30044	450	+	gene24824	8	1	NC_007319.6	CDS	1.04131	TY0A	TY0
rna30044	634	+	gene24824	8	1	NC_007319.6	CDS	1.11968	TY0A	TY0
rna30044	3648	+	gene24824	17	1	NC_007319.6	three_prime_UTR	2.87109	TY0A	TY0
gene20812.t2	888	+	gene20812	12	1	NC_007316.6	CDS	1.52737	TY0A	TY0
gene20812.t1	1142	+	gene20812	7	1	NC_007316.6	CDS	1.52737	TY0A	TY0
rna22593	2117	-	gene19001	16	0.9333	NC_007314.5	three_prime_UTR	2.2435	TY0A	TY0
rna18786	1113	-	gene15619	43	0.95	NC_007311.6	three_prime_UTR	2.01799	TY0A	TY0
rna30962	142	+	gene25478	113	0.9362	NC_007320.6	CDS	1.10801	TY0A	TY0
rna4073	305	-	gene3422	7	1	NC_007301.6	five_prime_UTR	0.77551	TY0A	TY0
rna27898	1420	+	gene23082	77	0.9038	NC_007317.6	CDS	1.65537	TY0A	TY0
rna27898	161	+	gene23082	26	1	NC_007317.6	five_prime_UTR	0.38835	TY0A	TY0
rna27898	586	+	gene23082	49	1	NC_007317.6	CDS	1.11205	TY0A	TY0
gene14354.t3	1167	+	gene14354	12	0.9167	NC_007309.6	CDS	1.7898	TY0A	TY0
rna16058	1631	-	gene13475	11	1	NC_007309.6	three_prime_UTR	2.07034	TY0A	TY0
rna25921	1069	-	gene21545	69	0.9149	NC_007316.6	CDS	1.59672	TY0A	TY0
rna13745	1147	-	gene11489	6	1	NC_007307.6	CDS	1.9181	TY0A	TY0
gene14449.t4	675	+	gene14449	6	1	NC_007309.6	CDS	1.67322	TY0A	TY0
rna9926	1226	-	gene8306	78	0.9275	NC_007305.6	CDS	1.6387	TY0A	TY0
rna9926	2349	-	gene8306	151	0.9082	NC_007305.6	three_prime_UTR	2.34072	TY0A	TY0
gene19680.t1	1750	-	gene19680	54	0.9556	NC_007315.6	three_prime_UTR	2.55882	TY0A	TY0
gene1183.t1	868	+	gene1183	33	0.9062	NC_007299.6	CDS	1.27356	TY0A	TY0
gene1183.t1	823	+	gene1183	31	1	NC_007299.6	CDS	1.25884	TY0A	TY0
gene1183.t1	126	+	gene1183	18	0.9286	NC_007299.6	CDS	1.03076	TY0A	TY0
gene1183.t1	3426	+	gene1183	1545	0.921	NC_007299.6	three_prime_UTR	2.64933	TY0A	TY0
gene1183.t1	1013	+	gene1183	49	0.9286	NC_007299.6	CDS	1.32101	TY0A	TY0
rna1420	2770	+	gene1183	109	0.9333	NC_007299.6	CDS	1.98983	TY0A	TY0
rna1420	881	+	gene1183	55	0.9231	NC_007299.6	CDS	1.30367	TY0A	TY0
rna15204	777	+	gene12837	12	1	NC_007308.6	CDS	1.34833	TY0A	TY0
rna24643	1409	+	gene20586	8	1	NC_007316.6	CDS	1.6166	TY0A	TY0
rna24643	736	+	gene20586	8	1	NC_007316.6	CDS	1.29367	TY0A	TY0
rna24643	2798	+	gene20586	8	1	NC_007316.6	three_prime_UTR	2.41304	TY0A	TY0
rna24643	1574	+	gene20586	8	1	NC_007316.6	CDS	1.69578	TY0A	TY0
rna24643	1505	+	gene20586	8	1	NC_007316.6	CDS	1.66267	TY0A	TY0
gene20586.t4	1078	+	gene20586	5	1	NC_007316.6	CDS	1.49021	TY0A	TY0
gene20586.t2	2968	+	gene20586	5	1	NC_007316.6	three_prime_UTR	2.4712	TY0A	TY0
rna13320	2681	+	gene11121	11	0.9	NC_007307.6	three_prime_UTR	2.11134	TY0A	TY0
rna13320	5960	+	gene11121	6	1	NC_007307.6	three_prime_UTR	2.62845	TY0A	TY0
rna13320	5731	+	gene11121	5	1	NC_007307.6	three_prime_UTR	2.59234	TY0A	TY0
rna13320	1748	+	gene11121	9	1	NC_007307.6	CDS	1.88545	TY0A	TY0
gene25527.t2	742	+	gene25527	26	0.9565	NC_007320.6	CDS	1.55149	TY0A	TY0
gene28096.t1	1312	+	gene28096	6	1	NC_007326.6	CDS	1.60571	TY0A	TY0
gene28096.t1	2421	+	gene28096	15	1	NC_007326.6	three_prime_UTR	2.28281	TY0A	TY0
gene2191.t4	3315	-	gene2191	12	1	NC_007300.6	three_prime_UTR	2.67751	TY0A	TY0
gene2191.t3	3425	-	gene2191	8	1	NC_007300.6	three_prime_UTR	2.67751	TY0A	TY0
gene2191.t3	3739	-	gene2191	9	1	NC_007300.6	three_prime_UTR	2.80521	TY0A	TY0
rna5115	32	-	gene4308	5	1	NC_007301.6	five_prime_UTR	0.234848	TY0A	TY0
gene25949.t1	450	-	gene25949	5	1	NC_007324.6	CDS	1.16571	TY0A	TY0
rna15657	1609	-	gene13178	18	0.9091	NC_007308.6	CDS	1.68924	TY0A	TY0
gene21623.t1	3617	-	gene21623	7	1	NC_007316.6	three_prime_UTR	2.66901	TY0A	TY0
rna26018	2306	-	gene21623	7	1	NC_007316.6	CDS	1.77131	TY0A	TY0
rna26018	773	-	gene21623	5	1	NC_007316.6	five_prime_UTR	0.8	TY0A	TY0
rna26018	1405	-	gene21623	5	1	NC_007316.6	CDS	1.2523	TY0A	TY0
gene3647.t1	1237	-	gene3647	10	0.9	NC_007301.6	three_prime_UTR	2.6951	TY0A	TY0
rna6043	3131	+	gene5043	647	0.9391	NC_007302.6	three_prime_UTR	2.38112	TY0A	TY0
gene24612.t1	1055	+	gene24612	10	1	NC_007319.6	three_prime_UTR	2.1351	TY0A	TY0
gene24612.t2	1494	+	gene24612	16	0.9167	NC_007319.6	three_prime_UTR	2.20229	TY0A	TY0
gene24612.t2	1394	+	gene24612	13	1	NC_007319.6	three_prime_UTR	2.13081	TY0A	TY0
gene24612.t2	1400	+	gene24612	13	0.9091	NC_007319.6	three_prime_UTR	2.1351	TY0A	TY0
rna29786	968	+	gene24612	132	0.955	NC_007319.6	CDS	1.8854	TY0A	TY0
rna29786	1365	+	gene24612	141	0.9823	NC_007319.6	three_prime_UTR	2.20229	TY0A	TY0
gene11601.t5	1208	+	gene11601	6	1	NC_007307.6	three_prime_UTR	2.47527	TY0A	TY0
gene11601.t5	908	+	gene11601	6	1	NC_007307.6	CDS	1.86071	TY0A	TY0
rna4982	625	-	gene4201	5	1	NC_007301.6	CDS	1.27268	TY0A	TY0
rna14434	1775	+	gene12050	26	0.9545	NC_007308.6	three_prime_UTR	2.35476	TY0A	TY0
rna3155	1949	-	gene2657	11	0.9	NC_007301.6	three_prime_UTR	2.68613	TY0A	TY0
gene2657.t1	1610	-	gene2657	6	1	NC_007301.6	CDS	1.82985	TY0A	TY0
rna35573	299	+	gene29163	5	1	NC_007328.5	CDS	1.1337	TY0A	TY0
rna35573	1967	+	gene29163	8	1	NC_007328.5	CDS	1.97528	TY0A	TY0
rna35573	1061	+	gene29163	7	1	NC_007328.5	CDS	1.51816	TY0A	TY0
rna5868	2704	-	gene4883	11	1	NC_007302.6	CDS	1.46167	TY0A	TY0
rna5868	2871	-	gene4883	12	1	NC_007302.6	CDS	1.51758	TY0A	TY0
rna5870	1469	-	gene4883	14	0.9167	NC_007302.6	CDS	1.47382	TY0A	TY0
rna5870	1636	-	gene4883	15	1	NC_007302.6	CDS	1.52847	TY0A	TY0
rna5869	2025	-	gene4883	15	1	NC_007302.6	CDS	1.53031	TY0A	TY0
gene25630.t1	871	+	gene25630	5	1	NC_007320.6	CDS	1.10155	TY0A	TY0
gene28791.t3	442	-	gene28791	11	0.9	NC_007327.6	five_prime_UTR	0.175557	TY0A	TY0
rna17261	6917	-	gene14489	9	1	NC_007309.6	CDS	1.81779	TY0A	TY0
rna17261	7153	-	gene14489	10	1	NC_007309.6	CDS	1.8471	TY0A	TY0
gene14489.t1	8386	-	gene14489	7	1	NC_007309.6	three_prime_UTR	2.59501	TY0A	TY0
rna28819	220	-	gene23794	82	0.9487	NC_007318.6	CDS	1.04464	TY0A	TY0
rna28819	643	-	gene23794	94	0.9367	NC_007318.6	CDS	1.30688	TY0A	TY0
rna13450	1895	-	gene11220	9	1	NC_007307.6	three_prime_UTR	2.61798	TY0A	TY0
gene13235.t1	1413	+	gene13235	15	0.9231	NC_007308.6	three_prime_UTR	2.18034	TY0A	TY0
gene13235.t1	1124	+	gene13235	14	1	NC_007308.6	three_prime_UTR	2.01798	TY0A	TY0
rna15727	1879	+	gene13235	6	1	NC_007308.6	three_prime_UTR	2.78419	TY0A	TY0
rna15727	1857	+	gene13235	6	1	NC_007308.6	three_prime_UTR	2.75076	TY0A	TY0
rna15727	1395	+	gene13235	5	1	NC_007308.6	three_prime_UTR	2.04863	TY0A	TY0
gene13235.t5	1179	+	gene13235	10	1	NC_007308.6	three_prime_UTR	2.18034	TY0A	TY0
gene13235.t5	2069	+	gene13235	7	1	NC_007308.6	three_prime_UTR	2.68034	TY0A	TY0
gene13235.t5	808	+	gene13235	10	1	NC_007308.6	CDS	1.91652	TY0A	TY0
rna15588	609	+	gene13125	5	1	NC_007308.6	CDS	1.4859	TY0A	TY0
rna15588	574	+	gene13125	5	1	NC_007308.6	CDS	1.45301	TY0A	TY0
rna24145	1209	+	gene20179	9	1	NC_007315.6	three_prime_UTR	2.529	TY0A	TY0
gene26853.t2	396	-	gene26853	16	0.9091	NC_007324.6	CDS	1.05687	TY0A	TY0
gene26853.t2	1049	-	gene26853	28	1	NC_007324.6	CDS	1.75751	TY0A	TY0
rna1564	796	+	gene1286	53	0.9184	NC_007300.6	CDS	1.48152	TY0A	TY0
rna26793	653	+	gene22206	11	1	NC_007317.6	three_prime_UTR	2.06395	TY0A	TY0
gene21216.t1	1813	-	gene21216	20	0.9231	NC_007316.6	three_prime_UTR	2.57934	TY0A	TY0
rna17520	672	-	gene14663	34	0.9677	NC_007309.6	CDS	1.62138	TY0A	TY0
rna17520	1041	-	gene14663	45	0.9286	NC_007309.6	CDS	1.99001	TY0A	TY0
rna30410	1278	+	gene25051	9	1	NC_007319.6	CDS	1.91843	TY0A	TY0
rna30410	812	+	gene25051	9	1	NC_007319.6	CDS	1.57902	TY0A	TY0
gene25051.t1	443	+	gene25051	7	1	NC_007319.6	five_prime_UTR	0.641509	TY0A	TY0
gene6977.t1	1323	+	gene6977	8	1	NC_007303.6	CDS	1.97924	TY0A	TY0
gene6977.t1	1655	+	gene6977	8	1	NC_007303.6	three_prime_UTR	2.26886	TY0A	TY0
rna19791	2193	-	gene16377	7	1	NC_007311.6	three_prime_UTR	2.25875	TY0A	TY0
rna19791	1773	-	gene16377	8	1	NC_007311.6	CDS	1.98188	TY0A	TY0
rna19789	1537	-	gene16377	5	1	NC_007311.6	CDS	1.813	TY0A	TY0
rna19379	1226	-	gene16067	96	0.9222	NC_007311.6	three_prime_UTR	2.68077	TY0A	TY0
rna19379	836	-	gene16067	93	0.9062	NC_007311.6	CDS	1.78629	TY0A	TY0
rna19379	339	-	gene16067	72	0.9825	NC_007311.6	CDS	1.28528	TY0A	TY0
rna28569	2296	-	gene23590	7	1	NC_007317.6	CDS	1.93413	TY0A	TY0
rna28575	2382	+	gene23596	7	1	NC_007317.6	CDS	1.80358	TY0A	TY0
rna7293	1286	+	gene6115	24	0.9412	NC_007303.6	CDS	1.50531	TY0A	TY0
rna36558	417	-	gene29970	7	1	NC_007330.6	CDS	1.6543	TY0A	TY0
rna9274	1916	+	gene7835	34	1	NC_007304.6	CDS	1.60815	TY0A	TY0
rna9274	2294	+	gene7835	41	1	NC_007304.6	CDS	1.8736	TY0A	TY0
rna28011	1074	-	gene23192	14	0.9	NC_007317.6	CDS	1.38322	TY0A	TY0
rna5968	835	+	gene4969	16	0.9167	NC_007302.6	three_prime_UTR	2.4902	TY0A	TY0
gene9357.t7	1000	+	gene9357	5	1	NC_007305.6	CDS	1.40875	TY0A	TY0
gene9357.t7	817	+	gene9357	5	1	NC_007305.6	CDS	1.3111	TY0A	TY0
gene9357.t7	893	+	gene9357	5	1	NC_007305.6	CDS	1.35165	TY0A	TY0
rna23040	1734	-	gene19319	34	1	NC_007314.5	three_prime_UTR	2.57812	TY0A	TY0
rna23040	135	-	gene19319	17	0.9167	NC_007314.5	CDS	1.01602	TY0A	TY0
rna1155	1781	+	gene974	12	1	NC_007299.6	three_prime_UTR	2.32336	TY0A	TY0
rna28265	1197	-	gene23385	144	0.9737	NC_007317.6	CDS	1.67401	TY0A	TY0
rna28265	1095	-	gene23385	139	0.9052	NC_007317.6	CDS	1.60982	TY0A	TY0
rna14314	1265	-	gene11945	14	1	NC_007308.6	three_prime_UTR	2.24356	TY0A	TY0
rna14314	954	-	gene11945	14	0.9167	NC_007308.6	three_prime_UTR	2.07996	TY0A	TY0
rna2439	154	-	gene2054	10	1	NC_007300.6	CDS	1.07504	TY0A	TY0
rna34462	2036	-	gene28362	292	0.9815	NC_007326.6	three_prime_UTR	2.39189	TY0A	TY0
rna12589	2741	-	gene10519	26	0.9524	NC_007306.6	three_prime_UTR	2.74491	TY0A	TY0
rna12589	479	-	gene10519	10	1	NC_007306.6	CDS	1.43337	TY0A	TY0
rna12589	876	-	gene10519	12	1	NC_007306.6	CDS	1.87794	TY0A	TY0
gene27142.t1	3264	+	gene27142	6	1	NC_007325.6	three_prime_UTR	2.07717	TY0A	TY0
rna20281	1829	-	gene16776	22	1	NC_007312.6	CDS	1.60898	TY0A	TY0
rna20281	3093	-	gene16776	34	1	NC_007312.6	three_prime_UTR	2.30551	TY0A	TY0
rna10235	123	-	gene8612	17	1	NC_007305.6	five_prime_UTR	0.183735	TY0A	TY0
rna10235	895	-	gene8612	155	0.9062	NC_007305.6	CDS	1.25473	TY0A	TY0
rna10235	1435	-	gene8612	195	0.9345	NC_007305.6	CDS	1.85539	TY0A	TY0
gene13102.t2	1030	-	gene13102	20	0.9375	NC_007308.6	three_prime_UTR	2.22762	TY0A	TY0
gene28754.t1	285	+	gene28754	5	1	NC_007327.6	CDS	1.07526	TY0A	TY0
rna34975	191	+	gene28754	44	0.9714	NC_007327.6	CDS	1.03975	TY0A	TY0
rna23909	4735	+	gene20004	7	1	NC_007315.6	three_prime_UTR	2.06635	TY0A	TY0
rna23911	4630	+	gene20004	6	1	NC_007315.6	three_prime_UTR	2.06635	TY0A	TY0
rna33494	2309	+	gene27585	26	0.9444	NC_007326.6	CDS	1.84989	TY0A	TY0
rna32761	4907	-	gene27054	16	1	NC_007325.6	three_prime_UTR	2.72248	TY0A	TY0
gene23025.t7	5476	+	gene23025	5	1	NC_007317.6	three_prime_UTR	2.79823	TY0A	TY0
gene3521.t1	1351	-	gene3521	6	1	NC_007301.6	three_prime_UTR	2.05005	TY0A	TY0
rna4173	692	-	gene3521	19	1	NC_007301.6	three_prime_UTR	2.0265	TY0A	TY0
rna9740	2558	+	gene8169	18	1	NC_007305.6	three_prime_UTR	2.56219	TY0A	TY0
rna9740	99	+	gene8169	17	1	NC_007305.6	CDS	1.02051	TY0A	TY0
gene8169.t1	2815	+	gene8169	6	1	NC_007305.6	three_prime_UTR	2.56219	TY0A	TY0
gene11311.t9	290	-	gene11311	11	0.9	NC_007307.6	five_prime_UTR	0.587398	TY0A	TY0
gene11311.t4	500	-	gene11311	5	1	NC_007307.6	CDS	1.31818	TY0A	TY0
gene11311.t1	192	-	gene11311	5	1	NC_007307.6	five_prime_UTR	0.0772029	TY0A	TY0
gene2206.t1	490	+	gene2206	6	1	NC_007300.6	five_prime_UTR	0.851916	TY0A	TY0
rna10669	1674	+	gene8940	4503	0.9947	NC_007305.6	CDS	1.61762	TY0A	TY0
rna10669	2717	+	gene8940	6049	0.9297	NC_007305.6	three_prime_UTR	2.10899	TY0A	TY0
rna18231	1791	-	gene15220	138	0.9697	NC_007310.6	three_prime_UTR	2.17915	TY0A	TY0
rna18231	1366	-	gene15220	130	0.9565	NC_007310.6	CDS	1.81937	TY0A	TY0
gene4336.t1	1377	-	gene4336	47	0.9118	NC_007301.6	CDS	1.94063	TY0A	TY0
gene4336.t1	216	-	gene4336	25	1	NC_007301.6	CDS	1.03359	TY0A	TY0
gene4336.t3	2693	-	gene4336	19	0.9333	NC_007301.6	CDS	1.92385	TY0A	TY0
gene4336.t4	1578	-	gene4336	48	0.92	NC_007301.6	CDS	1.03359	TY0A	TY0
rna18323	3273	-	gene15300	7	1	NC_007310.6	three_prime_UTR	2.51479	TY0A	TY0
rna18323	1546	-	gene15300	5	1	NC_007310.6	CDS	1.52589	TY0A	TY0
rna15777	2694	-	gene13269	35	0.931	NC_007308.6	three_prime_UTR	2.90432	TY0A	TY0
rna15777	2348	-	gene13269	33	1	NC_007308.6	CDS	1.97697	TY0A	TY0
gene13269.t3	2879	-	gene13269	12	1	NC_007308.6	CDS	1.97799	TY0A	TY0
gene13269.t3	3225	-	gene13269	12	1	NC_007308.6	three_prime_UTR	2.90432	TY0A	TY0
rna18892	606	+	gene15690	188	0.906	NC_007311.6	CDS	1.68957	TY0A	TY0
rna28522	1207	+	gene23558	6	1	NC_007317.6	three_prime_UTR	2.16011	TY0A	TY0
gene14480.t1	2849	+	gene14480	7	1	NC_007309.6	three_prime_UTR	2.66667	TY0A	TY0
gene14480.t1	2374	+	gene14480	7	1	NC_007309.6	CDS	1.95838	TY0A	TY0
gene14480.t6	1916	+	gene14480	16	0.9167	NC_007309.6	CDS	1.75563	TY0A	TY0
gene14480.t6	2372	+	gene14480	19	0.9375	NC_007309.6	CDS	1.96509	TY0A	TY0
gene14480.t6	1931	+	gene14480	16	0.9231	NC_007309.6	CDS	1.76252	TY0A	TY0
rna17252	2323	+	gene14480	24	1	NC_007309.6	CDS	1.96509	TY0A	TY0
gene14480.t5	2216	+	gene14480	6	1	NC_007309.6	CDS	1.95838	TY0A	TY0
rna15363	1052	-	gene12946	120	0.9783	NC_007308.6	CDS	1.74408	TY0A	TY0
rna15363	1578	-	gene12946	138	0.9036	NC_007308.6	three_prime_UTR	2.66543	TY0A	TY0
rna20120	1363	-	gene16624	6	1	NC_007312.6	CDS	1.96926	TY0A	TY0
gene26098.t1	1111	-	gene26098	5	1	NC_007324.6	CDS	1.44098	TY0A	TY0
rna14578	324	+	gene12159	26	0.9524	NC_007308.6	CDS	1.4251	TY0A	TY0
rna32899	2175	+	gene27173	11	0.9	NC_007325.6	CDS	1.547	TY0A	TY0
rna23296	1494	-	gene19525	6	1	NC_007314.5	CDS	1.62454	TY0A	TY0
rna12638	3499	+	gene10555	40	0.9412	NC_007306.6	CDS	1.77428	TY0A	TY0
gene10555.t1	2149	+	gene10555	36	1	NC_007306.6	CDS	1.45567	TY0A	TY0
gene10555.t1	1582	+	gene10555	34	0.9259	NC_007306.6	CDS	1.31758	TY0A	TY0
gene10555.t1	3445	+	gene10555	76	0.9697	NC_007306.6	CDS	1.77131	TY0A	TY0
rna7289	6277	-	gene6113	7	1	NC_007303.6	CDS	1.42673	TY0A	TY0
rna7289	11415	-	gene6113	73	0.9464	NC_007303.6	CDS	1.80358	TY0A	TY0
rna7289	3568	-	gene6113	5	1	NC_007303.6	CDS	1.22803	TY0A	TY0
rna7289	13673	-	gene6113	235	0.9694	NC_007303.6	CDS	1.96919	TY0A	TY0
rna7289	7654	-	gene6113	13	1	NC_007303.6	CDS	1.52772	TY0A	TY0
rna7289	6675	-	gene6113	7	1	NC_007303.6	CDS	1.45592	TY0A	TY0
rna7289	7342	-	gene6113	9	1	NC_007303.6	CDS	1.50484	TY0A	TY0
rna7289	7356	-	gene6113	10	1	NC_007303.6	CDS	1.50587	TY0A	TY0
rna7289	9942	-	gene6113	36	0.9286	NC_007303.6	CDS	1.69554	TY0A	TY0
gene6113.t1	2199	-	gene6113	6	1	NC_007303.6	three_prime_UTR	2.9362	TY0A	TY0
rna28299	2905	-	gene23408	6	1	NC_007317.6	three_prime_UTR	2.22651	TY0A	TY0
gene31846.t1	141	-	gene31846	6	1	NC_007331.5	CDS	1.23772	TY0A	TY0
gene14396.t1	3333	+	gene14396	5	1	NC_007309.6	three_prime_UTR	2.39469	TY0A	TY0
rna22732	1348	-	gene19105	32	1	NC_007314.5	three_prime_UTR	2.45302	TY0A	TY0
rna22089	206	+	gene18535	6	1	NC_007313.6	CDS	1.09562	TY0A	TY0
rna22089	2348	+	gene18535	27	0.9091	NC_007313.6	three_prime_UTR	2.19349	TY0A	TY0
rna22089	1136	+	gene18535	15	1	NC_007313.6	CDS	1.52938	TY0A	TY0
rna22089	1031	+	gene18535	10	1	NC_007313.6	CDS	1.48041	TY0A	TY0
gene25725.t4	2041	+	gene25725	6	1	NC_007320.6	three_prime_UTR	2.33937	TY0A	TY0
gene25725.t4	1692	+	gene25725	5	1	NC_007320.6	three_prime_UTR	2.18145	TY0A	TY0
rna31242	1551	+	gene25725	5	1	NC_007320.6	three_prime_UTR	2.24553	TY0A	TY0
rna34446	238	+	gene28348	94	0.9091	NC_007326.6	five_prime_UTR	0.918605	TY0A	TY0
rna37617	508	+	gene30912	6	1	NC_007331.5	three_prime_UTR	2.45263	TY0A	TY0
rna1240	621	+	gene1057	6	1	NC_007299.6	CDS	1.24765	TY0A	TY0
rna1240	1175	+	gene1057	6	1	NC_007299.6	CDS	1.4842	TY0A	TY0
gene11025.t2	1891	-	gene11025	5	1	NC_007306.6	three_prime_UTR	2.89267	TY0A	TY0
gene11025.t3	2481	-	gene11025	11	1	NC_007306.6	CDS	1.78065	TY0A	TY0
gene11025.t3	4205	-	gene11025	12	1	NC_007306.6	three_prime_UTR	2.89267	TY0A	TY0
gene11025.t4	4791	-	gene11025	14	1	NC_007306.6	three_prime_UTR	2.62176	TY0A	TY0
gene11025.t4	4696	-	gene11025	14	0.9091	NC_007306.6	three_prime_UTR	2.55144	TY0A	TY0
gene11025.t4	3433	-	gene11025	10	1	NC_007306.6	CDS	1.86265	TY0A	TY0
gene11025.t4	2215	-	gene11025	5	1	NC_007306.6	CDS	1.53905	TY0A	TY0
gene11025.t4	4111	-	gene11025	14	0.9	NC_007306.6	three_prime_UTR	2.11843	TY0A	TY0
rna34308	601	+	gene28231	16	0.9091	NC_007326.6	CDS	1.2025	TY0A	TY0
rna34308	2359	+	gene28231	33	0.96	NC_007326.6	CDS	1.79582	TY0A	TY0
rna36946	959	+	gene30354	47	0.9302	NC_007330.6	CDS	1.90065	TY0A	TY0
rna5188	670	-	gene4338	61	0.9831	NC_007301.6	CDS	1.36987	TY0A	TY0
rna5188	1204	-	gene4338	99	0.9016	NC_007301.6	CDS	1.68288	TY0A	TY0
gene29430.t1	389	-	gene29430	30	0.9655	NC_007329.6	five_prime_UTR	0.776	TY0A	TY0
rna35879	1392	-	gene29430	7	1	NC_007329.6	CDS	1.65796	TY0A	TY0
rna344	327	+	gene312	5	1	NC_007299.6	CDS	1.36394	TY0A	TY0
rna3007	2978	+	gene2502	30	0.9524	NC_007300.6	three_prime_UTR	2.05606	TY0A	TY0
rna3007	1058	+	gene2502	13	0.9091	NC_007300.6	CDS	1.36112	TY0A	TY0
rna10227	493	-	gene8607	24	1	NC_007305.6	CDS	1.30395	TY0A	TY0
gene12670.t2	1184	+	gene12670	8	1	NC_007308.6	CDS	1.57797	TY0A	TY0
gene7891.t7	1320	+	gene7891	5	1	NC_007304.6	CDS	1.9527	TY0A	TY0
gene7891.t3	1309	+	gene7891	6	1	NC_007304.6	CDS	1.9527	TY0A	TY0
gene25665.t2	2514	-	gene25665	17	0.9333	NC_007320.6	CDS	1.62556	TY0A	TY0
gene25665.t2	3036	-	gene25665	17	1	NC_007320.6	CDS	1.77121	TY0A	TY0
gene25665.t4	2621	-	gene25665	6	1	NC_007320.6	CDS	1.62556	TY0A	TY0
gene25665.t4	3143	-	gene25665	6	1	NC_007320.6	CDS	1.77121	TY0A	TY0
gene25665.t4	2252	-	gene25665	7	1	NC_007320.6	CDS	1.5226	TY0A	TY0
rna31178	2817	-	gene25665	63	0.9231	NC_007320.6	CDS	1.76543	TY0A	TY0
rna31178	2334	-	gene25665	44	0.9744	NC_007320.6	CDS	1.63353	TY0A	TY0
rna31178	2856	-	gene25665	65	0.9286	NC_007320.6	CDS	1.77608	TY0A	TY0
rna19554	123	-	gene16188	9	1	NC_007311.6	five_prime_UTR	0.445255	TY0A	TY0
rna25196	2730	-	gene20987	13	0.9091	NC_007316.6	CDS	1.70027	TY0A	TY0
rna33150	2266	-	gene27345	48	0.9524	NC_007325.6	CDS	1.92036	TY0A	TY0
rna39150	2827	-	gene32308	31	1	NC_007331.5	three_prime_UTR	2.31158	TY0A	TY0
rna39150	1398	-	gene32308	7	1	NC_007331.5	CDS	1.63778	TY0A	TY0
rna38542	389	+	gene31718	13	0.9091	NC_007331.5	CDS	1.04231	TY0A	TY0
rna38542	1277	+	gene31718	29	0.9231	NC_007331.5	CDS	1.3607	TY0A	TY0
gene13543.t1	4376	+	gene13543	11	1	NC_007309.6	three_prime_UTR	2.16032	TY0A	TY0
gene13543.t1	3505	+	gene13543	5	1	NC_007309.6	CDS	1.85985	TY0A	TY0
rna16139	1311	+	gene13543	11	0.9091	NC_007309.6	CDS	1.61448	TY0A	TY0
rna16139	2384	+	gene13543	12	1	NC_007309.6	three_prime_UTR	2.16032	TY0A	TY0
gene30015.t1	1014	-	gene30015	7	1	NC_007330.6	CDS	1.15899	TY0A	TY0
gene30015.t1	1179	-	gene30015	7	1	NC_007330.6	CDS	1.53917	TY0A	TY0
rna34338	765	-	gene28255	12	0.9091	NC_007326.6	CDS	1.72414	TY0A	TY0
rna17706	680	-	gene14815	15	1	NC_007310.6	CDS	1.05263	TY0A	TY0
rna17706	221	-	gene14815	5	1	NC_007310.6	five_prime_UTR	0.408922	TY0A	TY0
rna20623	1631	-	gene17077	36	0.9091	NC_007312.6	CDS	1.75417	TY0A	TY0
rna30369	1809	+	gene25013	13	1	NC_007319.6	three_prime_UTR	2.01605	TY0A	TY0
rna30369	2218	+	gene25013	13	0.9091	NC_007319.6	three_prime_UTR	2.08236	TY0A	TY0
gene15565.t1	2023	+	gene15565	8	1	NC_007311.6	three_prime_UTR	2.04783	TY0A	TY0
rna31981	2743	+	gene26342	33	0.9286	NC_007324.6	CDS	1.82467	TY0A	TY0
rna31981	733	+	gene26342	5	1	NC_007324.6	CDS	1.18393	TY0A	TY0
rna31981	2018	+	gene26342	20	1	NC_007324.6	CDS	1.59356	TY0A	TY0
rna31981	3304	+	gene26342	39	0.9688	NC_007324.6	three_prime_UTR	2.09804	TY0A	TY0
rna6000	2948	-	gene5004	29	0.9231	NC_007302.6	CDS	1.96763	TY0A	TY0
rna6000	779	-	gene5004	9	1	NC_007302.6	CDS	1.18741	TY0A	TY0
rna19477	4553	-	gene16138	5	1	NC_007311.6	CDS	1.77531	TY0A	TY0
rna19470	6275	-	gene16138	8	1	NC_007311.6	CDS	1.96778	TY0A	TY0
rna19470	5210	-	gene16138	5	1	NC_007311.6	CDS	1.7945	TY0A	TY0
rna19475	6713	-	gene16138	6	1	NC_007311.6	CDS	1.9205	TY0A	TY0
rna26190	764	+	gene21742	16	1	NC_007316.6	CDS	1.23585	TY0A	TY0
gene20833.t1	1076	+	gene20833	5	1	NC_007316.6	CDS	1.8877	TY0A	TY0
rna9407	1216	-	gene7944	7	1	NC_007304.6	three_prime_UTR	2.0281	TY0A	TY0
rna9407	1615	-	gene7944	9	1	NC_007304.6	three_prime_UTR	2.23199	TY0A	TY0
gene3296.t2	3610	+	gene3296	34	1	NC_007301.6	three_prime_UTR	2.83933	TY0A	TY0
rna3922	3654	+	gene3296	46	1	NC_007301.6	three_prime_UTR	2.83933	TY0A	TY0
rna3922	534	+	gene3296	14	1	NC_007301.6	CDS	1.10161	TY0A	TY0
rna3922	2927	+	gene3296	24	0.9091	NC_007301.6	three_prime_UTR	2.25819	TY0A	TY0
gene3296.t1	3939	+	gene3296	41	0.9737	NC_007301.6	three_prime_UTR	2.83933	TY0A	TY0
gene24669.t2	3818	+	gene24669	6	1	NC_007319.6	three_prime_UTR	2.29129	TY0A	TY0
rna8600	194	+	gene7194	38	0.9091	NC_007303.6	CDS	1.10047	TY0A	TY0
rna13940	739	-	gene11635	5	1	NC_007307.6	three_prime_UTR	2.0701	TY0A	TY0
rna30353	1611	-	gene25003	5	1	NC_007319.6	three_prime_UTR	2.32019	TY0A	TY0
rna22673	392	+	gene19068	77	0.9333	NC_007314.5	CDS	1.41732	TY0A	TY0
rna8399	999	+	gene7047	210	0.9538	NC_007303.6	three_prime_UTR	2.15707	TY0A	TY0
gene20603.t3	1006	+	gene20603	6	1	NC_007316.6	five_prime_UTR	0.711253	TY0A	TY0
rna29784	1149	-	gene24610	15	1	NC_007319.6	CDS	1.88486	TY0A	TY0
rna29784	154	-	gene24610	13	1	NC_007319.6	CDS	1.10016	TY0A	TY0
rna22502	1521	+	gene18901	120	0.9561	NC_007314.5	CDS	1.65985	TY0A	TY0
gene9662.t1	1771	-	gene9662	43	0.9143	NC_007305.6	CDS	1.41008	TY0A	TY0
gene9662.t1	982	-	gene9662	33	0.9231	NC_007305.6	CDS	1.17477	TY0A	TY0
gene9662.t1	2459	-	gene9662	73	0.9524	NC_007305.6	CDS	1.61527	TY0A	TY0
rna11556	1254	-	gene9662	7	1	NC_007305.6	CDS	1.25914	TY0A	TY0
rna11556	2417	-	gene9662	8	1	NC_007305.6	CDS	1.61039	TY0A	TY0
rna4933	229	-	gene4159	33	1	NC_007301.6	CDS	1.19143	TY0A	TY0
rna24738	241	-	gene20652	252	0.9915	NC_007316.6	CDS	1.35826	TY0A	TY0
rna35566	284	-	gene29159	15	0.9167	NC_007328.5	CDS	1.14197	TY0A	TY0
rna35566	689	-	gene29159	16	0.9286	NC_007328.5	CDS	1.50133	TY0A	TY0
rna33383	651	+	gene27509	65	0.9804	NC_007326.6	CDS	1.69853	TY0A	TY0
gene16401.t3	159	-	gene16401	5	1	NC_007311.6	CDS	1.34286	TY0A	TY0
rna8972	710	-	gene7546	5	1	NC_007304.6	CDS	1.35133	TY0A	TY0
rna24183	8217	-	gene20218	5	1	NC_007315.6	three_prime_UTR	2.51331	TY0A	TY0
rna26897	5845	-	gene22296	6	1	NC_007317.6	CDS	1.78182	TY0A	TY0
rna16421	1206	-	gene13814	6	1	NC_007309.6	CDS	1.55121	TY0A	TY0
gene13814.t1	1068	-	gene13814	5	1	NC_007309.6	CDS	1.53111	TY0A	TY0
rna22773	1464	+	gene19140	5	1	NC_007314.5	CDS	1.75516	TY0A	TY0
rna31500	966	+	gene25940	69	0.9038	NC_007324.6	three_prime_UTR	2.32129	TY0A	TY0
rna38771	2736	-	gene31891	15	1	NC_007331.5	three_prime_UTR	2.40484	TY0A	TY0
gene623.t1	2925	-	gene623	5	1	NC_007299.6	three_prime_UTR	2.41764	TY0A	TY0
rna19025	2267	+	gene15801	7	1	NC_007311.6	three_prime_UTR	2.72178	TY0A	TY0
rna19025	21	+	gene15801	5	1	NC_007311.6	five_prime_UTR	0.0754717	TY0A	TY0
gene30172.t1	2595	+	gene30172	24	1	NC_007330.6	three_prime_UTR	2.69526	TY0A	TY0
gene30172.t1	2112	+	gene30172	78	0.9857	NC_007330.6	CDS	1.91781	TY0A	TY0
rna36749	2030	+	gene30172	122	0.9815	NC_007330.6	CDS	1.91781	TY0A	TY0
rna30503	3708	+	gene25128	38	0.973	NC_007320.6	three_prime_UTR	2.54753	TY0A	TY0
rna28437	32	+	gene23518	127	0.908	NC_007317.6	five_prime_UTR	0.584906	TY0A	TY0
rna28437	2026	+	gene23518	316	0.9756	NC_007317.6	three_prime_UTR	2.53439	TY0A	TY0
rna28437	2097	+	gene23518	316	0.9323	NC_007317.6	three_prime_UTR	2.65961	TY0A	TY0
rna16628	891	-	gene13990	108	0.9189	NC_007309.6	three_prime_UTR	2.03008	TY0A	TY0
rna13628	269	-	gene11362	8	1	NC_007307.6	CDS	1.10237	TY0A	TY0
gene24318.t1	3727	-	gene24318	12	1	NC_007319.6	three_prime_UTR	2.31993	TY0A	TY0
rna29434	1547	-	gene24318	15	0.9231	NC_007319.6	CDS	1.87409	TY0A	TY0
rna29434	509	-	gene24318	9	1	NC_007319.6	CDS	1.24576	TY0A	TY0
rna31701	792	-	gene26094	51	0.9167	NC_007324.6	three_prime_UTR	2.70168	TY0A	TY0
gene26094.t3	1519	-	gene26094	41	0.9412	NC_007324.6	three_prime_UTR	2.70168	TY0A	TY0
rna16934	29	+	gene14223	49	0.9024	NC_007309.6	five_prime_UTR	0.207407	TY0A	TY0
rna5261	913	+	gene4405	7	1	NC_007302.6	CDS	1.94132	TY0A	TY0
gene25777.t1	2341	-	gene25777	5	1	NC_007320.6	five_prime_UTR	0.411972	TY0A	TY0
gene25777.t1	1224	-	gene25777	19	0.9444	NC_007320.6	five_prime_UTR	0.215317	TY0A	TY0
rna24376	484	+	gene20346	133	0.9912	NC_007315.6	CDS	1.43218	TY0A	TY0
rna24376	823	+	gene20346	152	0.9052	NC_007315.6	CDS	1.88298	TY0A	TY0
gene28965.t1	578	+	gene28965	7	1	NC_007327.6	five_prime_UTR	0.861194	TY0A	TY0
rna21641	2217	+	gene18074	31	0.9231	NC_007313.6	CDS	1.74015	TY0A	TY0
rna21641	273	+	gene18074	12	1	NC_007313.6	CDS	1.09085	TY0A	TY0
rna21641	3353	+	gene18074	58	1	NC_007313.6	three_prime_UTR	2.27025	TY0A	TY0
rna24082	3116	+	gene20128	10	1	NC_007315.6	three_prime_UTR	2.64007	TY0A	TY0
gene20128.t1	3238	+	gene20128	21	1	NC_007315.6	three_prime_UTR	2.83237	TY0A	TY0
rna10443	4013	+	gene8787	8	1	NC_007305.6	three_prime_UTR	2.35238	TY0A	TY0
rna10439	4971	+	gene8787	6	1	NC_007305.6	three_prime_UTR	2.29244	TY0A	TY0
rna10439	5078	+	gene8787	7	1	NC_007305.6	three_prime_UTR	2.35238	TY0A	TY0
rna10437	5190	+	gene8787	6	1	NC_007305.6	three_prime_UTR	2.35238	TY0A	TY0
rna10437	5083	+	gene8787	6	1	NC_007305.6	three_prime_UTR	2.29244	TY0A	TY0
rna10441	5204	+	gene8787	6	1	NC_007305.6	three_prime_UTR	2.29244	TY0A	TY0
rna10442	4560	+	gene8787	10	1	NC_007305.6	three_prime_UTR	2.29244	TY0A	TY0
rna10438	5164	+	gene8787	10	1	NC_007305.6	three_prime_UTR	2.35238	TY0A	TY0
rna20417	1360	-	gene16891	26	0.95	NC_007312.6	three_prime_UTR	2.70255	TY0A	TY0
rna20417	224	-	gene16891	23	1	NC_007312.6	CDS	1.03272	TY0A	TY0
rna20417	424	-	gene16891	24	0.9091	NC_007312.6	CDS	1.25082	TY0A	TY0
rna13929	2527	+	gene11625	11	1	NC_007307.6	three_prime_UTR	2.92375	TY0A	TY0
rna9011	5038	+	gene7589	7	1	NC_007304.6	three_prime_UTR	2.95	TY0A	TY0
gene7589.t6	1792	+	gene7589	9	1	NC_007304.6	CDS	1.50064	TY0A	TY0
gene7589.t5	1929	+	gene7589	5	1	NC_007304.6	CDS	1.5192	TY0A	TY0
gene7589.t5	2761	+	gene7589	6	1	NC_007304.6	CDS	1.77678	TY0A	TY0
gene7589.t4	2636	+	gene7589	6	1	NC_007304.6	CDS	1.76522	TY0A	TY0
rna12632	2365	-	gene10550	14	1	NC_007306.6	CDS	1.843	TY0A	TY0
rna13978	1246	+	gene11665	14	0.9167	NC_007307.6	CDS	1.88492	TY0A	TY0
gene1268.t3	2440	-	gene1268	6	1	NC_007299.6	CDS	1.93143	TY0A	TY0
gene1268.t7	2040	-	gene1268	9	1	NC_007299.6	CDS	1.70288	TY0A	TY0
gene1268.t5	2971	-	gene1268	7	1	NC_007299.6	CDS	1.93434	TY0A	TY0
gene1268.t5	2821	-	gene1268	6	1	NC_007299.6	CDS	1.86349	TY0A	TY0
gene1268.t2	2649	-	gene1268	6	1	NC_007299.6	three_prime_UTR	2.03578	TY0A	TY0
rna34044	443	-	gene27996	6	1	NC_007326.6	CDS	1.15007	TY0A	TY0
rna16068	3090	-	gene13485	18	0.9333	NC_007309.6	three_prime_UTR	2.18078	TY0A	TY0
rna16068	3942	-	gene13485	25	0.9412	NC_007309.6	three_prime_UTR	2.54149	TY0A	TY0
rna32897	9809	-	gene27171	13	1	NC_007325.6	CDS	1.97149	TY0A	TY0
rna32897	7978	-	gene27171	5	1	NC_007325.6	CDS	1.78836	TY0A	TY0
rna32897	9368	-	gene27171	11	1	NC_007325.6	CDS	1.92739	TY0A	TY0
rna37182	1043	-	gene30558	5	1	NC_007330.6	CDS	1.83781	TY0A	TY0
rna14350	2390	+	gene11974	17	1	NC_007308.6	CDS	1.86047	TY0A	TY0
rna14350	3670	+	gene11974	23	1	NC_007308.6	three_prime_UTR	2.50869	TY0A	TY0
gene11974.t1	2278	+	gene11974	13	0.9167	NC_007308.6	CDS	1.84551	TY0A	TY0
rna2446	461	-	gene2061	185	0.9864	NC_007300.6	CDS	1.32509	TY0A	TY0
rna24652	393	-	gene20595	12	1	NC_007316.6	CDS	1.06751	TY0A	TY0
rna24652	3377	-	gene20595	38	0.9643	NC_007316.6	three_prime_UTR	2.93424	TY0A	TY0
rna24652	1308	-	gene20595	16	0.9091	NC_007316.6	CDS	1.4088	TY0A	TY0
rna24652	1140	-	gene20595	15	0.9091	NC_007316.6	CDS	1.34614	TY0A	TY0
rna35984	3494	+	gene29507	12	0.9167	NC_007329.6	CDS	1.83342	TY0A	TY0
rna35984	4210	+	gene29507	21	0.9286	NC_007329.6	three_prime_UTR	2.16591	TY0A	TY0
rna34266	1601	-	gene28188	33	1	NC_007326.6	CDS	1.7634	TY0A	TY0
rna14951	3086	+	gene12638	12	0.9167	NC_007308.6	three_prime_UTR	2.91884	TY0A	TY0
rna5955	1209	+	gene4959	8	1	NC_007302.6	CDS	1.86087	TY0A	TY0
rna5955	1012	+	gene4959	8	1	NC_007302.6	CDS	1.70514	TY0A	TY0
rna11182	1383	-	gene9382	272	0.9764	NC_007305.6	three_prime_UTR	2.62698	TY0A	TY0
gene5898.t2	1559	+	gene5898	6	1	NC_007303.6	three_prime_UTR	2.42648	TY0A	TY0
gene5898.t1	1899	+	gene5898	9	1	NC_007303.6	three_prime_UTR	2.42648	TY0A	TY0
gene26067.t2	4170	+	gene26067	13	0.9091	NC_007324.6	three_prime_UTR	2.94405	TY0A	TY0
rna28788	399	+	gene23767	132	0.9596	NC_007318.6	three_prime_UTR	2.01954	TY0A	TY0
rna9756	1071	+	gene8187	7	1	NC_007305.6	CDS	1.59877	TY0A	TY0
rna9756	2166	+	gene8187	17	0.9333	NC_007305.6	three_prime_UTR	2.28261	TY0A	TY0
rna15599	2027	-	gene13135	14	0.9231	NC_007308.6	CDS	1.73854	TY0A	TY0
rna15598	2247	-	gene13135	25	1	NC_007308.6	CDS	1.73854	TY0A	TY0
gene22640.t1	1587	-	gene22640	6	1	NC_007317.6	CDS	1.00454	TY0A	TY0
gene22640.t1	1896	-	gene22640	26	0.9091	NC_007317.6	CDS	1.23828	TY0A	TY0
rna28213	930	+	gene23351	10	1	NC_007317.6	CDS	1.67802	TY0A	TY0
gene8888.t1	878	-	gene8888	57	0.9608	NC_007305.6	three_prime_UTR	2.45904	TY0A	TY0
gene8888.t1	770	-	gene8888	57	0.9394	NC_007305.6	three_prime_UTR	2.3186	TY0A	TY0
rna31517	5771	+	gene25953	5	1	NC_007324.6	three_prime_UTR	2.87837	TY0A	TY0
rna31517	5394	+	gene25953	5	1	NC_007324.6	three_prime_UTR	2.71692	TY0A	TY0
gene25953.t2	4891	+	gene25953	5	1	NC_007324.6	three_prime_UTR	2.57131	TY0A	TY0
gene25953.t2	5231	+	gene25953	5	1	NC_007324.6	three_prime_UTR	2.71692	TY0A	TY0
gene25953.t2	5608	+	gene25953	5	1	NC_007324.6	three_prime_UTR	2.87837	TY0A	TY0
gene12826.t1	5229	-	gene12826	12	0.9167	NC_007308.6	three_prime_UTR	2.7644	TY0A	TY0
gene2248.t1	239	+	gene2248	11	1	NC_007300.6	CDS	1.14853	TY0A	TY0
gene2248.t1	540	+	gene2248	13	0.9	NC_007300.6	CDS	1.59118	TY0A	TY0
gene2248.t1	559	+	gene2248	14	1	NC_007300.6	CDS	1.61912	TY0A	TY0
rna2686	340	+	gene2248	9	1	NC_007300.6	CDS	1.29428	TY0A	TY0
rna2686	660	+	gene2248	9	1	NC_007300.6	CDS	1.5805	TY0A	TY0
gene9325.t4	512	-	gene9325	7	1	NC_007305.6	CDS	1.24186	TY0A	TY0
gene260.t2	192	-	gene260	9	1	NC_007299.6	CDS	1.63223	TY0A	TY0
rna294	192	-	gene260	13256	0.942	NC_007299.6	CDS	1.32347	TY0A	TY0
rna32485	952	+	gene26820	29	0.9615	NC_007324.6	CDS	1.76943	TY0A	TY0
rna27508	377	-	gene22778	4159	0.9914	NC_007317.6	CDS	1.7643	TY0A	TY0
rna31021	528	+	gene25530	9105	0.9578	NC_007320.6	three_prime_UTR	2.21429	TY0A	TY0
gene18048.t4	1794	+	gene18048	11	1	NC_007313.6	three_prime_UTR	2.68571	TY0A	TY0
gene18048.t2	873	+	gene18048	5	1	NC_007313.6	CDS	1.84261	TY0A	TY0
gene18048.t2	1748	+	gene18048	6	1	NC_007313.6	three_prime_UTR	2.68571	TY0A	TY0
gene27397.t8	3042	+	gene27397	6	1	NC_007325.6	three_prime_UTR	2.54907	TY0A	TY0
rna24517	1695	+	gene20477	24	1	NC_007315.6	CDS	1.72151	TY0A	TY0
rna24517	2813	+	gene20477	33	1	NC_007315.6	three_prime_UTR	2.49594	TY0A	TY0
rna5241	1135	+	gene4389	21	1	NC_007302.6	CDS	1.35829	TY0A	TY0
rna5241	2563	+	gene4389	41	0.9167	NC_007302.6	three_prime_UTR	2.1036	TY0A	TY0
rna5241	2125	+	gene4389	32	1	NC_007302.6	CDS	1.86939	TY0A	TY0
rna5241	2527	+	gene4389	40	0.9643	NC_007302.6	three_prime_UTR	2.08333	TY0A	TY0
rna23889	13936	-	gene19991	10	1	NC_007315.6	three_prime_UTR	2.38976	TY0A	TY0
rna24847	1153	+	gene20733	10	1	NC_007316.6	CDS	1.34009	TY0A	TY0
rna4723	2815	+	gene3999	7	1	NC_007301.6	three_prime_UTR	2.71363	TY0A	TY0
rna33370	517	-	gene27503	19	0.9333	NC_007326.6	CDS	1.52885	TY0A	TY0
rna33367	1683	-	gene27503	8	1	NC_007326.6	three_prime_UTR	2.76214	TY0A	TY0
gene27503.t1	2261	-	gene27503	17	1	NC_007326.6	CDS	1.74536	TY0A	TY0
gene27503.t2	1675	-	gene27503	7	1	NC_007326.6	three_prime_UTR	2.45385	TY0A	TY0
gene27503.t2	1502	-	gene27503	7	1	NC_007326.6	CDS	1.86627	TY0A	TY0
rna19832	1251	-	gene16402	56	0.9348	NC_007311.6	three_prime_UTR	2.54207	TY0A	TY0
gene16402.t9	1007	-	gene16402	6	1	NC_007311.6	three_prime_UTR	2.58889	TY0A	TY0
rna34337	1561	+	gene28254	13	1	NC_007326.6	CDS	1.7849	TY0A	TY0
rna34337	1636	+	gene28254	13	1	NC_007326.6	CDS	1.82368	TY0A	TY0
rna33050	491	+	gene27277	22	0.9091	NC_007325.6	CDS	1.34531	TY0A	TY0
rna33050	285	+	gene27277	22	0.9	NC_007325.6	CDS	1.1066	TY0A	TY0
gene23404.t4	775	-	gene23404	6	1	NC_007317.6	CDS	1.82899	TY0A	TY0
rna28296	114	-	gene23404	104	0.9677	NC_007317.6	CDS	1.10764	TY0A	TY0
gene23404.t5	114	-	gene23404	20	1	NC_007317.6	CDS	1.14433	TY0A	TY0
gene8066.t7	1190	+	gene8066	6	1	NC_007304.6	CDS	1.23771	TY0A	TY0
rna9573	2665	+	gene8066	5	1	NC_007304.6	three_prime_UTR	2.91996	TY0A	TY0
rna16592	2086	+	gene13965	14	0.9091	NC_007309.6	CDS	1.66654	TY0A	TY0
rna16592	1822	+	gene13965	10	1	NC_007309.6	CDS	1.56927	TY0A	TY0
rna33463	1053	-	gene27568	6	1	NC_007326.6	CDS	1.37799	TY0A	TY0
rna33463	583	-	gene27568	6	1	NC_007326.6	CDS	1.20501	TY0A	TY0
gene27174.t4	1299	-	gene27174	7	1	NC_007325.6	CDS	1.60052	TY0A	TY0
rna32900	330	-	gene27174	19	1	NC_007325.6	CDS	1.09478	TY0A	TY0
gene1583.t2	967	-	gene1583	11	1	NC_007300.6	CDS	1.51025	TY0A	TY0
rna20179	1108	-	gene16681	9	1	NC_007312.6	CDS	1.41212	TY0A	TY0
rna16857	1562	+	gene14161	21	0.9	NC_007309.6	three_prime_UTR	2.1596	TY0A	TY0
rna35822	1547	-	gene29362	1064	0.9318	NC_007328.5	three_prime_UTR	2.58008	TY0A	TY0
rna32902	3923	-	gene27176	7	1	NC_007325.6	three_prime_UTR	2.85084	TY0A	TY0
rna10203	1871	+	gene8596	24	0.9524	NC_007305.6	CDS	1.89688	TY0A	TY0
gene8596.t2	789	+	gene8596	15	0.9091	NC_007305.6	CDS	1.20739	TY0A	TY0
gene8596.t1	2308	+	gene8596	26	0.9474	NC_007305.6	CDS	1.89901	TY0A	TY0
gene8596.t1	904	+	gene8596	16	0.9	NC_007305.6	CDS	1.20739	TY0A	TY0
gene973.t1	1225	+	gene973	5	1	NC_007299.6	three_prime_UTR	2.18077	TY0A	TY0
gene23664.t1	2280	+	gene23664	17	1	NC_007317.6	three_prime_UTR	2.63423	TY0A	TY0
gene23664.t1	1151	+	gene23664	11	1	NC_007317.6	three_prime_UTR	2.11347	TY0A	TY0
rna19773	3133	-	gene16365	30	0.9615	NC_007311.6	three_prime_UTR	2.65087	TY0A	TY0
rna19773	2194	-	gene16365	11	1	NC_007311.6	CDS	1.79675	TY0A	TY0
gene16365.t1	2767	-	gene16365	34	1	NC_007311.6	three_prime_UTR	2.65087	TY0A	TY0
rna16124	12338	-	gene13534	5	1	NC_007309.6	CDS	1.96391	TY0A	TY0
rna16124	12563	-	gene13534	5	1	NC_007309.6	CDS	1.98156	TY0A	TY0
rna38418	1892	+	gene31601	5	1	NC_007331.5	CDS	1.87248	TY0A	TY0
gene6037.t2	585	-	gene6037	14	0.9167	NC_007303.6	CDS	1.92	TY0A	TY0
gene6037.t2	1733	-	gene6037	5	1	NC_007303.6	three_prime_UTR	2.36361	TY0A	TY0
rna7203	1812	-	gene6037	26	0.9286	NC_007303.6	three_prime_UTR	2.35969	TY0A	TY0
rna7203	3467	-	gene6037	76	0.9153	NC_007303.6	three_prime_UTR	2.90036	TY0A	TY0
rna7204	677	-	gene6037	12	1	NC_007303.6	CDS	1.91697	TY0A	TY0
rna7202	712	-	gene6037	29	0.963	NC_007303.6	CDS	1.91697	TY0A	TY0
rna34346	318	-	gene28262	318	0.9793	NC_007326.6	CDS	1.80936	TY0A	TY0
rna25695	729	+	gene21372	28	0.9444	NC_007316.6	three_prime_UTR	2.40753	TY0A	TY0
rna30567	21	-	gene25183	18	0.9286	NC_007320.6	five_prime_UTR	0.215054	TY0A	TY0
rna30567	675	-	gene25183	25	0.9167	NC_007320.6	CDS	1.25551	TY0A	TY0
rna2486	2563	-	gene2104	6	1	NC_007300.6	CDS	1.59736	TY0A	TY0
rna2486	2442	-	gene2104	6	1	NC_007300.6	CDS	1.56477	TY0A	TY0
rna2617	2671	+	gene2186	12	0.9	NC_007300.6	three_prime_UTR	2.69247	TY0A	TY0
gene2186.t2	2722	+	gene2186	9	1	NC_007300.6	three_prime_UTR	2.94845	TY0A	TY0
rna18303	4119	-	gene15285	13	0.9091	NC_007310.6	three_prime_UTR	2.25992	TY0A	TY0
rna18303	2480	-	gene15285	5	1	NC_007310.6	CDS	1.71072	TY0A	TY0
rna18303	2678	-	gene15285	5	1	NC_007310.6	CDS	1.76749	TY0A	TY0
rna6629	25	-	gene5526	5	1	NC_007303.6	five_prime_UTR	0.0956175	TY0A	TY0
rna6629	1044	-	gene5526	15	1	NC_007303.6	three_prime_UTR	2.06422	TY0A	TY0
rna6629	65	-	gene5526	6	1	NC_007303.6	five_prime_UTR	0.25498	TY0A	TY0
gene9125.t3	1322	-	gene9125	5	1	NC_007305.6	CDS	1.82275	TY0A	TY0
rna34086	3579	+	gene28029	50	0.9062	NC_007326.6	three_prime_UTR	2.92153	TY0A	TY0
rna34086	1983	+	gene28029	7	1	NC_007326.6	CDS	1.62163	TY0A	TY0
rna34086	1908	+	gene28029	7	1	NC_007326.6	CDS	1.59667	TY0A	TY0
rna25389	927	-	gene21146	20	0.9167	NC_007316.6	CDS	1.44979	TY0A	TY0
gene30372.t3	1149	-	gene30372	31	1	NC_007330.6	CDS	1.80828	TY0A	TY0
gene30372.t4	1488	-	gene30372	10	1	NC_007330.6	CDS	1.80828	TY0A	TY0
gene4675.t1	1998	-	gene4675	31	0.913	NC_007302.6	three_prime_UTR	2.77149	TY0A	TY0
rna18974	406	+	gene15752	151	0.985	NC_007311.6	CDS	1.53578	TY0A	TY0
gene14033.t6	1074	-	gene14033	5	1	NC_007309.6	CDS	1.48886	TY0A	TY0
gene14033.t6	1125	-	gene14033	5	1	NC_007309.6	CDS	1.51726	TY0A	TY0
rna25681	1595	-	gene21364	7	1	NC_007316.6	CDS	1.83483	TY0A	TY0
gene28401.t1	3260	+	gene28401	21	0.95	NC_007326.6	three_prime_UTR	2.69655	TY0A	TY0
rna29510	1050	+	gene24392	11	1	NC_007319.6	CDS	1.67502	TY0A	TY0
rna16751	73	-	gene14077	5	1	NC_007309.6	CDS	1.03213	TY0A	TY0
gene8320.t1	699	+	gene8320	6	1	NC_007305.6	CDS	1.3454	TY0A	TY0
gene2295.t2	1070	+	gene2295	5	1	NC_007300.6	three_prime_UTR	2.16752	TY0A	TY0
gene2295.t1	596	+	gene2295	9	1	NC_007300.6	three_prime_UTR	2.4535	TY0A	TY0
rna1528	2258	-	gene1258	7	1	NC_007299.6	CDS	1.71401	TY0A	TY0
rna18554	5066	-	gene15468	11	1	NC_007311.6	CDS	1.96566	TY0A	TY0
gene6782.t1	1275	+	gene6782	5	1	NC_007303.6	CDS	1.34034	TY0A	TY0
gene8847.t1	443	-	gene8847	21	0.9091	NC_007305.6	three_prime_UTR	2.33002	TY0A	TY0
gene4460.t2	1094	-	gene4460	19	1	NC_007302.6	CDS	1.44392	TY0A	TY0
rna5324	886	-	gene4460	16	1	NC_007302.6	CDS	1.44392	TY0A	TY0
gene4460.t1	852	-	gene4460	21	1	NC_007302.6	CDS	1.44392	TY0A	TY0
rna751	5822	-	gene620	5	1	NC_007299.6	three_prime_UTR	2.87662	TY0A	TY0
gene620.t2	4578	-	gene620	15	1	NC_007299.6	three_prime_UTR	2.04518	TY0A	TY0
gene620.t2	5830	-	gene620	24	0.9583	NC_007299.6	three_prime_UTR	2.37984	TY0A	TY0
gene620.t2	6457	-	gene620	15	1	NC_007299.6	three_prime_UTR	2.54745	TY0A	TY0
gene620.t2	2887	-	gene620	5	1	NC_007299.6	CDS	1.56949	TY0A	TY0
rna24979	7377	-	gene20839	203	0.9941	NC_007316.6	CDS	1.99369	TY0A	TY0
rna24979	5934	-	gene20839	106	0.9432	NC_007316.6	CDS	1.7913	TY0A	TY0
rna24979	2181	-	gene20839	18	0.9091	NC_007316.6	CDS	1.26494	TY0A	TY0
rna24979	888	-	gene20839	13	1	NC_007316.6	CDS	1.08359	TY0A	TY0
rna26545	329	-	gene21986	21	1	NC_007316.6	CDS	1.00313	TY0A	TY0
rna26545	968	-	gene21986	42	0.973	NC_007316.6	CDS	1.28917	TY0A	TY0
rna26546	1670	-	gene21986	10	1	NC_007316.6	CDS	1.63323	TY0A	TY0
rna26549	1215	-	gene21986	6	1	NC_007316.6	CDS	1.51518	TY0A	TY0
rna25257	5371	+	gene21037	9	1	NC_007316.6	three_prime_UTR	2.6539	TY0A	TY0
rna25257	5106	+	gene21037	8	1	NC_007316.6	three_prime_UTR	2.53721	TY0A	TY0
rna9770	988	-	gene8202	221	0.9725	NC_007305.6	three_prime_UTR	2.24412	TY0A	TY0
gene20190.t1	2862	+	gene20190	62	0.9818	NC_007315.6	three_prime_UTR	2.1512	TY0A	TY0
gene20190.t1	3410	+	gene20190	54	0.9333	NC_007315.6	three_prime_UTR	2.77892	TY0A	TY0
rna24156	2988	+	gene20190	226	0.9953	NC_007315.6	three_prime_UTR	2.1512	TY0A	TY0
rna17363	152	+	gene14543	10925	0.9571	NC_007309.6	CDS	1.15625	TY0A	TY0
rna27715	773	-	gene22946	17	0.9	NC_007317.6	CDS	1.64666	TY0A	TY0
rna25637	2173	-	gene21337	22	1	NC_007316.6	CDS	1.99213	TY0A	TY0
rna25637	1974	-	gene21337	19	0.9091	NC_007316.6	CDS	1.89424	TY0A	TY0
rna6891	1125	-	gene5757	59	0.9231	NC_007303.6	CDS	1.88936	TY0A	TY0
rna19571	1401	+	gene16204	18	0.9412	NC_007311.6	three_prime_UTR	2.50757	TY0A	TY0
rna8389	2234	-	gene7038	6	1	NC_007303.6	three_prime_UTR	2.20994	TY0A	TY0
rna8389	603	-	gene7038	7	1	NC_007303.6	CDS	1.18042	TY0A	TY0
gene23199.t1	1471	+	gene23199	12	0.9167	NC_007317.6	CDS	1.58175	TY0A	TY0
gene23199.t1	1947	+	gene23199	14	0.9091	NC_007317.6	CDS	1.86374	TY0A	TY0
gene23199.t1	2322	+	gene23199	14	0.9167	NC_007317.6	three_prime_UTR	2.44308	TY0A	TY0
gene16789.t3	4238	-	gene16789	10	1	NC_007312.6	three_prime_UTR	2.64349	TY0A	TY0
gene16789.t7	1011	-	gene16789	10	1	NC_007312.6	CDS	1.97203	TY0A	TY0
rna32730	7102	+	gene27029	5	1	NC_007325.6	three_prime_UTR	2.90844	TY0A	TY0
rna32730	6558	+	gene27029	5	1	NC_007325.6	three_prime_UTR	2.77382	TY0A	TY0
rna36184	863	-	gene29687	6	1	NC_007329.6	CDS	1.14561	TY0A	TY0
rna18922	54	-	gene15711	24	0.9091	NC_007311.6	CDS	1.02831	TY0A	TY0
rna18922	1104	-	gene15711	38	0.9032	NC_007311.6	CDS	1.58921	TY0A	TY0
gene15711.t3	1694	-	gene15711	11	1	NC_007311.6	CDS	1.95059	TY0A	TY0
gene22834.t2	2095	-	gene22834	5	1	NC_007317.6	three_prime_UTR	2.58962	TY0A	TY0
rna33137	3481	-	gene27335	12	1	NC_007325.6	three_prime_UTR	2.71862	TY0A	TY0
rna33137	2247	-	gene27335	6	1	NC_007325.6	CDS	1.756	TY0A	TY0
gene2028.t2	1486	-	gene2028	6	1	NC_007300.6	CDS	1.77981	TY0A	TY0
rna2404	1682	-	gene2028	10	1	NC_007300.6	CDS	1.90334	TY0A	TY0
gene2028.t1	1923	-	gene2028	82	0.9571	NC_007300.6	three_prime_UTR	2.18987	TY0A	TY0
gene2028.t1	1678	-	gene2028	82	0.974	NC_007300.6	CDS	1.83358	TY0A	TY0
gene20465.t1	1924	-	gene20465	6	1	NC_007315.6	three_prime_UTR	2.30023	TY0A	TY0
rna24877	1240	-	gene20753	16	0.9333	NC_007316.6	CDS	1.71485	TY0A	TY0
gene1267.t1	2971	+	gene1267	6	1	NC_007299.6	CDS	1.94374	TY0A	TY0
rna18361	2318	+	gene15311	46	1	NC_007310.6	CDS	1.98428	TY0A	TY0
rna18361	1376	+	gene15311	10	1	NC_007310.6	CDS	1.58411	TY0A	TY0
gene15311.t1	2395	+	gene15311	74	0.9855	NC_007310.6	CDS	1.98029	TY0A	TY0
gene15311.t1	1453	+	gene15311	43	1	NC_007310.6	CDS	1.47842	TY0A	TY0
rna4681	966	-	gene3962	20	0.9167	NC_007301.6	CDS	1.99287	TY0A	TY0
rna18983	2200	-	gene15760	95	0.9425	NC_007311.6	CDS	1.90358	TY0A	TY0
rna18983	601	-	gene15760	24	1	NC_007311.6	CDS	1.23032	TY0A	TY0
rna37503	3386	+	gene30804	11	1	NC_007331.5	three_prime_UTR	2.25771	TY0A	TY0
gene30804.t1	3380	+	gene30804	13	1	NC_007331.5	three_prime_UTR	2.25771	TY0A	TY0
gene20207.t1	1512	+	gene20207	26	0.9048	NC_007315.6	three_prime_UTR	2.44688	TY0A	TY0
gene20207.t2	1187	+	gene20207	40	0.9722	NC_007315.6	three_prime_UTR	2.05954	TY0A	TY0
rna4654	1745	-	gene3941	6	1	NC_007301.6	CDS	1.86314	TY0A	TY0
rna4654	2008	-	gene3941	8	1	NC_007301.6	three_prime_UTR	2.09562	TY0A	TY0
rna1407	3244	+	gene1173	7	1	NC_007299.6	three_prime_UTR	2.65172	TY0A	TY0
gene1173.t1	3019	+	gene1173	6	1	NC_007299.6	three_prime_UTR	2.25862	TY0A	TY0
gene1173.t1	2888	+	gene1173	6	1	NC_007299.6	three_prime_UTR	2.10805	TY0A	TY0
gene1173.t1	3361	+	gene1173	6	1	NC_007299.6	three_prime_UTR	2.65172	TY0A	TY0
rna1406	1752	+	gene1173	7	1	NC_007299.6	CDS	1.61798	TY0A	TY0
rna1406	2533	+	gene1173	10	1	NC_007299.6	CDS	1.90105	TY0A	TY0
rna1406	1824	+	gene1173	7	1	NC_007299.6	CDS	1.64407	TY0A	TY0
gene14351.t1	3449	-	gene14351	14	0.9231	NC_007309.6	three_prime_UTR	2.17404	TY0A	TY0
gene14351.t2	3056	-	gene14351	8	1	NC_007309.6	three_prime_UTR	2.17412	TY0A	TY0
rna23164	1657	-	gene19417	43	0.9756	NC_007314.5	three_prime_UTR	2.28132	TY0A	TY0
rna23164	635	-	gene19417	40	0.963	NC_007314.5	CDS	1.44781	TY0A	TY0
rna23164	1593	-	gene19417	42	0.9189	NC_007314.5	three_prime_UTR	2.23653	TY0A	TY0
gene19417.t2	1649	-	gene19417	20	0.9474	NC_007314.5	three_prime_UTR	2.24708	TY0A	TY0
gene19417.t2	1585	-	gene19417	19	1	NC_007314.5	three_prime_UTR	2.20774	TY0A	TY0
gene2112.t5	1614	+	gene2112	9	1	NC_007300.6	CDS	1.92062	TY0A	TY0
gene2112.t5	7715	+	gene2112	5	1	NC_007300.6	three_prime_UTR	2.81117	TY0A	TY0
gene2112.t5	3282	+	gene2112	18	0.9231	NC_007300.6	three_prime_UTR	2.20894	TY0A	TY0
gene2112.t1	1951	+	gene2112	16	0.9	NC_007300.6	CDS	1.97614	TY0A	TY0
rna2493	1879	+	gene2112	64	0.913	NC_007300.6	CDS	1.97512	TY0A	TY0
gene2112.t4	1835	+	gene2112	18	0.9167	NC_007300.6	CDS	1.91128	TY0A	TY0
rna2472	592	+	gene2087	8	1	NC_007300.6	CDS	1.13942	TY0A	TY0
rna2472	1955	+	gene2087	16	0.9286	NC_007300.6	CDS	1.77073	TY0A	TY0
rna37130	1897	+	gene30508	6	1	NC_007330.6	three_prime_UTR	2.4541	TY0A	TY0
rna37130	2208	+	gene30508	7	1	NC_007330.6	three_prime_UTR	2.62507	TY0A	TY0
rna37130	1758	+	gene30508	6	1	NC_007330.6	three_prime_UTR	2.37768	TY0A	TY0
gene29683.t1	219	+	gene29683	10	0.9	NC_007329.6	CDS	1.20037	TY0A	TY0
rna14134	1801	-	gene11809	30	0.913	NC_007307.6	CDS	1.93181	TY0A	TY0
rna24731	1252	+	gene20648	25	1	NC_007316.6	CDS	1.41178	TY0A	TY0
rna24731	2286	+	gene20648	51	0.9556	NC_007316.6	CDS	1.75214	TY0A	TY0
rna24731	387	+	gene20648	19	1	NC_007316.6	CDS	1.12706	TY0A	TY0
rna24731	2879	+	gene20648	75	0.9844	NC_007316.6	CDS	1.94733	TY0A	TY0
rna24647	85	+	gene20590	6	1	NC_007316.6	five_prime_UTR	0.75	TY0A	TY0
gene5266.t4	132	-	gene5266	8	1	NC_007302.6	five_prime_UTR	0.86755	TY0A	TY0
rna6304	908	+	gene5266	201	0.9212	NC_007302.6	CDS	1.78648	TY0A	TY0
rna16662	1695	+	gene14008	9	1	NC_007309.6	CDS	1.95466	TY0A	TY0
rna16662	1454	+	gene14008	10	1	NC_007309.6	CDS	1.79858	TY0A	TY0
gene583.t1	4463	-	gene583	7	1	NC_007299.6	CDS	1.99896	TY0A	TY0
rna6570	4249	-	gene5481	7	1	NC_007302.6	three_prime_UTR	2.73574	TY0A	TY0
rna6570	3622	-	gene5481	6	1	NC_007302.6	three_prime_UTR	2.35132	TY0A	TY0
rna488	3188	+	gene418	13	1	NC_007299.6	CDS	1.58446	TY0A	TY0
rna488	2049	+	gene418	7	1	NC_007299.6	CDS	1.37326	TY0A	TY0
rna488	2406	+	gene418	8	1	NC_007299.6	CDS	1.43946	TY0A	TY0
rna488	5073	+	gene418	38	0.9444	NC_007299.6	CDS	1.93399	TY0A	TY0
rna488	4020	+	gene418	15	1	NC_007299.6	CDS	1.73874	TY0A	TY0
rna5285	639	+	gene4426	177	0.953	NC_007302.6	three_prime_UTR	2.6431	TY0A	TY0
rna17307	1127	-	gene14514	86	0.9767	NC_007309.6	CDS	1.82781	TY0A	TY0
gene14514.t1	1214	-	gene14514	8	1	NC_007309.6	CDS	1.78864	TY0A	TY0
gene28258.t2	3165	-	gene28258	6	1	NC_007326.6	CDS	1.83604	TY0A	TY0
rna7795	6791	-	gene6599	5	1	NC_007303.6	three_prime_UTR	2.81353	TY0A	TY0
rna34721	606	-	gene28577	101	0.99	NC_007327.6	CDS	1.20695	TY0A	TY0
rna2283	657	+	gene1926	19	1	NC_007300.6	CDS	1.24685	TY0A	TY0
gene2199.t2	1602	+	gene2199	8	1	NC_007300.6	three_prime_UTR	2.1257	TY0A	TY0
rna30367	1244	-	gene25012	5	1	NC_007319.6	CDS	1.98013	TY0A	TY0
rna10634	29	-	gene8913	7	1	NC_007305.6	five_prime_UTR	0.363636	TY0A	TY0
rna10634	1729	-	gene8913	17	0.9375	NC_007305.6	three_prime_UTR	2.54341	TY0A	TY0
rna37909	987	+	gene31144	14	0.9091	NC_007331.5	three_prime_UTR	2.00059	TY0A	TY0
rna37069	866	-	gene30452	10	1	NC_007330.6	CDS	1.3489	TY0A	TY0
rna37069	2138	-	gene30452	29	1	NC_007330.6	CDS	1.86556	TY0A	TY0
rna37069	982	-	gene30452	13	1	NC_007330.6	CDS	1.39602	TY0A	TY0
rna17057	1258	-	gene14329	23	1	NC_007309.6	CDS	1.48811	TY0A	TY0
gene25068.t1	4378	+	gene25068	11	1	NC_007319.6	three_prime_UTR	2.50391	TY0A	TY0
gene25068.t2	4193	+	gene25068	7	1	NC_007319.6	three_prime_UTR	2.5446	TY0A	TY0
rna30443	5605	+	gene25068	8	1	NC_007319.6	three_prime_UTR	2.68196	TY0A	TY0
rna23686	382	-	gene19840	11	0.9091	NC_007315.6	CDS	1.09125	TY0A	TY0
rna33393	107	-	gene27515	15	0.9167	NC_007326.6	five_prime_UTR	0.683871	TY0A	TY0
gene19383.t2	865	+	gene19383	5	1	NC_007314.5	CDS	1.42229	TY0A	TY0
gene19383.t2	2118	+	gene19383	8	1	NC_007314.5	three_prime_UTR	2.09355	TY0A	TY0
gene4118.t1	86	+	gene4118	5	1	NC_007301.6	CDS	1.30515	TY0A	TY0
rna5865	337	-	gene4880	6	1	NC_007302.6	CDS	1.10922	TY0A	TY0
rna38457	2578	+	gene31630	52	1	NC_007331.5	three_prime_UTR	2.32486	TY0A	TY0
rna25922	498	-	gene21546	27	0.9615	NC_007316.6	CDS	1.14503	TY0A	TY0
rna2505	3733	-	gene2125	9	1	NC_007300.6	CDS	1.62429	TY0A	TY0
rna2505	4760	-	gene2125	44	0.9211	NC_007300.6	CDS	1.79609	TY0A	TY0
gene2125.t1	1844	-	gene2125	24	1	NC_007300.6	CDS	1.30418	TY0A	TY0
rna29291	1128	-	gene24212	17	1	NC_007318.6	CDS	1.71726	TY0A	TY0
gene30475.t2	432	-	gene30475	35	0.9062	NC_007330.6	CDS	1.35404	TY0A	TY0
gene10351.t2	2019	+	gene10351	6	1	NC_007306.6	CDS	1.58976	TY0A	TY0
gene10351.t1	1182	+	gene10351	7	1	NC_007306.6	CDS	1.31271	TY0A	TY0
gene10351.t1	2982	+	gene10351	46	1	NC_007306.6	CDS	1.8235	TY0A	TY0
gene10351.t1	939	+	gene10351	7	1	NC_007306.6	CDS	1.24376	TY0A	TY0
rna3050	2070	-	gene2547	15	0.9091	NC_007301.6	three_prime_UTR	2.07001	TY0A	TY0
rna3050	1245	-	gene2547	8	1	NC_007301.6	CDS	1.62056	TY0A	TY0
rna31978	895	-	gene26339	40	0.963	NC_007324.6	CDS	1.88579	TY0A	TY0
rna5178	983	-	gene4330	10	1	NC_007301.6	CDS	1.15392	TY0A	TY0
gene15878.t1	250	-	gene15878	7	1	NC_007311.6	CDS	1.04934	TY0A	TY0
gene15878.t1	2303	-	gene15878	26	1	NC_007311.6	three_prime_UTR	2.26599	TY0A	TY0
rna33665	379	-	gene27697	24	1	NC_007326.6	CDS	1.91777	TY0A	TY0
rna36909	709	+	gene30329	10	1	NC_007330.6	CDS	1.68852	TY0A	TY0
rna26400	2151	+	gene21905	34	0.9677	NC_007316.6	three_prime_UTR	2.14299	TY0A	TY0
rna29135	3863	-	gene24068	7	1	NC_007318.6	three_prime_UTR	2.41892	TY0A	TY0
rna35932	2350	-	gene29474	69	1	NC_007329.6	CDS	1.7103	TY0A	TY0
rna35932	4714	-	gene29474	129	0.9706	NC_007329.6	three_prime_UTR	2.7427	TY0A	TY0
rna35932	4163	-	gene29474	119	0.9302	NC_007329.6	three_prime_UTR	2.46028	TY0A	TY0
rna35932	4696	-	gene29474	129	0.9298	NC_007329.6	three_prime_UTR	2.73347	TY0A	TY0
rna35932	866	-	gene29474	29	0.96	NC_007329.6	CDS	1.23994	TY0A	TY0
rna5770	2401	-	gene4806	22	0.9167	NC_007302.6	three_prime_UTR	2.20749	TY0A	TY0
rna5770	1528	-	gene4806	15	1	NC_007302.6	CDS	1.65081	TY0A	TY0
rna5770	1007	-	gene4806	14	1	NC_007302.6	CDS	1.4234	TY0A	TY0
rna9616	76	-	gene8093	21	0.9474	NC_007304.6	CDS	1.00368	TY0A	TY0
rna24736	3512	+	gene20650	14	0.9286	NC_007316.6	three_prime_UTR	2.83113	TY0A	TY0
rna24735	1698	+	gene20650	5	1	NC_007316.6	CDS	1.53303	TY0A	TY0
rna24734	3582	+	gene20650	10	0.9	NC_007316.6	three_prime_UTR	2.83113	TY0A	TY0
rna33817	277	-	gene27814	12	0.9091	NC_007326.6	CDS	1.48282	TY0A	TY0
rna15834	2010	+	gene13327	33	0.9375	NC_007308.6	CDS	1.88401	TY0A	TY0
rna25097	253	-	gene20918	5	1	NC_007316.6	CDS	1.13576	TY0A	TY0
rna25097	259	-	gene20918	5	1	NC_007316.6	CDS	1.14149	TY0A	TY0
rna25097	877	-	gene20918	14	0.9	NC_007316.6	CDS	1.73231	TY0A	TY0
rna25097	247	-	gene20918	5	1	NC_007316.6	CDS	1.13002	TY0A	TY0
rna25097	1221	-	gene20918	14	1	NC_007316.6	three_prime_UTR	2.30144	TY0A	TY0
rna21117	1676	-	gene17539	1560	0.9846	NC_007313.6	CDS	1.81967	TY0A	TY0
gene17539.t1	2098	-	gene17539	21	0.9375	NC_007313.6	CDS	1.82213	TY0A	TY0
rna23146	948	-	gene19399	50	0.9512	NC_007314.5	CDS	1.78026	TY0A	TY0
rna25595	426	-	gene21308	80	0.9194	NC_007316.6	CDS	1.07357	TY0A	TY0
rna27586	845	+	gene22843	20	1	NC_007317.6	CDS	1.79364	TY0A	TY0
rna27586	641	+	gene22843	19	1	NC_007317.6	CDS	1.59691	TY0A	TY0
rna4700	2867	+	gene3976	5	1	NC_007301.6	CDS	1.69997	TY0A	TY0
gene22935.t1	1525	-	gene22935	7	1	NC_007317.6	CDS	1.60081	TY0A	TY0
rna27703	1523	-	gene22935	56	1	NC_007317.6	CDS	1.78525	TY0A	TY0
rna36192	3245	-	gene29696	7	1	NC_007329.6	CDS	1.563	TY0A	TY0
rna36192	2625	-	gene29696	5	1	NC_007329.6	CDS	1.4554	TY0A	TY0
rna24196	967	+	gene20229	121	0.9825	NC_007315.6	three_prime_UTR	2.04775	TY0A	TY0
rna31046	7944	-	gene25552	7	1	NC_007320.6	three_prime_UTR	2.72243	TY0A	TY0
rna28413	1846	+	gene23502	83	0.9437	NC_007317.6	three_prime_UTR	2.39186	TY0A	TY0
gene29324.t16	1214	+	gene29324	5	1	NC_007328.5	CDS	1.87706	TY0A	TY0
gene29324.t15	96	+	gene29324	12	1	NC_007328.5	five_prime_UTR	0.19	TY0A	TY0
gene7039.t1	335	+	gene7039	7	1	NC_007303.6	CDS	1.00853	TY0A	TY0
gene7039.t1	1289	+	gene7039	8	1	NC_007303.6	CDS	1.33413	TY0A	TY0
gene7039.t1	5766	+	gene7039	24	0.9444	NC_007303.6	three_prime_UTR	2.91685	TY0A	TY0
gene7039.t1	5302	+	gene7039	18	0.9	NC_007303.6	three_prime_UTR	2.74837	TY0A	TY0
gene7039.t1	4413	+	gene7039	14	1	NC_007303.6	three_prime_UTR	2.42556	TY0A	TY0
rna14523	428	+	gene12116	6	1	NC_007308.6	CDS	1.36834	TY0A	TY0
gene8729.t2	2186	+	gene8729	6	1	NC_007305.6	CDS	1.79921	TY0A	TY0
gene8729.t2	2646	+	gene8729	7	1	NC_007305.6	CDS	1.98139	TY0A	TY0
gene450.t1	3624	+	gene450	5	1	NC_007299.6	three_prime_UTR	2.46476	TY0A	TY0
gene450.t1	4356	+	gene450	5	1	NC_007299.6	three_prime_UTR	2.85268	TY0A	TY0
gene450.t2	4448	+	gene450	5	1	NC_007299.6	three_prime_UTR	2.85268	TY0A	TY0
gene14966.t2	2223	+	gene14966	7	1	NC_007310.6	CDS	1.53081	TY0A	TY0
gene14966.t2	2733	+	gene14966	7	1	NC_007310.6	CDS	1.7179	TY0A	TY0
gene14966.t2	2442	+	gene14966	7	1	NC_007310.6	CDS	1.61115	TY0A	TY0
rna17912	2231	+	gene14966	7	1	NC_007310.6	CDS	1.65074	TY0A	TY0
rna17912	2087	+	gene14966	6	1	NC_007310.6	CDS	1.60329	TY0A	TY0
rna17912	3389	+	gene14966	11	1	NC_007310.6	three_prime_UTR	2.0576	TY0A	TY0
rna17912	2012	+	gene14966	6	1	NC_007310.6	CDS	1.57858	TY0A	TY0
rna17912	2393	+	gene14966	8	1	NC_007310.6	CDS	1.70412	TY0A	TY0
rna17912	2174	+	gene14966	6	1	NC_007310.6	CDS	1.63196	TY0A	TY0
rna37557	1168	+	gene30860	26	1	NC_007331.5	three_prime_UTR	2.10735	TY0A	TY0
rna37557	2391	+	gene30860	29	0.9565	NC_007331.5	three_prime_UTR	2.82089	TY0A	TY0
rna37557	2095	+	gene30860	31	0.9259	NC_007331.5	three_prime_UTR	2.64819	TY0A	TY0
rna27156	2137	+	gene22490	148	0.9286	NC_007317.6	three_prime_UTR	2.52507	TY0A	TY0
rna27156	2420	+	gene22490	159	0.9256	NC_007317.6	three_prime_UTR	2.72214	TY0A	TY0
gene7081.t4	2680	-	gene7081	20	0.9474	NC_007303.6	three_prime_UTR	2.56394	TY0A	TY0
gene7081.t2	652	-	gene7081	5	1	NC_007303.6	CDS	1.4591	TY0A	TY0
gene7081.t2	2593	-	gene7081	15	0.9231	NC_007303.6	three_prime_UTR	2.56394	TY0A	TY0
gene7081.t1	720	-	gene7081	18	0.9167	NC_007303.6	CDS	1.55263	TY0A	TY0
rna8440	807	-	gene7081	51	0.9189	NC_007303.6	CDS	1.5834	TY0A	TY0
rna8440	480	-	gene7081	48	0.9259	NC_007303.6	CDS	1.3249	TY0A	TY0
rna8440	2508	-	gene7081	52	0.9545	NC_007303.6	three_prime_UTR	2.56394	TY0A	TY0
gene7081.t3	957	-	gene7081	7	1	NC_007303.6	CDS	1.46059	TY0A	TY0
gene7081.t3	2658	-	gene7081	12	0.9167	NC_007303.6	three_prime_UTR	2.56394	TY0A	TY0
gene8387.t5	4065	+	gene8387	7	1	NC_007305.6	three_prime_UTR	2.68767	TY0A	TY0
gene8387.t2	4091	+	gene8387	5	1	NC_007305.6	three_prime_UTR	2.68767	TY0A	TY0
gene8387.t7	3508	+	gene8387	8	1	NC_007305.6	three_prime_UTR	2.68767	TY0A	TY0
gene8387.t7	820	+	gene8387	5	1	NC_007305.6	CDS	1.22417	TY0A	TY0
gene8387.t7	1103	+	gene8387	8	1	NC_007305.6	CDS	1.33706	TY0A	TY0
gene21125.t2	3478	-	gene21125	6	1	NC_007316.6	CDS	1.22831	TY0A	TY0
gene21125.t3	377	-	gene21125	15	1	NC_007316.6	CDS	1.52295	TY0A	TY0
gene21125.t3	47	-	gene21125	13	0.9	NC_007316.6	CDS	1.06398	TY0A	TY0
rna25364	170	-	gene21125	29	1	NC_007316.6	CDS	1.06042	TY0A	TY0
gene24389.t1	5833	+	gene24389	8	1	NC_007319.6	CDS	1.87333	TY0A	TY0
gene24389.t1	4662	+	gene24389	5	1	NC_007319.6	CDS	1.6851	TY0A	TY0
gene128.t1	7019	+	gene128	5	1	NC_007299.6	three_prime_UTR	2.73848	TY0A	TY0
gene128.t1	7130	+	gene128	5	1	NC_007299.6	three_prime_UTR	2.76722	TY0A	TY0
rna129	6961	+	gene128	6	1	NC_007299.6	three_prime_UTR	2.73848	TY0A	TY0
rna129	7072	+	gene128	8	1	NC_007299.6	three_prime_UTR	2.76722	TY0A	TY0
rna130	6787	+	gene128	8	1	NC_007299.6	three_prime_UTR	2.73848	TY0A	TY0
rna2580	894	-	gene2154	14	0.9091	NC_007300.6	three_prime_UTR	2.55	TY0A	TY0
rna22980	8645	-	gene19272	7	1	NC_007314.5	CDS	1.7798	TY0A	TY0
rna22980	11221	-	gene19272	11	1	NC_007314.5	three_prime_UTR	2.1604	TY0A	TY0
rna30513	976	+	gene25136	62	0.9643	NC_007320.6	three_prime_UTR	2.70579	TY0A	TY0
rna35170	4480	-	gene28884	8	1	NC_007327.6	three_prime_UTR	2.73446	TY0A	TY0
rna35167	5511	-	gene28884	8	1	NC_007327.6	three_prime_UTR	2.95198	TY0A	TY0
rna35169	5327	-	gene28884	7	1	NC_007327.6	three_prime_UTR	2.95198	TY0A	TY0
rna10740	289	+	gene8983	16	0.9286	NC_007305.6	CDS	1.15409	TY0A	TY0
rna32512	253	+	gene26838	5	1	NC_007324.6	CDS	1.10798	TY0A	TY0
gene26838.t1	561	+	gene26838	17	1	NC_007324.6	CDS	1.40759	TY0A	TY0
gene26838.t3	1162	+	gene26838	5	1	NC_007324.6	CDS	1.47516	TY0A	TY0
gene26838.t3	1651	+	gene26838	6	1	NC_007324.6	three_prime_UTR	2.40642	TY0A	TY0
rna29802	1400	-	gene24622	17	1	NC_007319.6	CDS	1.74052	TY0A	TY0
rna29802	1644	-	gene24622	19	1	NC_007319.6	CDS	1.88742	TY0A	TY0
gene21502.t1	1912	-	gene21502	6	1	NC_007316.6	three_prime_UTR	2.75194	TY0A	TY0
rna27572	1557	-	gene22831	29	0.9615	NC_007317.6	three_prime_UTR	2.78979	TY0A	TY0
rna35781	1254	+	gene29337	35	0.9677	NC_007328.5	CDS	1.7538	TY0A	TY0
rna8088	1693	-	gene6853	179	0.913	NC_007303.6	three_prime_UTR	2.36518	TY0A	TY0
rna6946	1109	-	gene5793	17	1	NC_007303.6	three_prime_UTR	2.01947	TY0A	TY0
rna11574	3384	+	gene9672	18	1	NC_007305.6	three_prime_UTR	2.18286	TY0A	TY0
rna11574	772	+	gene9672	5	1	NC_007305.6	CDS	1.09215	TY0A	TY0
rna11574	3939	+	gene9672	19	0.9444	NC_007305.6	three_prime_UTR	2.67314	TY0A	TY0
rna23697	9036	-	gene19852	11	0.9091	NC_007315.6	CDS	1.99019	TY0A	TY0
rna23697	8779	-	gene19852	9	1	NC_007315.6	CDS	1.96156	TY0A	TY0
rna29810	1678	-	gene24632	108	0.9043	NC_007319.6	three_prime_UTR	2.14521	TY0A	TY0
rna30412	931	-	gene25053	233	0.9906	NC_007319.6	CDS	1.58738	TY0A	TY0
rna30412	22	-	gene25053	96	0.9672	NC_007319.6	five_prime_UTR	0.256098	TY0A	TY0
gene7145.t2	1599	+	gene7145	7	1	NC_007303.6	CDS	1.694	TY0A	TY0
rna31657	1875	-	gene26061	5	1	NC_007324.6	three_prime_UTR	2.42718	TY0A	TY0
rna22848	1027	-	gene19187	542	0.9696	NC_007314.5	three_prime_UTR	2.52201	TY0A	TY0
gene19187.t2	362	-	gene19187	47	0.9545	NC_007314.5	three_prime_UTR	2.17184	TY0A	TY0
rna11980	1581	-	gene10033	126	0.9208	NC_007306.6	CDS	1.98795	TY0A	TY0
rna11980	1542	-	gene10033	123	0.9815	NC_007306.6	CDS	1.95858	TY0A	TY0
rna1916	6725	+	gene1596	5	1	NC_007300.6	CDS	1.99646	TY0A	TY0
rna8305	3172	-	gene6980	27	1	NC_007303.6	three_prime_UTR	2.93829	TY0A	TY0
rna8305	2457	-	gene6980	20	0.9375	NC_007303.6	CDS	1.94866	TY0A	TY0
rna8306	2639	-	gene6980	29	1	NC_007303.6	CDS	1.95236	TY0A	TY0
rna8306	1166	-	gene6980	11	1	NC_007303.6	CDS	1.37244	TY0A	TY0
rna8306	2422	-	gene6980	17	0.9333	NC_007303.6	CDS	1.86693	TY0A	TY0
rna9589	841	-	gene8077	5	1	NC_007304.6	CDS	1.8757	TY0A	TY0
gene27237.t3	2924	-	gene27237	5	1	NC_007325.6	three_prime_UTR	2.09745	TY0A	TY0
gene27237.t4	2978	-	gene27237	5	1	NC_007325.6	three_prime_UTR	2.09745	TY0A	TY0
gene8954.t6	1913	+	gene8954	13	0.9231	NC_007305.6	CDS	1.99325	TY0A	TY0
gene8954.t6	3806	+	gene8954	17	1	NC_007305.6	three_prime_UTR	2.66988	TY0A	TY0
gene8954.t6	3480	+	gene8954	16	0.9375	NC_007305.6	three_prime_UTR	2.55365	TY0A	TY0
gene8954.t6	3196	+	gene8954	16	1	NC_007305.6	three_prime_UTR	2.45241	TY0A	TY0
gene8954.t4	3728	+	gene8954	5	1	NC_007305.6	three_prime_UTR	2.45241	TY0A	TY0
rna31255	79	+	gene25737	10	1	NC_007320.6	CDS	1.009	TY0A	TY0
rna31255	1216	+	gene25737	12	0.9	NC_007320.6	CDS	1.54761	TY0A	TY0
gene25737.t2	2276	+	gene25737	7	1	NC_007320.6	CDS	1.98816	TY0A	TY0
gene25737.t2	1346	+	gene25737	5	1	NC_007320.6	CDS	1.54761	TY0A	TY0
gene25737.t5	1482	+	gene25737	6	1	NC_007320.6	CDS	1.54761	TY0A	TY0
rna24640	1395	-	gene20582	6	1	NC_007316.6	three_prime_UTR	2.56327	TY0A	TY0
rna10004	1836	-	gene8377	274	0.9146	NC_007305.6	CDS	1.94208	TY0A	TY0
rna5162	132	-	gene4324	30	0.963	NC_007301.6	CDS	1.08923	TY0A	TY0
rna5162	1055	-	gene4324	31	0.9231	NC_007301.6	CDS	1.98448	TY0A	TY0
rna5162	326	-	gene4324	32	0.9	NC_007301.6	CDS	1.2774	TY0A	TY0
rna5162	899	-	gene4324	28	0.9375	NC_007301.6	CDS	1.83317	TY0A	TY0
rna166	779	+	gene166	35	0.913	NC_007299.6	CDS	1.7492	TY0A	TY0
gene166.t2	982	+	gene166	12	1	NC_007299.6	CDS	1.72462	TY0A	TY0
gene166.t1	800	+	gene166	9	1	NC_007299.6	CDS	1.7492	TY0A	TY0
rna24588	1444	-	gene20537	20	0.9231	NC_007316.6	CDS	1.6917	TY0A	TY0
rna24588	2336	-	gene20537	7	1	NC_007316.6	three_prime_UTR	2.20793	TY0A	TY0
rna3344	2956	-	gene2806	55	0.9038	NC_007301.6	CDS	1.84593	TY0A	TY0
rna3344	3533	-	gene2806	73	0.9714	NC_007301.6	three_prime_UTR	2.09022	TY0A	TY0
rna3344	1989	-	gene2806	37	1	NC_007301.6	CDS	1.53619	TY0A	TY0
rna3344	2244	-	gene2806	40	0.9355	NC_007301.6	CDS	1.61787	TY0A	TY0
gene2806.t1	3503	-	gene2806	16	1	NC_007301.6	three_prime_UTR	2.09855	TY0A	TY0
rna9941	390	-	gene8318	16	1	NC_007305.6	CDS	1.8961	TY0A	TY0
rna9941	304	-	gene8318	14	0.9091	NC_007305.6	CDS	1.61688	TY0A	TY0
gene1217.t1	3723	+	gene1217	7	1	NC_007299.6	three_prime_UTR	2.88487	TY0A	TY0
gene1217.t1	1990	+	gene1217	9	1	NC_007299.6	three_prime_UTR	2.06042	TY0A	TY0
gene18200.t1	4308	+	gene18200	14	0.9231	NC_007313.6	three_prime_UTR	2.56343	TY0A	TY0
rna31997	482	-	gene26353	9	1	NC_007324.6	CDS	1.11937	TY0A	TY0
rna20228	1023	-	gene16731	5	1	NC_007312.6	CDS	1.68505	TY0A	TY0
rna20228	2319	-	gene16731	5	1	NC_007312.6	three_prime_UTR	2.42825	TY0A	TY0
gene16731.t1	1007	-	gene16731	20	0.9375	NC_007312.6	CDS	1.56542	TY0A	TY0
gene16731.t1	1093	-	gene16731	21	0.9	NC_007312.6	CDS	1.64579	TY0A	TY0
rna12930	851	-	gene10798	8	1	NC_007306.6	CDS	1.25731	TY0A	TY0
rna12930	732	-	gene10798	8	1	NC_007306.6	CDS	1.20832	TY0A	TY0
rna9379	3594	-	gene7915	10	1	NC_007304.6	three_prime_UTR	2.29714	TY0A	TY0
gene23667.t2	1896	+	gene23667	5	1	NC_007317.6	three_prime_UTR	2.42271	TY0A	TY0
gene23667.t1	1831	+	gene23667	8	1	NC_007317.6	three_prime_UTR	2.42271	TY0A	TY0
gene23667.t1	1236	+	gene23667	7	1	NC_007317.6	three_prime_UTR	2.04105	TY0A	TY0
gene23667.t3	2641	+	gene23667	17	0.9333	NC_007317.6	three_prime_UTR	2.96472	TY0A	TY0
gene23667.t3	215	+	gene23667	13	1	NC_007317.6	CDS	1.10146	TY0A	TY0
gene23667.t3	1201	+	gene23667	16	1	NC_007317.6	three_prime_UTR	2.04105	TY0A	TY0
gene30346.t10	2211	-	gene30346	7	1	NC_007330.6	three_prime_UTR	2.52679	TY0A	TY0
gene30346.t10	1206	-	gene30346	6	1	NC_007330.6	CDS	1.55294	TY0A	TY0
gene30346.t10	1794	-	gene30346	6	1	NC_007330.6	three_prime_UTR	2.06138	TY0A	TY0
gene30346.t10	1906	-	gene30346	6	1	NC_007330.6	three_prime_UTR	2.18638	TY0A	TY0
gene30346.t10	2555	-	gene30346	8	1	NC_007330.6	three_prime_UTR	2.91071	TY0A	TY0
rna36937	963	-	gene30346	8	1	NC_007330.6	CDS	1.6971	TY0A	TY0
rna36937	1791	-	gene30346	10	1	NC_007330.6	three_prime_UTR	2.52679	TY0A	TY0
rna36937	1374	-	gene30346	9	1	NC_007330.6	three_prime_UTR	2.06138	TY0A	TY0
rna9969	1874	+	gene8340	36	0.9231	NC_007305.6	CDS	1.89605	TY0A	TY0
rna9969	1022	+	gene8340	27	1	NC_007305.6	CDS	1.42246	TY0A	TY0
rna9969	686	+	gene8340	22	0.9231	NC_007305.6	CDS	1.23569	TY0A	TY0
rna9969	2057	+	gene8340	40	0.9286	NC_007305.6	CDS	1.99778	TY0A	TY0
rna30364	711	-	gene25009	374	0.915	NC_007319.6	three_prime_UTR	2.16667	TY0A	TY0
rna7726	1186	+	gene6535	8	1	NC_007303.6	CDS	1.96734	TY0A	TY0
gene6535.t3	1267	+	gene6535	13	1	NC_007303.6	CDS	1.96734	TY0A	TY0
rna15772	435	+	gene13264	11	1	NC_007308.6	CDS	1.28094	TY0A	TY0
gene13620.t1	1952	-	gene13620	7	1	NC_007309.6	three_prime_UTR	2.01056	TY0A	TY0
rna23813	1392	-	gene19924	22	1	NC_007315.6	CDS	1.92981	TY0A	TY0
rna34351	841	-	gene28267	90	0.962	NC_007326.6	three_prime_UTR	2.04088	TY0A	TY0
rna34351	1306	-	gene28267	101	0.907	NC_007326.6	three_prime_UTR	2.77201	TY0A	TY0
gene22854.t1	1556	+	gene22854	6	1	NC_007317.6	three_prime_UTR	2.71319	TY0A	TY0
gene22854.t1	1575	+	gene22854	6	1	NC_007317.6	three_prime_UTR	2.73147	TY0A	TY0
rna4692	6674	+	gene3971	28	1	NC_007301.6	three_prime_UTR	2.75962	TY0A	TY0
gene20923.t5	1339	-	gene20923	7	1	NC_007316.6	CDS	1.85696	TY0A	TY0
gene20923.t5	1571	-	gene20923	7	1	NC_007316.6	three_prime_UTR	2.07477	TY0A	TY0
gene20923.t6	4529	-	gene20923	9	1	NC_007316.6	CDS	1.85641	TY0A	TY0
gene20923.t6	4443	-	gene20923	9	1	NC_007316.6	CDS	1.80103	TY0A	TY0
gene18192.t1	292	-	gene18192	13	1	NC_007313.6	CDS	1.16632	TY0A	TY0
gene18192.t2	292	-	gene18192	13	1	NC_007313.6	CDS	1.16478	TY0A	TY0
rna13135	921	-	gene10983	28	0.9474	NC_007306.6	CDS	1.69578	TY0A	TY0
gene14440.t1	4645	-	gene14440	18	0.9333	NC_007309.6	three_prime_UTR	2.97742	TY0A	TY0
gene14440.t1	4622	-	gene14440	18	0.9167	NC_007309.6	three_prime_UTR	2.96703	TY0A	TY0
gene14440.t1	2218	-	gene14440	9	1	NC_007309.6	CDS	1.8496	TY0A	TY0
gene14440.t1	4145	-	gene14440	11	1	NC_007309.6	three_prime_UTR	2.75158	TY0A	TY0
gene14440.t1	1992	-	gene14440	8	1	NC_007309.6	CDS	1.71986	TY0A	TY0
rna17200	1697	-	gene14440	13	1	NC_007309.6	CDS	1.86064	TY0A	TY0
gene14440.t2	712	-	gene14440	5	1	NC_007309.6	five_prime_UTR	0.966033	TY0A	TY0
gene14440.t2	2248	-	gene14440	11	1	NC_007309.6	CDS	1.85214	TY0A	TY0
gene14440.t2	1673	-	gene14440	7	1	NC_007309.6	CDS	1.52765	TY0A	TY0
rna8050	4036	-	gene6819	16	0.9231	NC_007303.6	three_prime_UTR	2.24254	TY0A	TY0
rna8050	3624	-	gene6819	18	0.9231	NC_007303.6	CDS	1.92093	TY0A	TY0
gene6819.t1	4224	-	gene6819	14	0.9091	NC_007303.6	three_prime_UTR	2.24254	TY0A	TY0
rna85	4377	+	gene87	10	1	NC_007299.6	CDS	1.82566	TY0A	TY0
rna31048	904	+	gene25554	77	0.9091	NC_007320.6	three_prime_UTR	2.03327	TY0A	TY0
rna31048	1448	+	gene25554	91	0.9265	NC_007320.6	three_prime_UTR	2.55038	TY0A	TY0
rna31048	288	+	gene25554	62	0.9211	NC_007320.6	CDS	1.24084	TY0A	TY0
rna24233	652	-	gene20254	25	1	NC_007315.6	CDS	1.42601	TY0A	TY0
rna23108	1848	-	gene19373	6	1	NC_007314.5	three_prime_UTR	2.3562	TY0A	TY0
rna24875	2188	+	gene20751	19	1	NC_007316.6	three_prime_UTR	2.29154	TY0A	TY0
rna24875	731	+	gene20751	25	1	NC_007316.6	CDS	1.46935	TY0A	TY0
gene14418.t14	2756	+	gene14418	5	1	NC_007309.6	CDS	1.76891	TY0A	TY0
gene14418.t12	2872	+	gene14418	7	1	NC_007309.6	three_prime_UTR	2.16913	TY0A	TY0
rna4595	1803	+	gene3884	11	1	NC_007301.6	CDS	1.44303	TY0A	TY0
rna4595	3515	+	gene3884	48	0.9773	NC_007301.6	CDS	1.90636	TY0A	TY0
gene3884.t2	2889	+	gene3884	87	1	NC_007301.6	CDS	1.89298	TY0A	TY0
rna8596	77	+	gene7189	94	0.9178	NC_007303.6	CDS	1.01471	TY0A	TY0
gene7189.t2	594	+	gene7189	6	1	NC_007303.6	CDS	1.89882	TY0A	TY0
gene7189.t4	624	+	gene7189	21	0.9048	NC_007303.6	three_prime_UTR	2.20922	TY0A	TY0
rna26008	180	-	gene21615	14	0.9167	NC_007316.6	CDS	1.01191	TY0A	TY0
rna34891	2428	+	gene28678	26	0.9615	NC_007327.6	CDS	1.98753	TY0A	TY0
rna34891	2328	+	gene28678	26	0.9	NC_007327.6	CDS	1.94595	TY0A	TY0
rna34891	551	+	gene28678	14	0.9231	NC_007327.6	CDS	1.20707	TY0A	TY0
rna34891	2180	+	gene28678	24	1	NC_007327.6	CDS	1.88441	TY0A	TY0
rna34891	2340	+	gene28678	26	1	NC_007327.6	CDS	1.95094	TY0A	TY0
rna23185	1627	-	gene19434	347	0.9219	NC_007314.5	three_prime_UTR	2.79639	TY0A	TY0
gene359.t3	604	-	gene359	10	1	NC_007299.6	CDS	1.50588	TY0A	TY0
gene359.t3	1175	-	gene359	10	1	NC_007299.6	CDS	1.98571	TY0A	TY0
gene359.t2	1820	-	gene359	5	1	NC_007299.6	three_prime_UTR	2.40839	TY0A	TY0
rna3140	591	-	gene2637	23	0.9524	NC_007301.6	CDS	1.52231	TY0A	TY0
gene27166.t6	1665	+	gene27166	6	1	NC_007325.6	CDS	1.97411	TY0A	TY0
gene18050.t1	2032	-	gene18050	17	1	NC_007313.6	CDS	1.67724	TY0A	TY0
gene18050.t1	1845	-	gene18050	17	1	NC_007313.6	CDS	1.61482	TY0A	TY0
rna21607	5555	-	gene18050	89	0.9574	NC_007313.6	CDS	1.84619	TY0A	TY0
rna21607	5567	-	gene18050	89	0.96	NC_007313.6	CDS	1.84808	TY0A	TY0
rna21607	4574	-	gene18050	5	1	NC_007313.6	CDS	1.69207	TY0A	TY0
rna18932	7934	-	gene15720	6	1	NC_007311.6	CDS	1.88791	TY0A	TY0
rna18932	8371	-	gene15720	6	1	NC_007311.6	CDS	1.94264	TY0A	TY0
rna18929	8445	-	gene15720	6	1	NC_007311.6	CDS	1.94397	TY0A	TY0
gene21927.t1	3868	+	gene21927	61	0.9545	NC_007316.6	three_prime_UTR	2.70712	TY0A	TY0
gene21927.t1	357	+	gene21927	6	1	NC_007316.6	five_prime_UTR	0.625659	TY0A	TY0
rna8573	3232	+	gene7169	11	0.9	NC_007303.6	three_prime_UTR	2.13141	TY0A	TY0
rna8573	1228	+	gene7169	5	1	NC_007303.6	CDS	1.31491	TY0A	TY0
rna8575	3229	+	gene7169	6	1	NC_007303.6	three_prime_UTR	2.13141	TY0A	TY0
gene7169.t1	3020	+	gene7169	6	1	NC_007303.6	three_prime_UTR	2.13141	TY0A	TY0
gene7169.t1	1727	+	gene7169	5	1	NC_007303.6	CDS	1.56801	TY0A	TY0
rna14144	2398	-	gene11813	8	1	NC_007307.6	three_prime_UTR	2.12338	TY0A	TY0
gene11813.t1	2978	-	gene11813	6	1	NC_007307.6	CDS	1.93022	TY0A	TY0
gene18318.t1	3743	-	gene18318	7	1	NC_007313.6	three_prime_UTR	2.38147	TY0A	TY0
gene18318.t1	4962	-	gene18318	5	1	NC_007313.6	three_prime_UTR	2.55524	TY0A	TY0
gene18318.t1	4919	-	gene18318	5	1	NC_007313.6	three_prime_UTR	2.54911	TY0A	TY0
gene18318.t1	4461	-	gene18318	5	1	NC_007313.6	three_prime_UTR	2.48382	TY0A	TY0
gene18318.t1	7072	-	gene18318	7	1	NC_007313.6	three_prime_UTR	2.85602	TY0A	TY0
rna21908	972	-	gene18318	20	1	NC_007313.6	CDS	1.75138	TY0A	TY0
rna21908	1374	-	gene18318	22	0.9474	NC_007313.6	three_prime_UTR	2.10787	TY0A	TY0
rna21908	462	-	gene18318	16	0.9167	NC_007313.6	CDS	1.35012	TY0A	TY0
rna24458	147	+	gene20429	35	0.9259	NC_007315.6	CDS	1.1018	TY0A	TY0
rna33413	3032	-	gene27532	5	1	NC_007326.6	three_prime_UTR	2.47064	TY0A	TY0
gene22688.t2	1026	+	gene22688	21	0.9375	NC_007317.6	three_prime_UTR	2.70291	TY0A	TY0
rna27401	1064	+	gene22688	142	0.9394	NC_007317.6	three_prime_UTR	2.70291	TY0A	TY0
rna27401	1135	+	gene22688	142	0.9237	NC_007317.6	three_prime_UTR	2.81164	TY0A	TY0
gene22688.t3	1185	+	gene22688	19	0.9231	NC_007317.6	three_prime_UTR	2.70291	TY0A	TY0
gene22688.t4	1183	+	gene22688	26	0.9048	NC_007317.6	three_prime_UTR	2.81164	TY0A	TY0
gene22688.t4	1112	+	gene22688	25	0.9	NC_007317.6	three_prime_UTR	2.70291	TY0A	TY0
rna27721	4068	-	gene22951	32	0.9	NC_007317.6	three_prime_UTR	2.41365	TY0A	TY0
rna27721	2005	-	gene22951	6	1	NC_007317.6	CDS	1.53046	TY0A	TY0
gene19169.t4	7167	+	gene19169	16	0.9231	NC_007314.5	three_prime_UTR	2.47137	TY0A	TY0
gene19169.t4	4135	+	gene19169	7	1	NC_007314.5	CDS	1.9357	TY0A	TY0
gene19169.t4	5501	+	gene19169	6	1	NC_007314.5	three_prime_UTR	2.18746	TY0A	TY0
gene19169.t4	5392	+	gene19169	5	1	NC_007314.5	three_prime_UTR	2.16888	TY0A	TY0
gene19169.t4	5401	+	gene19169	6	1	NC_007314.5	three_prime_UTR	2.17042	TY0A	TY0
gene19169.t2	5141	+	gene19169	5	1	NC_007314.5	three_prime_UTR	2.12247	TY0A	TY0
gene19169.t1	5186	+	gene19169	9	1	NC_007314.5	three_prime_UTR	2.01653	TY0A	TY0
gene19169.t1	4823	+	gene19169	9	1	NC_007314.5	CDS	1.94412	TY0A	TY0
rna19057	3158	-	gene15843	8	1	NC_007311.6	CDS	1.73134	TY0A	TY0
rna19057	4313	-	gene15843	8	1	NC_007311.6	three_prime_UTR	2.06842	TY0A	TY0
rna19057	2800	-	gene15843	8	1	NC_007311.6	CDS	1.64704	TY0A	TY0
rna5780	84	-	gene4814	12	1	NC_007302.6	five_prime_UTR	0.250755	TY0A	TY0
gene28027.t3	1346	+	gene28027	19	1	NC_007326.6	CDS	1.86774	TY0A	TY0
rna14487	1699	+	gene12083	13	1	NC_007308.6	CDS	1.84174	TY0A	TY0
rna38843	630	-	gene31970	26	1	NC_007331.5	CDS	1.67518	TY0A	TY0
rna4603	308	+	gene3893	8	1	NC_007301.6	CDS	1.13639	TY0A	TY0
rna33833	629	-	gene27831	7	1	NC_007326.6	CDS	1.44101	TY0A	TY0
rna5967	1407	-	gene4968	6	1	NC_007302.6	three_prime_UTR	2.12852	TY0A	TY0
rna20473	757	+	gene16948	1028	0.9214	NC_007312.6	CDS	1.70132	TY0A	TY0
gene17658.t1	684	-	gene17658	26	0.913	NC_007313.6	CDS	1.6329	TY0A	TY0
rna34761	2543	-	gene28593	7	1	NC_007327.6	CDS	1.95431	TY0A	TY0
gene18233.t4	998	+	gene18233	51	0.9231	NC_007313.6	CDS	1.92056	TY0A	TY0
rna34465	1682	+	gene28365	6573	0.9493	NC_007326.6	three_prime_UTR	2.7553	TY0A	TY0
rna4748	809	-	gene4017	12	1	NC_007301.6	CDS	1.40494	TY0A	TY0
gene29572.t6	441	-	gene29572	7	1	NC_007329.6	CDS	1.0099	TY0A	TY0
gene28981.t7	1425	-	gene28981	7	1	NC_007327.6	CDS	1.54975	TY0A	TY0
rna38521	3725	+	gene31694	5	1	NC_007331.5	three_prime_UTR	2.16343	TY0A	TY0
rna8312	498	-	gene6983	5	1	NC_007303.6	CDS	1.46317	TY0A	TY0
rna359	2448	-	gene322	23	1	NC_007299.6	CDS	1.60161	TY0A	TY0
rna27406	2628	+	gene22693	14	0.9091	NC_007317.6	three_prime_UTR	2.90217	TY0A	TY0
rna27406	1597	+	gene22693	10	1	NC_007317.6	three_prime_UTR	2.13219	TY0A	TY0
rna16905	1018	-	gene14198	15	1	NC_007309.6	CDS	1.98448	TY0A	TY0
rna28562	3771	+	gene23583	11	1	NC_007317.6	three_prime_UTR	2.12376	TY0A	TY0
rna28562	1097	+	gene23583	10	1	NC_007317.6	CDS	1.24144	TY0A	TY0
gene434.t3	6337	+	gene434	20	1	NC_007299.6	three_prime_UTR	2.59921	TY0A	TY0
gene20313.t1	3159	+	gene20313	19	0.9375	NC_007315.6	three_prime_UTR	2.68297	TY0A	TY0
gene23546.t1	834	-	gene23546	12	0.9	NC_007317.6	CDS	1.31099	TY0A	TY0
rna17239	1244	-	gene14476	5	1	NC_007309.6	CDS	1.89078	TY0A	TY0
rna2836	171	-	gene2389	12	1	NC_007300.6	CDS	1.13866	TY0A	TY0
gene8254.t2	1829	+	gene8254	6	1	NC_007305.6	CDS	1.53374	TY0A	TY0
gene8254.t1	610	+	gene8254	5	1	NC_007305.6	CDS	1.11641	TY0A	TY0
gene8254.t1	1983	+	gene8254	5	1	NC_007305.6	CDS	1.53374	TY0A	TY0
rna9817	1727	+	gene8242	51	0.9556	NC_007305.6	CDS	1.90404	TY0A	TY0
rna18587	1361	+	gene15485	11	1	NC_007311.6	CDS	1.4908	TY0A	TY0
rna18587	2564	+	gene15485	22	1	NC_007311.6	CDS	1.92494	TY0A	TY0
rna18587	3052	+	gene15485	42	0.9744	NC_007311.6	three_prime_UTR	2.09621	TY0A	TY0
rna18587	4561	+	gene15485	91	0.9419	NC_007311.6	three_prime_UTR	2.61655	TY0A	TY0
rna30588	718	-	gene25202	10	1	NC_007320.6	CDS	1.31314	TY0A	TY0
rna30588	1411	-	gene25202	13	1	NC_007320.6	CDS	1.70555	TY0A	TY0
rna6937	1129	-	gene5782	10	1	NC_007303.6	CDS	1.92308	TY0A	TY0
rna19272	1417	-	gene15990	21	1	NC_007311.6	three_prime_UTR	2.36906	TY0A	TY0
rna19272	1026	-	gene15990	20	0.9231	NC_007311.6	three_prime_UTR	2.1181	TY0A	TY0
gene15990.t2	1272	+	gene15990	10	1	NC_007311.6	three_prime_UTR	2.32723	TY0A	TY0
gene23505.t1	1874	-	gene23505	9	1	NC_007317.6	CDS	1.71544	TY0A	TY0
gene23505.t1	1272	-	gene23505	7	1	NC_007317.6	CDS	1.42945	TY0A	TY0
gene23505.t1	1638	-	gene23505	9	1	NC_007317.6	CDS	1.60333	TY0A	TY0
gene23505.t1	3254	-	gene23505	19	0.9444	NC_007317.6	three_prime_UTR	2.5249	TY0A	TY0
rna9572	3047	-	gene8065	24	1	NC_007304.6	CDS	1.76957	TY0A	TY0
gene13734.t5	761	-	gene13734	6	1	NC_007309.6	three_prime_UTR	2.15909	TY0A	TY0
rna16332	721	-	gene13734	32	0.9091	NC_007309.6	CDS	1.31433	TY0A	TY0
rna24375	1353	+	gene20345	5	1	NC_007315.6	CDS	1.23181	TY0A	TY0
rna24375	3954	+	gene20345	7	1	NC_007315.6	CDS	1.78346	TY0A	TY0
rna24375	3570	+	gene20345	5	1	NC_007315.6	CDS	1.70201	TY0A	TY0
rna24374	4953	+	gene20345	5	1	NC_007315.6	CDS	1.98159	TY0A	TY0
rna24374	5093	+	gene20345	5	1	NC_007315.6	three_prime_UTR	2.11184	TY0A	TY0
gene24391.t1	1445	-	gene24391	22	0.9375	NC_007319.6	three_prime_UTR	2.39369	TY0A	TY0
rna3077	921	-	gene2578	11	1	NC_007301.6	CDS	1.90339	TY0A	TY0
rna5543	725	-	gene4624	5	1	NC_007302.6	CDS	1.57143	TY0A	TY0
rna5543	595	-	gene4624	5	1	NC_007302.6	CDS	1.44925	TY0A	TY0
rna19369	1365	+	gene16058	168	0.9149	NC_007311.6	three_prime_UTR	2.55294	TY0A	TY0
rna19369	185	+	gene16058	54	0.9062	NC_007311.6	five_prime_UTR	0.661871	TY0A	TY0
rna25419	7761	-	gene21163	9	1	NC_007316.6	three_prime_UTR	2.50393	TY0A	TY0
rna17408	3839	+	gene14575	11	0.9	NC_007309.6	CDS	1.92244	TY0A	TY0
rna17408	2625	+	gene14575	5	1	NC_007309.6	CDS	1.61672	TY0A	TY0
rna14520	9729	-	gene12115	20	0.9231	NC_007308.6	three_prime_UTR	2.96823	TY0A	TY0
rna9463	3180	+	gene7986	12	1	NC_007304.6	three_prime_UTR	2.69316	TY0A	TY0
rna19407	3267	-	gene16080	6	1	NC_007311.6	three_prime_UTR	2.21335	TY0A	TY0
rna19407	6417	-	gene16080	18	1	NC_007311.6	three_prime_UTR	2.92602	TY0A	TY0
rna19407	1530	-	gene16080	9	1	NC_007311.6	CDS	1.51469	TY0A	TY0
gene16080.t4	809	-	gene16080	14	0.9167	NC_007311.6	CDS	1.51531	TY0A	TY0
gene16080.t4	2513	-	gene16080	7	1	NC_007311.6	three_prime_UTR	2.21335	TY0A	TY0
gene16080.t4	1241	-	gene16080	15	1	NC_007311.6	CDS	1.79082	TY0A	TY0
gene16080.t4	4507	-	gene16080	17	0.9286	NC_007311.6	three_prime_UTR	2.66448	TY0A	TY0
gene16080.t4	1968	-	gene16080	17	0.9333	NC_007311.6	three_prime_UTR	2.09005	TY0A	TY0
rna43	257	+	gene47	39	1	NC_007299.6	CDS	1.33663	TY0A	TY0
rna13639	84	+	gene11374	12	1	NC_007307.6	five_prime_UTR	0.22372	TY0A	TY0
rna6556	2570	+	gene5474	41	0.9643	NC_007302.6	CDS	1.78876	TY0A	TY0
gene26017.t2	2141	+	gene26017	17	1	NC_007324.6	five_prime_UTR	0.847189	TY0A	TY0
rna31595	1322	+	gene26017	15	1	NC_007324.6	three_prime_UTR	2.2243	TY0A	TY0
rna31595	1892	+	gene26017	26	0.96	NC_007324.6	three_prime_UTR	2.50467	TY0A	TY0
rna9847	316	-	gene8263	7	1	NC_007305.6	CDS	1.16814	TY0A	TY0
rna9847	397	-	gene8263	8	1	NC_007305.6	CDS	1.21294	TY0A	TY0
rna9847	5503	-	gene8263	5	1	NC_007305.6	three_prime_UTR	2.71592	TY0A	TY0
rna9847	112	-	gene8263	6	1	NC_007305.6	CDS	1.05531	TY0A	TY0
rna9847	376	-	gene8263	8	1	NC_007305.6	CDS	1.20133	TY0A	TY0
rna9847	1908	-	gene8263	29	0.95	NC_007305.6	three_prime_UTR	2.01692	TY0A	TY0
rna9847	6303	-	gene8263	13	0.9167	NC_007305.6	three_prime_UTR	2.87148	TY0A	TY0
rna12408	1111	-	gene10377	131	0.9419	NC_007306.6	three_prime_UTR	2.27915	TY0A	TY0
gene13005.t3	987	+	gene13005	5	1	NC_007308.6	CDS	1.82464	TY0A	TY0
gene13005.t3	1051	+	gene13005	5	1	NC_007308.6	CDS	1.88531	TY0A	TY0
rna24179	4476	-	gene20214	18	0.9286	NC_007315.6	three_prime_UTR	2.67555	TY0A	TY0
gene24638.t1	192	-	gene24638	6	1	NC_007319.6	five_prime_UTR	0.610224	TY0A	TY0
rna18730	411	+	gene15571	29	1	NC_007311.6	CDS	1.17453	TY0A	TY0
rna27487	391	-	gene22760	18	1	NC_007317.6	CDS	1.3148	TY0A	TY0
gene9907.t1	2577	+	gene9907	14	1	NC_007305.6	CDS	1.9183	TY0A	TY0
rna11831	3073	+	gene9907	5	1	NC_007305.6	three_prime_UTR	2.28301	TY0A	TY0
rna11831	2293	+	gene9907	7	1	NC_007305.6	CDS	1.91695	TY0A	TY0
gene9907.t4	2252	+	gene9907	16	0.9167	NC_007305.6	CDS	1.90622	TY0A	TY0
gene9907.t3	2227	+	gene9907	9	1	NC_007305.6	CDS	1.91901	TY0A	TY0
rna33979	1976	+	gene27935	38	1	NC_007326.6	CDS	1.80544	TY0A	TY0
rna33979	2225	+	gene27935	42	1	NC_007326.6	CDS	1.90808	TY0A	TY0
rna33979	1927	+	gene27935	36	0.9032	NC_007326.6	CDS	1.78524	TY0A	TY0
rna33979	1604	+	gene27935	28	0.9048	NC_007326.6	CDS	1.6521	TY0A	TY0
gene19093.t2	4281	-	gene19093	9	1	NC_007314.5	CDS	1.95875	TY0A	TY0
gene19093.t1	1337	-	gene19093	17	1	NC_007314.5	five_prime_UTR	0.7687	TY0A	TY0
gene19093.t1	876	-	gene19093	14	1	NC_007314.5	five_prime_UTR	0.503452	TY0A	TY0
rna13365	3594	-	gene11138	767	0.911	NC_007307.6	three_prime_UTR	2.61765	TY0A	TY0
gene2223.t2	963	+	gene2223	11	1	NC_007300.6	CDS	1.61556	TY0A	TY0
rna2654	3200	+	gene2223	13	1	NC_007300.6	CDS	1.85327	TY0A	TY0
gene2223.t1	272	+	gene2223	12	0.9	NC_007300.6	CDS	1.01856	TY0A	TY0
gene2223.t1	2157	+	gene2223	60	0.9318	NC_007300.6	CDS	1.59203	TY0A	TY0
gene2223.t1	411	+	gene2223	15	0.9333	NC_007300.6	CDS	1.06085	TY0A	TY0
gene16038.t1	2139	+	gene16038	10	1	NC_007311.6	three_prime_UTR	2.56777	TY0A	TY0
rna19345	1371	+	gene16038	32	0.9545	NC_007311.6	three_prime_UTR	2.02661	TY0A	TY0
rna19345	958	+	gene16038	31	0.95	NC_007311.6	CDS	1.70438	TY0A	TY0
rna19345	103	+	gene16038	20	1	NC_007311.6	five_prime_UTR	0.990291	TY0A	TY0
rna19154	801	+	gene15921	8	1	NC_007311.6	CDS	1.50108	TY0A	TY0
rna2476	1379	-	gene2093	45	0.9032	NC_007300.6	three_prime_UTR	2.63087	TY0A	TY0
rna31995	613	-	gene26352	25	0.9	NC_007324.6	CDS	1.4713	TY0A	TY0
rna4859	1170	-	gene4100	17	1	NC_007301.6	three_prime_UTR	2.14173	TY0A	TY0
rna4859	1014	-	gene4100	43	1	NC_007301.6	three_prime_UTR	2.05399	TY0A	TY0
rna4801	629	-	gene4051	175	0.9032	NC_007301.6	three_prime_UTR	2.38938	TY0A	TY0
gene14816.t1	1117	+	gene14816	9	1	NC_007310.6	CDS	1.70466	TY0A	TY0
rna28986	796	-	gene23942	5	1	NC_007318.6	CDS	1.35267	TY0A	TY0
gene20028.t1	1388	+	gene20028	33	0.963	NC_007315.6	three_prime_UTR	2.86556	TY0A	TY0
rna10223	95	+	gene8606	8	1	NC_007305.6	CDS	1.03287	TY0A	TY0
rna13018	1553	-	gene10875	14	0.9231	NC_007306.6	three_prime_UTR	2.07674	TY0A	TY0
rna13018	3596	-	gene10875	5	1	NC_007306.6	three_prime_UTR	2.67064	TY0A	TY0
rna13018	405	-	gene10875	10	1	NC_007306.6	CDS	1.27085	TY0A	TY0
rna13018	1115	-	gene10875	14	1	NC_007306.6	CDS	1.85714	TY0A	TY0
gene16522.t1	2263	+	gene16522	7	1	NC_007312.6	three_prime_UTR	2.92999	TY0A	TY0
gene16522.t1	1837	+	gene16522	7	1	NC_007312.6	three_prime_UTR	2.43291	TY0A	TY0
rna9695	1419	+	gene8144	13	1	NC_007304.6	CDS	1.66749	TY0A	TY0
rna9695	966	+	gene8144	9	1	NC_007304.6	CDS	1.44466	TY0A	TY0
gene8144.t1	217	+	gene8144	18	1	NC_007304.6	CDS	1.09025	TY0A	TY0
gene8144.t1	1859	+	gene8144	29	0.9259	NC_007304.6	three_prime_UTR	2.21262	TY0A	TY0
gene20328.t2	4583	-	gene20328	14	1	NC_007315.6	three_prime_UTR	2.6188	TY0A	TY0
gene20328.t4	3948	-	gene20328	9	1	NC_007315.6	three_prime_UTR	2.87033	TY0A	TY0
rna24338	3013	-	gene20328	23	0.9524	NC_007315.6	three_prime_UTR	2.11001	TY0A	TY0
gene20328.t3	4346	-	gene20328	14	0.9091	NC_007315.6	three_prime_UTR	2.80326	TY0A	TY0
rna21775	5103	+	gene18198	5	1	NC_007313.6	CDS	1.97983	TY0A	TY0
gene5083.t1	233	-	gene5083	9	1	NC_007302.6	CDS	1.32123	TY0A	TY0
gene5083.t1	2583	-	gene5083	24	0.9167	NC_007302.6	three_prime_UTR	2.88841	TY0A	TY0
rna2646	521	+	gene2213	7	1	NC_007300.6	three_prime_UTR	2.11111	TY0A	TY0
rna2646	796	+	gene2213	7	1	NC_007300.6	three_prime_UTR	2.51852	TY0A	TY0
rna4678	2590	-	gene3958	25	0.9474	NC_007301.6	CDS	1.98243	TY0A	TY0
rna16036	1070	+	gene13459	39	0.9032	NC_007309.6	CDS	1.61238	TY0A	TY0
rna16036	2356	+	gene13459	77	0.902	NC_007309.6	three_prime_UTR	2.94911	TY0A	TY0
rna19244	1615	-	gene15980	1979	0.9906	NC_007311.6	three_prime_UTR	2.37603	TY0A	TY0
rna19244	917	-	gene15980	24	0.9091	NC_007311.6	CDS	1.79172	TY0A	TY0
rna19245	505	-	gene15980	96	1	NC_007311.6	CDS	1.4823	TY0A	TY0
rna2160	50	+	gene1819	11	1	NC_007300.6	CDS	1.02581	TY0A	TY0
rna2160	396	+	gene1819	15	0.9286	NC_007300.6	CDS	1.58387	TY0A	TY0
rna7875	437	+	gene6662	38	0.9667	NC_007303.6	CDS	1.18211	TY0A	TY0
rna15328	1511	-	gene12920	39	0.9032	NC_007308.6	three_prime_UTR	2.12392	TY0A	TY0
rna8110	2202	-	gene6874	6	1	NC_007303.6	CDS	1.97075	TY0A	TY0
rna35798	1743	+	gene29350	6	1	NC_007328.5	CDS	1.87126	TY0A	TY0
gene29751.t4	2149	+	gene29751	5	1	NC_007329.6	three_prime_UTR	2.12606	TY0A	TY0
gene29751.t4	2066	+	gene29751	5	1	NC_007329.6	three_prime_UTR	2.09547	TY0A	TY0
gene29751.t4	3720	+	gene29751	8	1	NC_007329.6	three_prime_UTR	2.70512	TY0A	TY0
gene29751.t3	4405	+	gene29751	6	1	NC_007329.6	three_prime_UTR	2.70512	TY0A	TY0
rna20238	2005	-	gene16738	6	1	NC_007312.6	CDS	1.42021	TY0A	TY0
rna24221	6984	+	gene20247	9	1	NC_007315.6	CDS	1.88412	TY0A	TY0
rna24221	6885	+	gene20247	8	1	NC_007315.6	CDS	1.87104	TY0A	TY0
rna24221	6732	+	gene20247	8	1	NC_007315.6	CDS	1.85082	TY0A	TY0
rna9621	6717	+	gene8098	11	0.9	NC_007304.6	three_prime_UTR	2.08143	TY0A	TY0
rna34562	362	+	gene28426	75	0.9189	NC_007326.6	CDS	1.41325	TY0A	TY0
rna34562	821	+	gene28426	74	0.9318	NC_007326.6	CDS	1.96627	TY0A	TY0
gene27598.t2	8722	+	gene27598	22	0.95	NC_007326.6	three_prime_UTR	2.88574	TY0A	TY0
gene27598.t2	8973	+	gene27598	26	0.9375	NC_007326.6	three_prime_UTR	2.91739	TY0A	TY0
gene16713.t2	2294	-	gene16713	18	0.9375	NC_007312.6	CDS	1.77076	TY0A	TY0
rna12896	697	-	gene10771	10	1	NC_007306.6	CDS	1.58268	TY0A	TY0
gene30419.t1	1143	+	gene30419	32	0.9615	NC_007330.6	three_prime_UTR	2.06145	TY0A	TY0
gene30419.t1	1063	+	gene30419	32	0.9032	NC_007330.6	CDS	1.9669	TY0A	TY0
gene30419.t2	1101	+	gene30419	5	1	NC_007330.6	three_prime_UTR	2.35256	TY0A	TY0
rna37027	891	+	gene30419	125	0.9038	NC_007330.6	three_prime_UTR	2.35256	TY0A	TY0
gene29021.t1	2632	+	gene29021	10	1	NC_007328.5	three_prime_UTR	2.54892	TY0A	TY0
rna35384	2479	+	gene29021	10	1	NC_007328.5	three_prime_UTR	2.57467	TY0A	TY0
rna8886	949	-	gene7463	7	1	NC_007304.6	CDS	1.56699	TY0A	TY0
gene7463.t6	2733	-	gene7463	14	0.9091	NC_007304.6	three_prime_UTR	2.58535	TY0A	TY0
gene2392.t1	2218	+	gene2392	12	1	NC_007300.6	CDS	1.8205	TY0A	TY0
gene16643.t1	3918	+	gene16643	5	1	NC_007312.6	CDS	1.99882	TY0A	TY0
rna17352	275	-	gene14533	55	0.9318	NC_007309.6	CDS	1.31813	TY0A	TY0
rna17352	883	-	gene14533	60	0.9831	NC_007309.6	three_prime_UTR	2.08008	TY0A	TY0
gene1171.t1	2478	+	gene1171	34	0.95	NC_007299.6	three_prime_UTR	2.13189	TY0A	TY0
gene1171.t1	6049	+	gene1171	16	0.9286	NC_007299.6	three_prime_UTR	2.82759	TY0A	TY0
gene1171.t1	988	+	gene1171	33	0.9545	NC_007299.6	CDS	1.28142	TY0A	TY0
gene1171.t1	6755	+	gene1171	30	1	NC_007299.6	three_prime_UTR	2.96513	TY0A	TY0
gene1171.t1	5787	+	gene1171	16	0.9286	NC_007299.6	three_prime_UTR	2.77654	TY0A	TY0
gene8041.t1	111	-	gene8041	35	0.9667	NC_007304.6	five_prime_UTR	0.486726	TY0A	TY0
gene8041.t1	3660	-	gene8041	130	0.9391	NC_007304.6	three_prime_UTR	2.93015	TY0A	TY0
gene8041.t2	3694	-	gene8041	40	0.973	NC_007304.6	three_prime_UTR	2.95734	TY0A	TY0
gene8041.t5	3753	-	gene8041	37	0.9091	NC_007304.6	three_prime_UTR	2.95807	TY0A	TY0
gene8041.t4	3592	-	gene8041	76	0.9538	NC_007304.6	three_prime_UTR	2.95807	TY0A	TY0
rna22731	1357	-	gene19104	8	1	NC_007314.5	three_prime_UTR	2.01826	TY0A	TY0
gene8747.t2	2126	+	gene8747	26	1	NC_007305.6	three_prime_UTR	2.01304	TY0A	TY0
gene8747.t2	3271	+	gene8747	23	0.9167	NC_007305.6	three_prime_UTR	2.75945	TY0A	TY0
rna35896	2434	+	gene29444	9	1	NC_007329.6	CDS	1.88422	TY0A	TY0
rna35896	2569	+	gene29444	10	1	NC_007329.6	CDS	1.93353	TY0A	TY0
rna17085	380	+	gene14350	76	0.9403	NC_007309.6	CDS	1.65293	TY0A	TY0
rna1361	5548	+	gene1138	5	1	NC_007299.6	three_prime_UTR	2.71679	TY0A	TY0
rna1361	5698	+	gene1138	5	1	NC_007299.6	three_prime_UTR	2.75231	TY0A	TY0
rna1362	5659	+	gene1138	5	1	NC_007299.6	three_prime_UTR	2.75231	TY0A	TY0
rna1357	4499	+	gene1138	9	1	NC_007299.6	three_prime_UTR	2.4601	TY0A	TY0
rna14563	1932	-	gene12144	5	1	NC_007308.6	CDS	1.34153	TY0A	TY0
rna14563	3749	-	gene12144	14	1	NC_007308.6	CDS	1.66289	TY0A	TY0
rna14563	2197	-	gene12144	6	1	NC_007308.6	CDS	1.3884	TY0A	TY0
rna9916	1219	-	gene8304	5	1	NC_007305.6	CDS	1.36781	TY0A	TY0
rna16030	885	+	gene13453	12	0.9	NC_007309.6	CDS	1.44501	TY0A	TY0
rna17662	1935	+	gene14781	7	1	NC_007310.6	CDS	1.53782	TY0A	TY0
rna17662	2052	+	gene14781	8	1	NC_007310.6	CDS	1.57036	TY0A	TY0
rna31735	2272	-	gene26122	9	1	NC_007324.6	three_prime_UTR	2.41373	TY0A	TY0
gene18296.t2	2175	+	gene18296	6	1	NC_007313.6	CDS	1.71284	TY0A	TY0
gene18296.t2	1764	+	gene18296	6	1	NC_007313.6	CDS	1.43645	TY0A	TY0
gene18296.t2	2246	+	gene18296	6	1	NC_007313.6	CDS	1.76059	TY0A	TY0
gene18296.t5	4130	+	gene18296	7	1	NC_007313.6	three_prime_UTR	2.8715	TY0A	TY0
gene18296.t10	3475	+	gene18296	6	1	NC_007313.6	three_prime_UTR	2.8715	TY0A	TY0
gene18296.t17	3536	+	gene18296	9	1	NC_007313.6	three_prime_UTR	2.8715	TY0A	TY0
gene18296.t13	3532	+	gene18296	6	1	NC_007313.6	three_prime_UTR	2.8715	TY0A	TY0
gene18296.t11	2681	+	gene18296	5	1	NC_007313.6	three_prime_UTR	2.3285	TY0A	TY0
rna21890	3574	+	gene18296	10	1	NC_007313.6	three_prime_UTR	2.8715	TY0A	TY0
rna21890	2412	+	gene18296	5	1	NC_007313.6	three_prime_UTR	2.3285	TY0A	TY0
rna21890	1326	+	gene18296	5	1	NC_007313.6	CDS	1.73509	TY0A	TY0
gene18296.t3	4386	+	gene18296	10	0.9	NC_007313.6	three_prime_UTR	2.90143	TY0A	TY0
gene18296.t15	3521	+	gene18296	6	1	NC_007313.6	three_prime_UTR	2.8715	TY0A	TY0
gene18296.t15	3556	+	gene18296	6	1	NC_007313.6	three_prime_UTR	2.88785	TY0A	TY0
gene18296.t9	574	+	gene18296	17	0.9333	NC_007313.6	CDS	1.01734	TY0A	TY0
gene18296.t9	2695	+	gene18296	16	0.9091	NC_007313.6	three_prime_UTR	2.3285	TY0A	TY0
gene18296.t9	3857	+	gene18296	19	1	NC_007313.6	three_prime_UTR	2.8715	TY0A	TY0
gene18296.t9	1609	+	gene18296	19	1	NC_007313.6	CDS	1.73509	TY0A	TY0
gene6992.t1	3356	+	gene6992	22	0.9167	NC_007303.6	three_prime_UTR	2.87849	TY0A	TY0
gene6992.t1	2197	+	gene6992	16	0.9286	NC_007303.6	three_prime_UTR	2.12541	TY0A	TY0
gene6992.t1	705	+	gene6992	14	1	NC_007303.6	CDS	1.33708	TY0A	TY0
rna13241	3913	-	gene11043	10	1	NC_007306.6	three_prime_UTR	2.68581	TY0A	TY0
rna13241	3597	-	gene11043	9	1	NC_007306.6	three_prime_UTR	2.15203	TY0A	TY0
rna33074	318	+	gene27294	15	0.9286	NC_007325.6	CDS	1.19593	TY0A	TY0
rna33074	424	+	gene27294	15	0.9	NC_007325.6	CDS	1.2939	TY0A	TY0
rna33074	437	+	gene27294	15	0.9231	NC_007325.6	CDS	1.30591	TY0A	TY0
rna33809	98	-	gene27807	11	0.9	NC_007326.6	CDS	1.03724	TY0A	TY0
gene28927.t1	1703	-	gene28927	137	0.9123	NC_007327.6	three_prime_UTR	2.08518	TY0A	TY0
gene28927.t1	304	-	gene28927	77	0.9206	NC_007327.6	CDS	1.03216	TY0A	TY0
rna35248	3142	-	gene28927	5	1	NC_007327.6	CDS	1.9905	TY0A	TY0
rna35248	3275	-	gene28927	5	1	NC_007327.6	three_prime_UTR	2.09821	TY0A	TY0
rna31329	1835	+	gene25786	14	1	NC_007320.6	CDS	1.65547	TY0A	TY0
rna33465	922	-	gene27570	100	0.9667	NC_007326.6	CDS	1.99346	TY0A	TY0
rna29306	1246	-	gene24219	5	1	NC_007318.6	CDS	1.64784	TY0A	TY0
gene2177.t11	541	+	gene2177	17	1	NC_007300.6	CDS	1.10353	TY0A	TY0
gene2177.t11	1049	+	gene2177	17	0.9091	NC_007300.6	CDS	1.72229	TY0A	TY0
rna35083	2032	-	gene28827	20	0.9444	NC_007327.6	CDS	1.80595	TY0A	TY0
rna35083	1985	-	gene28827	17	0.9091	NC_007327.6	CDS	1.78679	TY0A	TY0
rna35083	1106	-	gene28827	16	1	NC_007327.6	CDS	1.42845	TY0A	TY0
rna35083	1184	-	gene28827	17	0.9375	NC_007327.6	CDS	1.46025	TY0A	TY0
gene19156.t1	1042	-	gene19156	23	0.9375	NC_007314.5	three_prime_UTR	2.71858	TY0A	TY0
rna25433	2278	+	gene21170	34	1	NC_007316.6	three_prime_UTR	2.8974	TY0A	TY0
rna25433	1877	+	gene21170	28	1	NC_007316.6	three_prime_UTR	2.37662	TY0A	TY0
rna25433	798	+	gene21170	7	1	NC_007316.6	CDS	1.39431	TY0A	TY0
rna25433	1036	+	gene21170	8	1	NC_007316.6	CDS	1.57725	TY0A	TY0
rna21631	1223	-	gene18067	16	0.9231	NC_007313.6	three_prime_UTR	2.80791	TY0A	TY0
gene18067.t7	2246	-	gene18067	24	1	NC_007313.6	three_prime_UTR	2.80791	TY0A	TY0
gene18067.t5	2488	-	gene18067	14	1	NC_007313.6	three_prime_UTR	2.80791	TY0A	TY0
gene18067.t3	1704	-	gene18067	32	1	NC_007313.6	three_prime_UTR	2.80791	TY0A	TY0
gene18067.t4	2574	-	gene18067	11	0.9	NC_007313.6	three_prime_UTR	2.80791	TY0A	TY0
rna14969	1108	-	gene12651	31	1	NC_007308.6	CDS	1.74912	TY0A	TY0
rna19856	6972	-	gene16420	5	1	NC_007311.6	three_prime_UTR	2.94834	TY0A	TY0
rna19856	4580	-	gene16420	6	1	NC_007311.6	three_prime_UTR	2.40875	TY0A	TY0
rna19854	6396	-	gene16420	6	1	NC_007311.6	three_prime_UTR	2.94715	TY0A	TY0
rna19854	6310	-	gene16420	6	1	NC_007311.6	three_prime_UTR	2.9273	TY0A	TY0
rna19857	6306	-	gene16420	5	1	NC_007311.6	three_prime_UTR	2.94715	TY0A	TY0
rna35821	620	-	gene29361	8	1	NC_007328.5	CDS	1.35231	TY0A	TY0
rna35821	1342	-	gene29361	10	1	NC_007328.5	CDS	1.76323	TY0A	TY0
rna2775	1940	+	gene2339	16	1	NC_007300.6	three_prime_UTR	2.63881	TY0A	TY0
rna25881	46	+	gene21509	38	0.9545	NC_007316.6	five_prime_UTR	0.296053	TY0A	TY0
rna25881	2583	+	gene21509	88	0.9552	NC_007316.6	three_prime_UTR	2.6376	TY0A	TY0
rna25881	1499	+	gene21509	62	1	NC_007316.6	CDS	1.82465	TY0A	TY0
rna37412	1211	+	gene30727	153	0.9653	NC_007330.6	three_prime_UTR	2.18085	TY0A	TY0
gene21055.t2	279	+	gene21055	10	0.9	NC_007316.6	CDS	1.07484	TY0A	TY0
gene12747.t1	2094	-	gene12747	64	0.98	NC_007308.6	CDS	1.79374	TY0A	TY0
gene12747.t1	3171	-	gene12747	88	1	NC_007308.6	three_prime_UTR	2.35147	TY0A	TY0
gene12747.t2	2393	-	gene12747	33	0.9259	NC_007308.6	CDS	1.78635	TY0A	TY0
rna15096	2094	-	gene12747	72	0.9048	NC_007308.6	CDS	1.79374	TY0A	TY0
rna12028	44	+	gene10072	6	1	NC_007306.6	five_prime_UTR	0.254438	TY0A	TY0
gene23519.t1	703	+	gene23519	395	0.903	NC_007317.6	CDS	1.64058	TY0A	TY0
gene23519.t1	889	+	gene23519	437	0.9446	NC_007317.6	CDS	1.9377	TY0A	TY0
gene23519.t1	38	+	gene23519	305	0.9592	NC_007317.6	five_prime_UTR	0.123333	TY0A	TY0
gene23519.t3	2629	+	gene23519	316	0.9178	NC_007317.6	three_prime_UTR	2.64605	TY0A	TY0
rna7584	889	+	gene6435	50	0.9231	NC_007303.6	CDS	1.95118	TY0A	TY0
rna31993	278	+	gene26351	10	1	NC_007324.6	CDS	1.03611	TY0A	TY0
rna21121	1586	+	gene17543	8	1	NC_007313.6	CDS	1.60197	TY0A	TY0
rna38067	407	+	gene31286	14	0.9231	NC_007331.5	CDS	1.62645	TY0A	TY0
gene27298.t1	1209	+	gene27298	5	1	NC_007325.6	CDS	1.50523	TY0A	TY0
rna36350	1405	-	gene29799	6	1	NC_007329.6	CDS	1.65563	TY0A	TY0
rna36350	1915	-	gene29799	12	1	NC_007329.6	CDS	1.90761	TY0A	TY0
rna37271	545	-	gene30625	22	1	NC_007330.6	three_prime_UTR	2.00155	TY0A	TY0
rna20297	665	+	gene16795	7	1	NC_007312.6	CDS	1.23392	TY0A	TY0
rna20297	832	+	gene16795	7	1	NC_007312.6	CDS	1.32897	TY0A	TY0
rna20297	1704	+	gene16795	13	1	NC_007312.6	CDS	1.82527	TY0A	TY0
rna20297	526	+	gene16795	6	1	NC_007312.6	CDS	1.15481	TY0A	TY0
gene29495.t1	1897	+	gene29495	29	0.913	NC_007329.6	three_prime_UTR	2.95866	TY0A	TY0
rna14248	2512	+	gene11891	15	1	NC_007307.6	three_prime_UTR	2.68244	TY0A	TY0
rna6149	1019	+	gene5112	6	1	NC_007302.6	CDS	1.98453	TY0A	TY0
gene3707.t1	703	+	gene3707	14	0.9167	NC_007301.6	CDS	1.24085	TY0A	TY0
gene3707.t1	3982	+	gene3707	14	0.9	NC_007301.6	three_prime_UTR	2.59794	TY0A	TY0
gene3707.t1	2926	+	gene3707	20	0.9333	NC_007301.6	three_prime_UTR	2.28735	TY0A	TY0
rna27120	1649	+	gene22466	15	1	NC_007317.6	CDS	1.87242	TY0A	TY0
gene10792.t7	5161	-	gene10792	17	0.9231	NC_007306.6	three_prime_UTR	2.87261	TY0A	TY0
gene10792.t7	4458	-	gene10792	15	0.9	NC_007306.6	three_prime_UTR	2.68327	TY0A	TY0
gene10792.t8	5133	-	gene10792	20	1	NC_007306.6	three_prime_UTR	2.877	TY0A	TY0
gene10792.t10	5016	-	gene10792	10	1	NC_007306.6	three_prime_UTR	2.87725	TY0A	TY0
gene10792.t11	4995	-	gene10792	14	1	NC_007306.6	three_prime_UTR	2.87725	TY0A	TY0
gene10792.t9	5140	-	gene10792	31	1	NC_007306.6	three_prime_UTR	2.87924	TY0A	TY0
gene10792.t9	4437	-	gene10792	30	0.95	NC_007306.6	three_prime_UTR	2.68847	TY0A	TY0
rna28610	2011	+	gene23627	31	0.9091	NC_007317.6	CDS	1.82565	TY0A	TY0
rna28610	391	+	gene23627	14	1	NC_007317.6	CDS	1.14008	TY0A	TY0
rna21681	2881	+	gene18109	48	0.9535	NC_007313.6	three_prime_UTR	2.29808	TY0A	TY0
gene2529.t1	944	+	gene2529	62	0.9535	NC_007301.6	three_prime_UTR	2.12	TY0A	TY0
rna34476	2986	+	gene28373	5	1	NC_007326.6	three_prime_UTR	2.39219	TY0A	TY0
gene20203.t1	3261	-	gene20203	23	0.9333	NC_007315.6	three_prime_UTR	2.76553	TY0A	TY0
rna24169	2576	-	gene20203	8	1	NC_007315.6	three_prime_UTR	2.43141	TY0A	TY0
rna24169	3020	-	gene20203	8	1	NC_007315.6	three_prime_UTR	2.67025	TY0A	TY0
rna10741	247	+	gene8984	10	1	NC_007305.6	five_prime_UTR	0.401305	TY0A	TY0
rna10741	531	+	gene8984	10	1	NC_007305.6	five_prime_UTR	0.8646	TY0A	TY0
gene16783.t2	1225	+	gene16783	15	0.9231	NC_007312.6	CDS	1.95581	TY0A	TY0
gene16783.t1	2141	+	gene16783	44	0.9268	NC_007312.6	three_prime_UTR	2.72838	TY0A	TY0
rna15760	3720	+	gene13255	7	1	NC_007308.6	three_prime_UTR	2.60454	TY0A	TY0
rna14000	1415	+	gene11685	6	1	NC_007307.6	three_prime_UTR	2.62288	TY0A	TY0
rna36967	906	-	gene30367	20	0.9375	NC_007330.6	three_prime_UTR	2.87411	TY0A	TY0
gene8739.t2	6156	+	gene8739	9	1	NC_007305.6	three_prime_UTR	2.49216	TY0A	TY0
gene8739.t4	6033	+	gene8739	21	0.9375	NC_007305.6	three_prime_UTR	2.76088	TY0A	TY0
gene8739.t4	2677	+	gene8739	43	0.9714	NC_007305.6	CDS	1.79457	TY0A	TY0
gene8739.t4	5889	+	gene8739	20	0.9286	NC_007305.6	three_prime_UTR	2.72444	TY0A	TY0
gene8739.t4	5286	+	gene8739	12	1	NC_007305.6	three_prime_UTR	2.57186	TY0A	TY0
gene8739.t3	2653	+	gene8739	37	0.963	NC_007305.6	CDS	1.79457	TY0A	TY0
rna10359	2544	+	gene8739	28	0.9615	NC_007305.6	CDS	1.87092	TY0A	TY0
gene8739.t5	2218	+	gene8739	34	0.963	NC_007305.6	CDS	1.79457	TY0A	TY0
gene8739.t5	2763	+	gene8739	41	0.95	NC_007305.6	three_prime_UTR	2.0827	TY0A	TY0
gene8739.t1	1943	+	gene8739	6	1	NC_007305.6	CDS	1.39103	TY0A	TY0
rna28620	1550	-	gene23638	5	1	NC_007317.6	three_prime_UTR	2.97081	TY0A	TY0
rna25824	1872	-	gene21460	44	0.913	NC_007316.6	CDS	1.83127	TY0A	TY0
rna33488	1358	-	gene27582	7	1	NC_007326.6	three_prime_UTR	2.18187	TY0A	TY0
rna34449	5106	+	gene28351	5	1	NC_007326.6	CDS	1.57209	TY0A	TY0
rna34449	7367	+	gene28351	18	1	NC_007326.6	three_prime_UTR	2.52574	TY0A	TY0
rna34449	7994	+	gene28351	14	1	NC_007326.6	three_prime_UTR	2.86911	TY0A	TY0
gene9385.t2	96	+	gene9385	5	1	NC_007305.6	five_prime_UTR	0.156766	TY0A	TY0
gene9385.t1	200	+	gene9385	22	1	NC_007305.6	five_prime_UTR	0.354093	TY0A	TY0
gene12774.t6	1009	+	gene12774	7	1	NC_007308.6	CDS	1.41185	TY0A	TY0
rna22831	1286	+	gene19180	6	1	NC_007314.5	CDS	1.38819	TY0A	TY0
rna22831	2030	+	gene19180	7	1	NC_007314.5	CDS	1.6561	TY0A	TY0
rna7354	2431	-	gene6174	13	0.9	NC_007303.6	three_prime_UTR	2.63764	TY0A	TY0
rna22339	1727	+	gene18759	9	1	NC_007314.5	CDS	1.5098	TY0A	TY0
rna9979	1933	-	gene8351	116	0.951	NC_007305.6	three_prime_UTR	2.61063	TY0A	TY0
rna16735	179	+	gene14064	40	0.9118	NC_007309.6	CDS	1.10483	TY0A	TY0
gene14064.t2	1276	+	gene14064	43	0.9375	NC_007309.6	CDS	1.68149	TY0A	TY0
rna23849	3394	-	gene19951	7	1	NC_007315.6	CDS	1.97126	TY0A	TY0
rna23849	2676	-	gene19951	6	1	NC_007315.6	CDS	1.75401	TY0A	TY0
gene21290.t1	1024	+	gene21290	13	0.9231	NC_007316.6	three_prime_UTR	2.40976	TY0A	TY0
rna25580	907	+	gene21290	26	0.92	NC_007316.6	three_prime_UTR	2.40976	TY0A	TY0
gene6755.t2	1573	+	gene6755	35	0.9355	NC_007303.6	three_prime_UTR	2.13975	TY0A	TY0
gene6755.t2	1060	+	gene6755	23	0.9286	NC_007303.6	CDS	1.6256	TY0A	TY0
rna32843	4435	+	gene27133	11	0.9	NC_007325.6	CDS	1.95536	TY0A	TY0
rna20079	609	+	gene16599	28	0.9643	NC_007312.6	CDS	1.14432	TY0A	TY0
rna20079	2115	+	gene16599	55	0.9804	NC_007312.6	CDS	1.58519	TY0A	TY0
rna20079	3160	+	gene16599	81	0.9677	NC_007312.6	CDS	1.8911	TY0A	TY0
rna20079	687	+	gene16599	31	0.9615	NC_007312.6	CDS	1.16715	TY0A	TY0
rna20079	387	+	gene16599	26	1	NC_007312.6	CDS	1.07933	TY0A	TY0
rna20079	2916	+	gene16599	73	0.9808	NC_007312.6	CDS	1.81967	TY0A	TY0
rna20079	3036	+	gene16599	76	0.9701	NC_007312.6	CDS	1.8548	TY0A	TY0
rna25510	3265	-	gene21238	6	1	NC_007316.6	CDS	1.93945	TY0A	TY0
rna39072	878	+	gene32246	29	0.9412	NC_007331.5	CDS	1.65247	TY0A	TY0
gene19279.t3	1511	-	gene19279	9	1	NC_007314.5	CDS	1.31225	TY0A	TY0
rna29763	6919	+	gene24590	19	0.9412	NC_007319.6	CDS	1.99411	TY0A	TY0
rna29763	6142	+	gene24590	17	1	NC_007319.6	CDS	1.88245	TY0A	TY0
rna29763	6996	+	gene24590	23	0.9444	NC_007319.6	three_prime_UTR	2.03274	TY0A	TY0
rna29763	6182	+	gene24590	17	0.9286	NC_007319.6	CDS	1.8882	TY0A	TY0
rna29763	7346	+	gene24590	24	0.9091	NC_007319.6	three_prime_UTR	2.36015	TY0A	TY0
rna38619	73	+	gene31783	6	1	NC_007331.5	five_prime_UTR	0.705882	TY0A	TY0
rna25231	567	+	gene21015	10	1	NC_007316.6	CDS	1.55542	TY0A	TY0
rna25231	855	+	gene21015	11	0.9091	NC_007316.6	CDS	1.89869	TY0A	TY0
rna26117	940	-	gene21697	88	0.9882	NC_007316.6	three_prime_UTR	2.24717	TY0A	TY0
rna13597	433	-	gene11327	8	1	NC_007307.6	CDS	1.12052	TY0A	TY0
rna5789	2970	+	gene4820	9	1	NC_007302.6	three_prime_UTR	2.36968	TY0A	TY0
rna23236	152	+	gene19478	35	1	NC_007314.5	CDS	1.05506	TY0A	TY0
rna23236	1571	+	gene19478	91	0.9104	NC_007314.5	CDS	1.79221	TY0A	TY0
rna28198	3178	+	gene23336	15	0.9286	NC_007317.6	three_prime_UTR	2.67212	TY0A	TY0
rna28198	1080	+	gene23336	7	1	NC_007317.6	CDS	1.41563	TY0A	TY0
gene23336.t3	3082	+	gene23336	9	1	NC_007317.6	three_prime_UTR	2.67212	TY0A	TY0
gene23336.t3	984	+	gene23336	7	1	NC_007317.6	CDS	1.38961	TY0A	TY0
gene23336.t3	1100	+	gene23336	8	1	NC_007317.6	CDS	1.44341	TY0A	TY0
rna1795	2598	+	gene1503	22	0.9333	NC_007300.6	three_prime_UTR	2.08128	TY0A	TY0
rna1796	2508	+	gene1503	13	1	NC_007300.6	three_prime_UTR	2.08128	TY0A	TY0
gene20099.t1	277	-	gene20099	34	0.9286	NC_007315.6	CDS	1.24887	TY0A	TY0
gene20099.t1	1677	-	gene20099	45	0.9302	NC_007315.6	three_prime_UTR	2.71646	TY0A	TY0
gene23996.t13	2792	+	gene23996	5	1	NC_007318.6	three_prime_UTR	2.2831	TY0A	TY0
[truncated: 30,718 more rows]
