# Supplementary material for: MAEL gene contributes to bovine testicular development through the m5C-mediated splicing
Source: iScience. 2023 Jan 6;26(2):105941. doi: 10.1016/j.isci.2023.105941 (PMC9876746; doi:10.1016/j.isci.2023.105941)
Supplement: Data S1. Tables S1–S4 [file mmc2.zip › Supplemental file sets/Table S4.xlsx]

## Sheet: Table S3
Table S4. Information on the m5C sites based on DRS
ID	Pos	Strand	Gene	Depth	Fraction	Chr	Gene_Struc	rel_location	Sample	Group
gene18257.t1	591	+	gene18257	12	1	NC_007313.6	CDS	1.40465	TY0A	TY0
gene21152.t3	988	+	gene21152	12	0.9167	NC_007316.6	three_prime_UTR	2.51653	TY0A	TY0
gene21152.t3	1173	+	gene21152	25	0.96	NC_007316.6	three_prime_UTR	2.89876	TY0A	TY0
rna25397	68	+	gene21152	15	1	NC_007316.6	CDS	1.04046	TY0A	TY0
rna25397	862	+	gene21152	45	0.9333	NC_007316.6	three_prime_UTR	2.07025	TY0A	TY0
rna25397	858	+	gene21152	40	0.975	NC_007316.6	three_prime_UTR	2.06198	TY0A	TY0
rna25397	1255	+	gene21152	50	1	NC_007316.6	three_prime_UTR	2.88223	TY0A	TY0
rna25397	342	+	gene21152	60	0.9333	NC_007316.6	CDS	1.38685	TY0A	TY0
rna25397	1263	+	gene21152	125	0.944	NC_007316.6	three_prime_UTR	2.89876	TY0A	TY0
rna25397	25	+	gene21152	69	0.9855	NC_007316.6	five_prime_UTR	0.705882	TY0A	TY0
rna25397	1273	+	gene21152	83	0.9277	NC_007316.6	three_prime_UTR	2.91942	TY0A	TY0
rna25397	152	+	gene21152	68	0.9118	NC_007316.6	CDS	1.14665	TY0A	TY0
rna25397	713	+	gene21152	124	0.9919	NC_007316.6	CDS	1.85588	TY0A	TY0
rna25397	923	+	gene21152	30	0.9333	NC_007316.6	three_prime_UTR	2.19628	TY0A	TY0
rna25397	1303	+	gene21152	63	0.9841	NC_007316.6	three_prime_UTR	2.9814	TY0A	TY0
rna25397	1174	+	gene21152	52	0.9615	NC_007316.6	three_prime_UTR	2.71488	TY0A	TY0
rna25397	920	+	gene21152	27	0.9259	NC_007316.6	three_prime_UTR	2.19008	TY0A	TY0
gene21152.t7	1133	+	gene21152	11	0.9091	NC_007316.6	three_prime_UTR	2.91942	TY0A	TY0
gene21152.t7	1163	+	gene21152	13	1	NC_007316.6	three_prime_UTR	2.9814	TY0A	TY0
gene21152.t7	1010	+	gene21152	12	0.9167	NC_007316.6	three_prime_UTR	2.66529	TY0A	TY0
gene21152.t7	573	+	gene21152	12	1	NC_007316.6	CDS	1.81063	TY0A	TY0
gene21152.t7	1057	+	gene21152	17	0.9412	NC_007316.6	three_prime_UTR	2.7624	TY0A	TY0
gene21152.t7	1123	+	gene21152	26	0.9615	NC_007316.6	three_prime_UTR	2.89876	TY0A	TY0
gene21152.t7	1032	+	gene21152	14	1	NC_007316.6	three_prime_UTR	2.71074	TY0A	TY0
gene21152.t7	1115	+	gene21152	11	0.9091	NC_007316.6	three_prime_UTR	2.88223	TY0A	TY0
gene21152.t4	1098	+	gene21152	13	0.9231	NC_007316.6	three_prime_UTR	2.1281	TY0A	TY0
gene21152.t4	812	+	gene21152	12	0.9167	NC_007316.6	CDS	1.71808	TY0A	TY0
gene21152.t4	1463	+	gene21152	16	1	NC_007316.6	three_prime_UTR	2.88223	TY0A	TY0
gene21152.t4	1256	+	gene21152	15	0.9333	NC_007316.6	three_prime_UTR	2.45455	TY0A	TY0
gene21152.t4	1259	+	gene21152	15	1	NC_007316.6	three_prime_UTR	2.46074	TY0A	TY0
gene21152.t4	1382	+	gene21152	17	0.9412	NC_007316.6	three_prime_UTR	2.71488	TY0A	TY0
gene21152.t4	921	+	gene21152	32	1	NC_007316.6	CDS	1.85588	TY0A	TY0
gene21152.t4	1376	+	gene21152	21	0.9524	NC_007316.6	three_prime_UTR	2.70248	TY0A	TY0
gene21152.t4	1511	+	gene21152	13	1	NC_007316.6	three_prime_UTR	2.9814	TY0A	TY0
gene21152.t4	1471	+	gene21152	37	0.973	NC_007316.6	three_prime_UTR	2.89876	TY0A	TY0
gene21152.t5	1536	+	gene21152	14	0.9286	NC_007316.6	three_prime_UTR	2.71074	TY0A	TY0
gene21152.t5	1538	+	gene21152	15	0.9333	NC_007316.6	three_prime_UTR	2.71488	TY0A	TY0
gene21152.t5	1354	+	gene21152	18	1	NC_007316.6	three_prime_UTR	2.33471	TY0A	TY0
gene21152.t5	1174	+	gene21152	17	0.9412	NC_007316.6	CDS	1.97348	TY0A	TY0
gene21152.t5	1514	+	gene21152	15	0.9333	NC_007316.6	three_prime_UTR	2.66529	TY0A	TY0
gene21152.t5	1353	+	gene21152	11	0.9091	NC_007316.6	three_prime_UTR	2.33264	TY0A	TY0
gene21152.t5	1023	+	gene21152	11	0.9091	NC_007316.6	CDS	1.73791	TY0A	TY0
gene21152.t5	1636	+	gene21152	13	0.9231	NC_007316.6	three_prime_UTR	2.91736	TY0A	TY0
gene21152.t5	1637	+	gene21152	14	1	NC_007316.6	three_prime_UTR	2.91942	TY0A	TY0
gene21152.t5	1627	+	gene21152	27	0.963	NC_007316.6	three_prime_UTR	2.89876	TY0A	TY0
gene21152.t5	1077	+	gene21152	13	1	NC_007316.6	CDS	1.82215	TY0A	TY0
gene21152.t2	1079	+	gene21152	12	0.9167	NC_007316.6	three_prime_UTR	2.46074	TY0A	TY0
gene21152.t2	1108	+	gene21152	14	1	NC_007316.6	three_prime_UTR	2.52066	TY0A	TY0
gene21152.t2	1106	+	gene21152	19	1	NC_007316.6	three_prime_UTR	2.51653	TY0A	TY0
gene21152.t2	995	+	gene21152	18	0.9444	NC_007316.6	three_prime_UTR	2.28719	TY0A	TY0
gene21152.t2	1202	+	gene21152	20	0.95	NC_007316.6	three_prime_UTR	2.71488	TY0A	TY0
gene21152.t2	1200	+	gene21152	20	0.95	NC_007316.6	three_prime_UTR	2.71074	TY0A	TY0
gene21152.t2	1331	+	gene21152	17	1	NC_007316.6	three_prime_UTR	2.9814	TY0A	TY0
gene21152.t2	1283	+	gene21152	15	1	NC_007316.6	three_prime_UTR	2.88223	TY0A	TY0
gene21152.t2	1291	+	gene21152	37	0.973	NC_007316.6	three_prime_UTR	2.89876	TY0A	TY0
gene21152.t2	1196	+	gene21152	14	0.9286	NC_007316.6	three_prime_UTR	2.70248	TY0A	TY0
gene21152.t2	838	+	gene21152	21	0.9048	NC_007316.6	CDS	1.96383	TY0A	TY0
gene21152.t2	741	+	gene21152	12	1	NC_007316.6	CDS	1.75745	TY0A	TY0
gene21152.t6	1485	+	gene21152	12	1	NC_007316.6	three_prime_UTR	2.88223	TY0A	TY0
gene21152.t6	1220	+	gene21152	11	1	NC_007316.6	three_prime_UTR	2.33471	TY0A	TY0
rna39451	2714	-	gene32694	15	0.9333	NW_014648481.1	three_prime_UTR	2.34474	TY0A	TY0
rna39451	2775	-	gene32694	14	0.9286	NW_014648481.1	three_prime_UTR	2.3648	TY0A	TY0
rna28346	249	+	gene23447	27	1	NC_007317.6	CDS	1.92887	TY0A	TY0
rna28346	361	+	gene23447	11	1	NC_007317.6	three_prime_UTR	2.20569	TY0A	TY0
rna28346	359	+	gene23447	24	1	NC_007317.6	three_prime_UTR	2.20131	TY0A	TY0
rna36304	1796	-	gene29779	12	0.9167	NC_007329.6	CDS	1.96557	TY0A	TY0
rna36304	1836	-	gene29779	17	1	NC_007329.6	CDS	1.98709	TY0A	TY0
rna36304	2992	-	gene29779	27	1	NC_007329.6	three_prime_UTR	2.75855	TY0A	TY0
rna36304	2317	-	gene29779	26	0.9615	NC_007329.6	three_prime_UTR	2.30584	TY0A	TY0
gene29779.t1	2264	-	gene29779	13	1	NC_007329.6	three_prime_UTR	2.92857	TY0A	TY0
gene29779.t1	376	-	gene29779	21	0.9524	NC_007329.6	CDS	1.33097	TY0A	TY0
gene29779.t1	1589	-	gene29779	17	1	NC_007329.6	three_prime_UTR	2.37438	TY0A	TY0
gene29779.t1	2214	-	gene29779	21	0.9524	NC_007329.6	three_prime_UTR	2.88752	TY0A	TY0
gene29779.t1	1322	-	gene29779	14	1	NC_007329.6	three_prime_UTR	2.15517	TY0A	TY0
gene29779.t1	307	-	gene29779	12	0.9167	NC_007329.6	CDS	1.26991	TY0A	TY0
gene29779.t1	977	-	gene29779	14	0.9286	NC_007329.6	CDS	1.86283	TY0A	TY0
gene29779.t1	1913	-	gene29779	12	0.9167	NC_007329.6	three_prime_UTR	2.64039	TY0A	TY0
gene29779.t1	930	-	gene29779	12	0.9167	NC_007329.6	CDS	1.82124	TY0A	TY0
rna27553	1367	-	gene22818	12	0.9167	NC_007317.6	CDS	1.73671	TY0A	TY0
rna24031	1124	-	gene20088	13	0.9231	NC_007315.6	three_prime_UTR	2.04952	TY0A	TY0
rna24031	1414	-	gene20088	27	1	NC_007315.6	three_prime_UTR	2.28115	TY0A	TY0
rna24031	1224	-	gene20088	77	0.9481	NC_007315.6	three_prime_UTR	2.12939	TY0A	TY0
rna24031	1227	-	gene20088	69	0.971	NC_007315.6	three_prime_UTR	2.13179	TY0A	TY0
rna24031	1968	-	gene20088	17	0.9412	NC_007315.6	three_prime_UTR	2.72364	TY0A	TY0
rna24031	133	-	gene20088	23	1	NC_007315.6	five_prime_UTR	0.534413	TY0A	TY0
rna24031	759	-	gene20088	32	0.9688	NC_007315.6	CDS	1.62808	TY0A	TY0
rna24031	769	-	gene20088	21	0.9524	NC_007315.6	CDS	1.64039	TY0A	TY0
rna24031	1887	-	gene20088	11	1	NC_007315.6	three_prime_UTR	2.65895	TY0A	TY0
rna24031	1853	-	gene20088	109	0.9633	NC_007315.6	three_prime_UTR	2.63179	TY0A	TY0
rna24031	1568	-	gene20088	48	0.9375	NC_007315.6	three_prime_UTR	2.40415	TY0A	TY0
rna24031	1864	-	gene20088	16	0.9375	NC_007315.6	three_prime_UTR	2.64058	TY0A	TY0
rna24031	212	-	gene20088	17	0.9412	NC_007315.6	five_prime_UTR	0.854251	TY0A	TY0
rna24031	1857	-	gene20088	125	0.92	NC_007315.6	three_prime_UTR	2.63498	TY0A	TY0
rna24031	2159	-	gene20088	82	0.9756	NC_007315.6	three_prime_UTR	2.8762	TY0A	TY0
rna24031	2203	-	gene20088	100	0.97	NC_007315.6	three_prime_UTR	2.91134	TY0A	TY0
rna34268	1634	-	gene28190	22	0.9545	NC_007326.6	three_prime_UTR	2.54675	TY0A	TY0
rna34268	1329	-	gene28190	12	1	NC_007326.6	CDS	1.95419	TY0A	TY0
rna34268	1374	-	gene28190	12	1	NC_007326.6	three_prime_UTR	2.01829	TY0A	TY0
rna34268	1582	-	gene28190	19	1	NC_007326.6	three_prime_UTR	2.44106	TY0A	TY0
rna34268	1088	-	gene28190	11	1	NC_007326.6	CDS	1.63874	TY0A	TY0
rna3493	698	+	gene2918	36	0.9722	NC_007301.6	CDS	1.58409	TY0A	TY0
rna3493	858	+	gene2918	76	0.9605	NC_007301.6	CDS	1.94773	TY0A	TY0
rna3493	670	+	gene2918	49	0.9796	NC_007301.6	CDS	1.52045	TY0A	TY0
rna3493	729	+	gene2918	35	0.9429	NC_007301.6	CDS	1.65455	TY0A	TY0
rna3493	649	+	gene2918	37	0.973	NC_007301.6	CDS	1.47273	TY0A	TY0
rna36088	742	-	gene29609	11	0.9091	NC_007329.6	three_prime_UTR	2.65217	TY0A	TY0
rna36088	304	-	gene29609	33	0.9394	NC_007329.6	CDS	1.31711	TY0A	TY0
rna36088	691	-	gene29609	14	0.9286	NC_007329.6	CDS	1.96644	TY0A	TY0
rna36088	693	-	gene29609	13	1	NC_007329.6	CDS	1.9698	TY0A	TY0
rna36088	243	-	gene29609	20	0.95	NC_007329.6	CDS	1.21477	TY0A	TY0
rna36088	241	-	gene29609	11	0.9091	NC_007329.6	CDS	1.21141	TY0A	TY0
rna7287	1583	-	gene6111	14	0.9286	NC_007303.6	three_prime_UTR	2.04244	TY0A	TY0
rna7287	219	-	gene6111	17	0.9412	NC_007303.6	CDS	1.11493	TY0A	TY0
rna7287	1488	-	gene6111	18	0.9444	NC_007303.6	CDS	1.9531	TY0A	TY0
rna7287	669	-	gene6111	12	1	NC_007303.6	CDS	1.41215	TY0A	TY0
rna7287	712	-	gene6111	14	1	NC_007303.6	CDS	1.44055	TY0A	TY0
rna7287	1367	-	gene6111	12	1	NC_007303.6	CDS	1.87318	TY0A	TY0
rna7287	1368	-	gene6111	38	0.9737	NC_007303.6	CDS	1.87384	TY0A	TY0
rna7287	1748	-	gene6111	28	0.9643	NC_007303.6	three_prime_UTR	2.34686	TY0A	TY0
rna7287	595	-	gene6111	11	1	NC_007303.6	CDS	1.36328	TY0A	TY0
rna7287	1492	-	gene6111	22	0.9091	NC_007303.6	CDS	1.95575	TY0A	TY0
gene27471.t1	2544	-	gene27471	12	0.9167	NC_007326.6	three_prime_UTR	2.30912	TY0A	TY0
rna33327	1692	-	gene27471	17	1	NC_007326.6	CDS	1.94783	TY0A	TY0
rna33327	963	-	gene27471	12	0.9167	NC_007326.6	CDS	1.52052	TY0A	TY0
rna33327	1122	-	gene27471	11	1	NC_007326.6	CDS	1.61372	TY0A	TY0
rna33327	891	-	gene27471	11	0.9091	NC_007326.6	CDS	1.47831	TY0A	TY0
rna32814	1372	+	gene27109	13	1	NC_007325.6	three_prime_UTR	2.23038	TY0A	TY0
rna28541	1925	+	gene23569	33	0.9091	NC_007317.6	three_prime_UTR	2.91724	TY0A	TY0
rna28541	247	+	gene23569	55	1	NC_007317.6	five_prime_UTR	0.76875	TY0A	TY0
rna28541	845	+	gene23569	85	0.9765	NC_007317.6	CDS	1.48879	TY0A	TY0
rna28541	1575	+	gene23569	153	0.9346	NC_007317.6	three_prime_UTR	2.31379	TY0A	TY0
rna28541	1273	+	gene23569	99	0.9899	NC_007317.6	CDS	1.88879	TY0A	TY0
rna28541	1692	+	gene23569	44	1	NC_007317.6	three_prime_UTR	2.51552	TY0A	TY0
rna28541	1794	+	gene23569	132	0.9091	NC_007317.6	three_prime_UTR	2.69138	TY0A	TY0
rna28541	756	+	gene23569	32	0.9688	NC_007317.6	CDS	1.40561	TY0A	TY0
rna28541	1797	+	gene23569	35	0.9714	NC_007317.6	three_prime_UTR	2.69655	TY0A	TY0
rna29372	5283	+	gene24281	45	0.9556	NC_007319.6	three_prime_UTR	2.66417	TY0A	TY0
rna29372	5558	+	gene24281	11	0.9091	NC_007319.6	three_prime_UTR	2.76231	TY0A	TY0
rna29372	3352	+	gene24281	11	1	NC_007319.6	CDS	1.97944	TY0A	TY0
rna29372	344	+	gene24281	13	0.9231	NC_007319.6	CDS	1.08313	TY0A	TY0
rna29372	2315	+	gene24281	12	0.9167	NC_007319.6	CDS	1.67044	TY0A	TY0
rna29372	448	+	gene24281	11	1	NC_007319.6	CDS	1.11412	TY0A	TY0
rna29372	5609	+	gene24281	11	0.9091	NC_007319.6	three_prime_UTR	2.78051	TY0A	TY0
rna29372	5536	+	gene24281	31	1	NC_007319.6	three_prime_UTR	2.75446	TY0A	TY0
rna29372	742	+	gene24281	12	1	NC_007319.6	CDS	1.20173	TY0A	TY0
rna29372	4167	+	gene24281	14	0.9286	NC_007319.6	three_prime_UTR	2.26588	TY0A	TY0
rna29372	3694	+	gene24281	12	1	NC_007319.6	three_prime_UTR	2.09707	TY0A	TY0
rna29372	5722	+	gene24281	37	0.9459	NC_007319.6	three_prime_UTR	2.82084	TY0A	TY0
rna29372	5000	+	gene24281	26	1	NC_007319.6	three_prime_UTR	2.56317	TY0A	TY0
rna29372	5894	+	gene24281	31	0.9032	NC_007319.6	three_prime_UTR	2.88223	TY0A	TY0
rna29372	559	+	gene24281	20	1	NC_007319.6	CDS	1.1472	TY0A	TY0
rna29372	6095	+	gene24281	14	0.9286	NC_007319.6	three_prime_UTR	2.95396	TY0A	TY0
rna7455	1519	-	gene6319	25	0.92	NC_007303.6	CDS	1.79564	TY0A	TY0
rna7455	1524	-	gene6319	42	0.9524	NC_007303.6	CDS	1.79837	TY0A	TY0
rna7455	119	-	gene6319	15	1	NC_007303.6	CDS	1.0327	TY0A	TY0
rna7455	1143	-	gene6319	19	1	NC_007303.6	CDS	1.59074	TY0A	TY0
rna7455	1522	-	gene6319	68	0.9853	NC_007303.6	CDS	1.79728	TY0A	TY0
rna7455	499	-	gene6319	18	0.9444	NC_007303.6	CDS	1.23978	TY0A	TY0
rna7455	658	-	gene6319	13	1	NC_007303.6	CDS	1.32643	TY0A	TY0
rna7455	500	-	gene6319	31	1	NC_007303.6	CDS	1.24033	TY0A	TY0
rna7455	998	-	gene6319	41	0.9268	NC_007303.6	CDS	1.51172	TY0A	TY0
rna7455	1808	-	gene6319	65	0.9538	NC_007303.6	CDS	1.95313	TY0A	TY0
rna7455	1142	-	gene6319	27	0.963	NC_007303.6	CDS	1.59019	TY0A	TY0
rna7455	1527	-	gene6319	36	0.9444	NC_007303.6	CDS	1.8	TY0A	TY0
rna7455	2047	-	gene6319	20	1	NC_007303.6	three_prime_UTR	2.90476	TY0A	TY0
rna7455	379	-	gene6319	17	1	NC_007303.6	CDS	1.17439	TY0A	TY0
rna7455	2052	-	gene6319	55	0.9818	NC_007303.6	three_prime_UTR	2.93452	TY0A	TY0
rna7455	884	-	gene6319	12	0.9167	NC_007303.6	CDS	1.44959	TY0A	TY0
rna4688	1124	-	gene3966	12	1	NC_007301.6	CDS	1.6277	TY0A	TY0
rna4688	1301	-	gene3966	31	0.9355	NC_007301.6	CDS	1.74015	TY0A	TY0
rna4688	1665	-	gene3966	21	0.9524	NC_007301.6	CDS	1.97141	TY0A	TY0
rna4688	951	-	gene3966	11	1	NC_007301.6	CDS	1.51779	TY0A	TY0
rna4688	170	-	gene3966	14	0.9286	NC_007301.6	CDS	1.0216	TY0A	TY0
rna4688	917	-	gene3966	11	0.9091	NC_007301.6	CDS	1.49619	TY0A	TY0
rna4688	1334	-	gene3966	18	1	NC_007301.6	CDS	1.76112	TY0A	TY0
rna4688	1750	-	gene3966	20	1	NC_007301.6	three_prime_UTR	2.12621	TY0A	TY0
rna4688	1914	-	gene3966	24	0.9167	NC_007301.6	three_prime_UTR	2.65696	TY0A	TY0
rna4688	751	-	gene3966	12	0.9167	NC_007301.6	CDS	1.39072	TY0A	TY0
rna18272	768	-	gene15257	13	0.9231	NC_007310.6	CDS	1.88279	TY0A	TY0
rna18272	651	-	gene15257	15	0.9333	NC_007310.6	CDS	1.7092	TY0A	TY0
rna18272	492	-	gene15257	13	1	NC_007310.6	CDS	1.47329	TY0A	TY0
rna18272	221	-	gene15257	18	0.9444	NC_007310.6	CDS	1.07122	TY0A	TY0
rna31868	2708	+	gene26243	11	0.9091	NC_007324.6	three_prime_UTR	2.87881	TY0A	TY0
rna31868	504	+	gene26243	16	1	NC_007324.6	CDS	1.38932	TY0A	TY0
rna3973	2513	-	gene3338	45	0.9333	NC_007301.6	CDS	1.80604	TY0A	TY0
rna3973	3022	-	gene3338	38	0.9474	NC_007301.6	CDS	1.97509	TY0A	TY0
rna3973	846	-	gene3338	33	1	NC_007301.6	CDS	1.25241	TY0A	TY0
rna3973	1977	-	gene3338	18	1	NC_007301.6	CDS	1.62803	TY0A	TY0
rna3973	3019	-	gene3338	45	0.9778	NC_007301.6	CDS	1.97409	TY0A	TY0
rna3973	2380	-	gene3338	11	0.9091	NC_007301.6	CDS	1.76187	TY0A	TY0
rna3973	2753	-	gene3338	38	0.9737	NC_007301.6	CDS	1.88575	TY0A	TY0
rna3973	843	-	gene3338	21	0.9524	NC_007301.6	CDS	1.25141	TY0A	TY0
rna3973	1595	-	gene3338	37	0.973	NC_007301.6	CDS	1.50116	TY0A	TY0
rna3973	103	-	gene3338	17	0.9412	NC_007301.6	CDS	1.00565	TY0A	TY0
rna3973	1592	-	gene3338	36	0.9167	NC_007301.6	CDS	1.50017	TY0A	TY0
rna3973	1553	-	gene3338	22	0.9091	NC_007301.6	CDS	1.48721	TY0A	TY0
rna3973	136	-	gene3338	16	0.9375	NC_007301.6	CDS	1.01661	TY0A	TY0
rna3973	1810	-	gene3338	16	0.9375	NC_007301.6	CDS	1.57257	TY0A	TY0
rna3973	1723	-	gene3338	35	0.9143	NC_007301.6	CDS	1.54367	TY0A	TY0
rna3973	833	-	gene3338	24	0.9583	NC_007301.6	CDS	1.24809	TY0A	TY0
rna3973	2636	-	gene3338	39	0.9487	NC_007301.6	CDS	1.84689	TY0A	TY0
rna3973	2278	-	gene3338	13	0.9231	NC_007301.6	CDS	1.728	TY0A	TY0
rna28156	840	+	gene23297	11	1	NC_007317.6	CDS	1.41477	TY0A	TY0
rna28156	271	+	gene23297	13	1	NC_007317.6	CDS	1.03289	TY0A	TY0
rna28156	273	+	gene23297	13	0.9231	NC_007317.6	CDS	1.03423	TY0A	TY0
rna28156	981	+	gene23297	16	1	NC_007317.6	CDS	1.5094	TY0A	TY0
rna28156	475	+	gene23297	11	0.9091	NC_007317.6	CDS	1.1698	TY0A	TY0
rna28156	1197	+	gene23297	21	0.9524	NC_007317.6	CDS	1.65436	TY0A	TY0
rna28156	671	+	gene23297	12	0.9167	NC_007317.6	CDS	1.30134	TY0A	TY0
rna28156	1160	+	gene23297	11	1	NC_007317.6	CDS	1.62953	TY0A	TY0
rna34863	584	+	gene28660	11	0.9091	NC_007327.6	CDS	1.54611	TY0A	TY0
rna34863	1334	+	gene28660	11	0.9091	NC_007327.6	three_prime_UTR	2.24585	TY0A	TY0
rna34863	1503	+	gene28660	25	1	NC_007327.6	three_prime_UTR	2.37945	TY0A	TY0
rna34863	1183	+	gene28660	15	0.9333	NC_007327.6	three_prime_UTR	2.12648	TY0A	TY0
gene21087.t2	155	+	gene21087	20	0.95	NC_007316.6	CDS	1.17466	TY0A	TY0
rna25314	956	+	gene21087	14	0.9286	NC_007316.6	three_prime_UTR	2.74895	TY0A	TY0
rna25314	346	+	gene21087	11	0.9091	NC_007316.6	CDS	1.17466	TY0A	TY0
gene21087.t1	217	+	gene21087	17	1	NC_007316.6	CDS	1.17466	TY0A	TY0
gene21087.t1	226	+	gene21087	11	0.9091	NC_007316.6	CDS	1.19194	TY0A	TY0
rna38491	1070	+	gene31662	17	0.9412	NC_007331.5	three_prime_UTR	2.31318	TY0A	TY0
rna38491	2038	+	gene31662	15	0.9333	NC_007331.5	three_prime_UTR	2.86537	TY0A	TY0
rna38491	36	+	gene31662	17	0.9412	NC_007331.5	CDS	1.0082	TY0A	TY0
rna38491	1586	+	gene31662	24	0.9167	NC_007331.5	three_prime_UTR	2.60753	TY0A	TY0
rna38491	2206	+	gene31662	13	0.9231	NC_007331.5	three_prime_UTR	2.96121	TY0A	TY0
gene21390.t1	282	+	gene21390	22	1	NC_007316.6	five_prime_UTR	0.704261	TY0A	TY0
gene21390.t1	775	+	gene21390	12	1	NC_007316.6	three_prime_UTR	2.78125	TY0A	TY0
gene21390.t1	767	+	gene21390	21	0.9048	NC_007316.6	three_prime_UTR	2.73125	TY0A	TY0
gene21390.t1	663	+	gene21390	12	1	NC_007316.6	three_prime_UTR	2.08125	TY0A	TY0
gene21390.t1	470	+	gene21390	17	1	NC_007316.6	CDS	1.27823	TY0A	TY0
gene21390.t1	626	+	gene21390	14	1	NC_007316.6	CDS	1.90726	TY0A	TY0
gene21390.t1	552	+	gene21390	25	0.96	NC_007316.6	CDS	1.60887	TY0A	TY0
gene14441.t1	1939	+	gene14441	25	1	NC_007309.6	three_prime_UTR	2.64488	TY0A	TY0
gene14441.t1	967	+	gene14441	24	1	NC_007309.6	CDS	1.86404	TY0A	TY0
gene14441.t1	1891	+	gene14441	67	1	NC_007309.6	three_prime_UTR	2.60709	TY0A	TY0
gene14441.t1	1653	+	gene14441	51	0.902	NC_007309.6	three_prime_UTR	2.41969	TY0A	TY0
gene14441.t1	1914	+	gene14441	39	1	NC_007309.6	three_prime_UTR	2.6252	TY0A	TY0
gene14441.t1	1900	+	gene14441	12	1	NC_007309.6	three_prime_UTR	2.61417	TY0A	TY0
gene14441.t1	1382	+	gene14441	15	1	NC_007309.6	three_prime_UTR	2.2063	TY0A	TY0
gene14441.t1	1894	+	gene14441	22	1	NC_007309.6	three_prime_UTR	2.60945	TY0A	TY0
gene14441.t1	1727	+	gene14441	15	1	NC_007309.6	three_prime_UTR	2.47795	TY0A	TY0
gene14441.t1	1881	+	gene14441	25	0.92	NC_007309.6	three_prime_UTR	2.59921	TY0A	TY0
gene14441.t1	2042	+	gene14441	12	1	NC_007309.6	three_prime_UTR	2.72598	TY0A	TY0
gene14441.t1	1170	+	gene14441	17	1	NC_007309.6	three_prime_UTR	2.03937	TY0A	TY0
gene14441.t1	1874	+	gene14441	36	1	NC_007309.6	three_prime_UTR	2.5937	TY0A	TY0
rna17201	1914	+	gene14441	99	1	NC_007309.6	three_prime_UTR	2.60709	TY0A	TY0
rna17201	990	+	gene14441	69	1	NC_007309.6	CDS	1.84394	TY0A	TY0
rna17201	961	+	gene14441	64	0.9375	NC_007309.6	CDS	1.81417	TY0A	TY0
rna17201	1917	+	gene14441	39	0.9744	NC_007309.6	three_prime_UTR	2.60945	TY0A	TY0
rna17201	1904	+	gene14441	32	0.9688	NC_007309.6	three_prime_UTR	2.59921	TY0A	TY0
rna17201	846	+	gene14441	27	0.9259	NC_007309.6	CDS	1.6961	TY0A	TY0
rna17201	1937	+	gene14441	48	0.9583	NC_007309.6	three_prime_UTR	2.6252	TY0A	TY0
rna17201	2065	+	gene14441	28	0.9643	NC_007309.6	three_prime_UTR	2.72598	TY0A	TY0
rna17201	1940	+	gene14441	12	1	NC_007309.6	three_prime_UTR	2.62756	TY0A	TY0
rna17201	854	+	gene14441	43	0.9302	NC_007309.6	CDS	1.70431	TY0A	TY0
rna17201	1897	+	gene14441	41	1	NC_007309.6	three_prime_UTR	2.5937	TY0A	TY0
rna17201	482	+	gene14441	39	1	NC_007309.6	CDS	1.32238	TY0A	TY0
rna17201	2291	+	gene14441	52	0.9231	NC_007309.6	three_prime_UTR	2.90394	TY0A	TY0
rna17201	1193	+	gene14441	41	0.9756	NC_007309.6	three_prime_UTR	2.03937	TY0A	TY0
rna17201	1405	+	gene14441	32	1	NC_007309.6	three_prime_UTR	2.2063	TY0A	TY0
rna17201	479	+	gene14441	15	0.9333	NC_007309.6	CDS	1.3193	TY0A	TY0
rna17201	2132	+	gene14441	12	0.9167	NC_007309.6	three_prime_UTR	2.77874	TY0A	TY0
rna17201	1100	+	gene14441	15	1	NC_007309.6	CDS	1.95688	TY0A	TY0
rna17201	1032	+	gene14441	23	1	NC_007309.6	CDS	1.88706	TY0A	TY0
rna17201	1750	+	gene14441	15	1	NC_007309.6	three_prime_UTR	2.47795	TY0A	TY0
rna17201	31	+	gene14441	16	0.9375	NC_007309.6	five_prime_UTR	0.180723	TY0A	TY0
rna17201	1962	+	gene14441	19	1	NC_007309.6	three_prime_UTR	2.64488	TY0A	TY0
gene14441.t2	1999	+	gene14441	32	0.9688	NC_007309.6	three_prime_UTR	2.6252	TY0A	TY0
gene14441.t2	1979	+	gene14441	28	1	NC_007309.6	three_prime_UTR	2.60945	TY0A	TY0
gene14441.t2	1255	+	gene14441	33	0.9091	NC_007309.6	three_prime_UTR	2.03937	TY0A	TY0
gene14441.t2	1976	+	gene14441	79	1	NC_007309.6	three_prime_UTR	2.60709	TY0A	TY0
gene14441.t2	1052	+	gene14441	28	0.9643	NC_007309.6	CDS	1.8495	TY0A	TY0
gene14441.t2	1959	+	gene14441	44	1	NC_007309.6	three_prime_UTR	2.5937	TY0A	TY0
gene14441.t2	1738	+	gene14441	37	0.9459	NC_007309.6	three_prime_UTR	2.41969	TY0A	TY0
gene14441.t2	1480	+	gene14441	21	0.9048	NC_007309.6	three_prime_UTR	2.21654	TY0A	TY0
gene14441.t2	2024	+	gene14441	18	0.9444	NC_007309.6	three_prime_UTR	2.64488	TY0A	TY0
gene14441.t2	1479	+	gene14441	31	0.9355	NC_007309.6	three_prime_UTR	2.21575	TY0A	TY0
gene14441.t2	1467	+	gene14441	21	1	NC_007309.6	three_prime_UTR	2.2063	TY0A	TY0
gene14441.t2	1966	+	gene14441	28	0.9643	NC_007309.6	three_prime_UTR	2.59921	TY0A	TY0
gene14441.t2	1517	+	gene14441	41	0.9512	NC_007309.6	three_prime_UTR	2.24567	TY0A	TY0
gene14441.t2	1812	+	gene14441	12	0.9167	NC_007309.6	three_prime_UTR	2.47795	TY0A	TY0
rna21913	3953	-	gene18322	11	1	NC_007313.6	three_prime_UTR	2.28939	TY0A	TY0
rna21913	3507	-	gene18322	24	0.9583	NC_007313.6	CDS	1.9068	TY0A	TY0
rna21913	3915	-	gene18322	25	0.92	NC_007313.6	three_prime_UTR	2.1672	TY0A	TY0
rna21913	3506	-	gene18322	28	0.9286	NC_007313.6	CDS	1.90654	TY0A	TY0
rna21913	2598	-	gene18322	14	0.9286	NC_007313.6	CDS	1.66815	TY0A	TY0
rna21913	3956	-	gene18322	12	1	NC_007313.6	three_prime_UTR	2.29904	TY0A	TY0
rna21913	3156	-	gene18322	16	1	NC_007313.6	CDS	1.81465	TY0A	TY0
rna21913	3896	-	gene18322	13	1	NC_007313.6	three_prime_UTR	2.10611	TY0A	TY0
rna35018	1565	+	gene28781	11	1	NC_007327.6	three_prime_UTR	2.22447	TY0A	TY0
rna35018	1385	+	gene28781	11	0.9091	NC_007327.6	three_prime_UTR	2.05888	TY0A	TY0
rna35652	12255	-	gene29225	12	1	NC_007328.5	three_prime_UTR	2.9176	TY0A	TY0
rna35652	11995	-	gene29225	16	1	NC_007328.5	three_prime_UTR	2.80116	TY0A	TY0
rna35652	11921	-	gene29225	14	0.9286	NC_007328.5	three_prime_UTR	2.76803	TY0A	TY0
rna3128	1146	-	gene2625	11	1	NC_007301.6	CDS	1.74145	TY0A	TY0
rna3128	2396	-	gene2625	11	1	NC_007301.6	three_prime_UTR	2.79915	TY0A	TY0
rna3128	1383	-	gene2625	11	0.9091	NC_007301.6	CDS	1.93912	TY0A	TY0
rna3128	2371	-	gene2625	16	1	NC_007301.6	three_prime_UTR	2.77787	TY0A	TY0
rna6706	1797	-	gene5591	11	1	NC_007303.6	three_prime_UTR	2.43421	TY0A	TY0
rna6706	1031	-	gene5591	29	0.9655	NC_007303.6	CDS	1.5048	TY0A	TY0
rna6706	985	-	gene5591	15	0.9333	NC_007303.6	CDS	1.46463	TY0A	TY0
rna6706	1241	-	gene5591	11	1	NC_007303.6	CDS	1.68821	TY0A	TY0
rna6706	1580	-	gene5591	49	0.9796	NC_007303.6	CDS	1.98428	TY0A	TY0
rna6706	1536	-	gene5591	18	0.9444	NC_007303.6	CDS	1.94585	TY0A	TY0
rna6706	1533	-	gene5591	42	1	NC_007303.6	CDS	1.94323	TY0A	TY0
rna6706	1530	-	gene5591	19	1	NC_007303.6	CDS	1.94061	TY0A	TY0
rna6706	132	-	gene5591	19	1	NC_007303.6	five_prime_UTR	0.290466	TY0A	TY0
rna31020	2425	+	gene25529	27	0.963	NC_007320.6	three_prime_UTR	2.8921	TY0A	TY0
rna31020	2371	+	gene25529	32	1	NC_007320.6	three_prime_UTR	2.85402	TY0A	TY0
rna31020	620	+	gene25529	18	1	NC_007320.6	CDS	1.53454	TY0A	TY0
rna31020	624	+	gene25529	14	1	NC_007320.6	CDS	1.538	TY0A	TY0
rna31020	1278	+	gene25529	19	1	NC_007320.6	three_prime_UTR	2.08322	TY0A	TY0
rna31020	643	+	gene25529	11	1	NC_007320.6	CDS	1.5544	TY0A	TY0
rna31020	1090	+	gene25529	12	0.9167	NC_007320.6	CDS	1.94041	TY0A	TY0
rna31020	1318	+	gene25529	23	0.913	NC_007320.6	three_prime_UTR	2.11142	TY0A	TY0
rna31020	787	+	gene25529	15	1	NC_007320.6	CDS	1.67876	TY0A	TY0
rna27413	1609	-	gene22697	46	0.913	NC_007317.6	three_prime_UTR	2.424	TY0A	TY0
rna27413	938	-	gene22697	46	1	NC_007317.6	CDS	1.55543	TY0A	TY0
rna27413	1005	-	gene22697	29	1	NC_007317.6	CDS	1.62898	TY0A	TY0
rna27413	1861	-	gene22697	69	0.971	NC_007317.6	three_prime_UTR	2.8272	TY0A	TY0
rna27413	1443	-	gene22697	15	0.9333	NC_007317.6	three_prime_UTR	2.1584	TY0A	TY0
rna27413	1569	-	gene22697	32	0.9062	NC_007317.6	three_prime_UTR	2.36	TY0A	TY0
rna27413	1759	-	gene22697	53	0.9811	NC_007317.6	three_prime_UTR	2.664	TY0A	TY0
rna27413	412	-	gene22697	31	0.9677	NC_007317.6	five_prime_UTR	0.955814	TY0A	TY0
rna27413	1413	-	gene22697	17	1	NC_007317.6	three_prime_UTR	2.1104	TY0A	TY0
rna27413	1829	-	gene22697	66	0.9545	NC_007317.6	three_prime_UTR	2.776	TY0A	TY0
rna27413	858	-	gene22697	11	0.9091	NC_007317.6	CDS	1.46762	TY0A	TY0
rna27413	1828	-	gene22697	64	0.9375	NC_007317.6	three_prime_UTR	2.7744	TY0A	TY0
rna27413	857	-	gene22697	18	0.9444	NC_007317.6	CDS	1.46652	TY0A	TY0
rna26847	644	-	gene22251	32	0.9375	NC_007317.6	CDS	1.76252	TY0A	TY0
rna26847	729	-	gene22251	34	0.9706	NC_007317.6	CDS	1.92022	TY0A	TY0
rna26847	808	-	gene22251	13	1	NC_007317.6	three_prime_UTR	2.41667	TY0A	TY0
rna1721	2822	-	gene1426	16	1	NC_007300.6	three_prime_UTR	2.58723	TY0A	TY0
rna1721	1542	-	gene1426	11	1	NC_007300.6	CDS	1.89802	TY0A	TY0
rna1721	2659	-	gene1426	13	1	NC_007300.6	three_prime_UTR	2.50053	TY0A	TY0
rna4149	4363	+	gene3498	20	1	NC_007301.6	three_prime_UTR	2.95426	TY0A	TY0
rna4149	4387	+	gene3498	28	0.9643	NC_007301.6	three_prime_UTR	2.97319	TY0A	TY0
rna4149	3973	+	gene3498	16	1	NC_007301.6	three_prime_UTR	2.64669	TY0A	TY0
rna4149	2470	+	gene3498	11	1	NC_007301.6	CDS	1.77836	TY0A	TY0
rna20911	456	-	gene17370	126	0.9762	NC_007313.6	CDS	1.86338	TY0A	TY0
rna20911	119	-	gene17370	27	0.963	NC_007313.6	CDS	1.22391	TY0A	TY0
rna20911	111	-	gene17370	11	1	NC_007313.6	CDS	1.20873	TY0A	TY0
rna20911	503	-	gene17370	12	0.9167	NC_007313.6	CDS	1.95256	TY0A	TY0
rna20911	459	-	gene17370	220	0.9955	NC_007313.6	CDS	1.86907	TY0A	TY0
rna20911	509	-	gene17370	52	0.9231	NC_007313.6	CDS	1.96395	TY0A	TY0
rna20911	377	-	gene17370	149	0.9866	NC_007313.6	CDS	1.71347	TY0A	TY0
rna20911	458	-	gene17370	224	0.9955	NC_007313.6	CDS	1.86717	TY0A	TY0
gene22542.t1	1450	+	gene22542	17	0.9412	NC_007317.6	three_prime_UTR	2.0054	TY0A	TY0
gene22542.t1	1451	+	gene22542	16	0.9375	NC_007317.6	three_prime_UTR	2.00567	TY0A	TY0
gene22542.t1	966	+	gene22542	12	0.9167	NC_007317.6	CDS	1.58587	TY0A	TY0
gene22542.t5	4700	+	gene22542	14	1	NC_007317.6	three_prime_UTR	2.73554	TY0A	TY0
gene22542.t5	5141	+	gene22542	13	1	NC_007317.6	three_prime_UTR	2.84943	TY0A	TY0
gene22542.t5	4901	+	gene22542	11	0.9091	NC_007317.6	three_prime_UTR	2.78745	TY0A	TY0
gene22542.t5	5339	+	gene22542	12	1	NC_007317.6	three_prime_UTR	2.90057	TY0A	TY0
gene22542.t5	5527	+	gene22542	11	1	NC_007317.6	three_prime_UTR	2.94912	TY0A	TY0
gene22542.t5	4670	+	gene22542	11	0.9091	NC_007317.6	three_prime_UTR	2.72779	TY0A	TY0
gene22542.t5	4731	+	gene22542	11	1	NC_007317.6	three_prime_UTR	2.74354	TY0A	TY0
gene22542.t5	5336	+	gene22542	27	0.9259	NC_007317.6	three_prime_UTR	2.89979	TY0A	TY0
rna27117	953	+	gene22463	80	0.9375	NC_007317.6	CDS	1.67734	TY0A	TY0
rna27117	380	+	gene22463	12	1	NC_007317.6	CDS	1.19461	TY0A	TY0
rna27117	349	+	gene22463	43	1	NC_007317.6	CDS	1.16849	TY0A	TY0
rna27117	265	+	gene22463	18	0.9444	NC_007317.6	CDS	1.09773	TY0A	TY0
rna34968	906	+	gene28748	159	0.956	NC_007327.6	three_prime_UTR	2.01201	TY0A	TY0
rna34968	312	+	gene28748	241	0.9668	NC_007327.6	CDS	1.32798	TY0A	TY0
rna34968	945	+	gene28748	112	0.9464	NC_007327.6	three_prime_UTR	2.0789	TY0A	TY0
rna34968	179	+	gene28748	159	0.9308	NC_007327.6	CDS	1.17546	TY0A	TY0
rna34968	954	+	gene28748	258	0.9651	NC_007327.6	three_prime_UTR	2.09434	TY0A	TY0
rna34968	423	+	gene28748	60	1	NC_007327.6	CDS	1.45528	TY0A	TY0
rna34968	253	+	gene28748	11	1	NC_007327.6	CDS	1.26032	TY0A	TY0
rna34968	783	+	gene28748	143	0.993	NC_007327.6	CDS	1.86812	TY0A	TY0
rna34968	1231	+	gene28748	64	0.9375	NC_007327.6	three_prime_UTR	2.56947	TY0A	TY0
rna34968	765	+	gene28748	279	0.9749	NC_007327.6	CDS	1.84748	TY0A	TY0
gene18637.t1	2422	+	gene18637	11	0.9091	NC_007313.6	three_prime_UTR	2.80628	TY0A	TY0
gene18637.t1	2430	+	gene18637	28	1	NC_007313.6	three_prime_UTR	2.81061	TY0A	TY0
gene18637.t1	2449	+	gene18637	15	1	NC_007313.6	three_prime_UTR	2.82089	TY0A	TY0
gene18637.t1	1438	+	gene18637	16	0.9375	NC_007313.6	three_prime_UTR	2.27381	TY0A	TY0
gene18637.t1	1534	+	gene18637	13	0.9231	NC_007313.6	three_prime_UTR	2.32576	TY0A	TY0
rna21859	2205	+	gene18268	15	0.9333	NC_007313.6	three_prime_UTR	2.94529	TY0A	TY0
gene28483.t2	2442	-	gene28483	11	0.9091	NC_007327.6	three_prime_UTR	2.77261	TY0A	TY0
gene28483.t2	1833	-	gene28483	11	0.9091	NC_007327.6	three_prime_UTR	2.37353	TY0A	TY0
gene28483.t2	1291	-	gene28483	11	0.9091	NC_007327.6	three_prime_UTR	2.01835	TY0A	TY0
rna34618	2587	-	gene28483	31	0.9032	NC_007327.6	three_prime_UTR	2.75811	TY0A	TY0
rna34618	2034	-	gene28483	18	0.9444	NC_007327.6	three_prime_UTR	2.46411	TY0A	TY0
rna34618	858	-	gene28483	21	0.9048	NC_007327.6	CDS	1.72166	TY0A	TY0
rna34618	1845	-	gene28483	23	0.9565	NC_007327.6	three_prime_UTR	2.36364	TY0A	TY0
rna34618	1230	-	gene28483	14	1	NC_007327.6	three_prime_UTR	2.03668	TY0A	TY0
rna34618	758	-	gene28483	12	1	NC_007327.6	CDS	1.62949	TY0A	TY0
rna34618	1189	-	gene28483	40	0.975	NC_007327.6	three_prime_UTR	2.01489	TY0A	TY0
rna34618	279	-	gene28483	23	1	NC_007327.6	CDS	1.18802	TY0A	TY0
rna34618	1193	-	gene28483	31	0.9677	NC_007327.6	three_prime_UTR	2.01701	TY0A	TY0
rna34618	811	-	gene28483	34	0.9706	NC_007327.6	CDS	1.67834	TY0A	TY0
rna34618	1086	-	gene28483	24	0.9167	NC_007327.6	CDS	1.9318	TY0A	TY0
rna34618	879	-	gene28483	16	1	NC_007327.6	CDS	1.74101	TY0A	TY0
rna34618	1145	-	gene28483	13	0.9231	NC_007327.6	CDS	1.98618	TY0A	TY0
rna34618	1496	-	gene28483	14	0.9286	NC_007327.6	three_prime_UTR	2.1781	TY0A	TY0
rna34618	1143	-	gene28483	11	1	NC_007327.6	CDS	1.98433	TY0A	TY0
rna34618	2293	-	gene28483	28	0.9286	NC_007327.6	three_prime_UTR	2.60181	TY0A	TY0
rna34618	2356	-	gene28483	22	0.9545	NC_007327.6	three_prime_UTR	2.6353	TY0A	TY0
gene28483.t1	2297	-	gene28483	12	1	NC_007327.6	three_prime_UTR	2.77261	TY0A	TY0
rna11171	35	-	gene9373	16	1	NC_007305.6	CDS	1.05657	TY0A	TY0
rna11171	141	-	gene9373	13	1	NC_007305.6	CDS	1.23295	TY0A	TY0
gene21291.t1	1992	+	gene21291	15	1	NC_007316.6	three_prime_UTR	2.07522	TY0A	TY0
gene21291.t1	1875	+	gene21291	25	0.92	NC_007316.6	three_prime_UTR	2.04201	TY0A	TY0
gene21291.t1	857	+	gene21291	13	0.9231	NC_007316.6	CDS	1.27523	TY0A	TY0
gene21291.t1	585	+	gene21291	12	0.9167	NC_007316.6	CDS	1.04837	TY0A	TY0
gene21291.t1	1565	+	gene21291	32	1	NC_007316.6	CDS	1.86572	TY0A	TY0
gene21291.t1	720	+	gene21291	11	0.9091	NC_007316.6	CDS	1.16097	TY0A	TY0
gene21291.t1	1647	+	gene21291	44	0.9545	NC_007316.6	CDS	1.93411	TY0A	TY0
gene21291.t1	1731	+	gene21291	34	0.9412	NC_007316.6	three_prime_UTR	2.00114	TY0A	TY0
gene21291.t1	1667	+	gene21291	35	0.9714	NC_007316.6	CDS	1.95079	TY0A	TY0
rna25581	1403	+	gene21291	11	1	NC_007316.6	three_prime_UTR	2.27574	TY0A	TY0
rna25581	1185	+	gene21291	17	1	NC_007316.6	CDS	1.8435	TY0A	TY0
rna25581	1019	+	gene21291	11	1	NC_007316.6	CDS	1.40318	TY0A	TY0
rna25581	1248	+	gene21291	18	0.9444	NC_007316.6	three_prime_UTR	2.00524	TY0A	TY0
gene27355.t9	4383	-	gene27355	13	1	NC_007325.6	three_prime_UTR	2.6626	TY0A	TY0
gene27355.t9	3020	-	gene27355	12	0.9167	NC_007325.6	three_prime_UTR	2.27616	TY0A	TY0
gene27355.t9	2547	-	gene27355	11	1	NC_007325.6	three_prime_UTR	2.14205	TY0A	TY0
gene27355.t9	3019	-	gene27355	12	0.9167	NC_007325.6	three_prime_UTR	2.27587	TY0A	TY0
rna26926	365	+	gene22320	46	1	NC_007317.6	CDS	1.34173	TY0A	TY0
rna26926	778	+	gene22320	127	0.9685	NC_007317.6	three_prime_UTR	2.74837	TY0A	TY0
rna26926	722	+	gene22320	147	0.9456	NC_007317.6	three_prime_UTR	2.56536	TY0A	TY0
rna26926	811	+	gene22320	195	0.9077	NC_007317.6	three_prime_UTR	2.85621	TY0A	TY0
rna26926	624	+	gene22320	223	0.9686	NC_007317.6	three_prime_UTR	2.2451	TY0A	TY0
gene25960.t2	2490	+	gene25960	17	1	NC_007324.6	three_prime_UTR	2.46579	TY0A	TY0
gene25960.t2	2000	+	gene25960	12	1	NC_007324.6	CDS	1.91256	TY0A	TY0
gene25960.t2	2408	+	gene25960	12	1	NC_007324.6	three_prime_UTR	2.35789	TY0A	TY0
gene25960.t2	2446	+	gene25960	12	1	NC_007324.6	three_prime_UTR	2.40789	TY0A	TY0
gene25960.t2	2406	+	gene25960	22	1	NC_007324.6	three_prime_UTR	2.35526	TY0A	TY0
gene25960.t2	1999	+	gene25960	11	0.9091	NC_007324.6	CDS	1.91192	TY0A	TY0
gene25960.t2	2570	+	gene25960	16	0.9375	NC_007324.6	three_prime_UTR	2.57105	TY0A	TY0
gene25960.t2	2179	+	gene25960	12	1	NC_007324.6	three_prime_UTR	2.05658	TY0A	TY0
rna31534	1841	+	gene25960	12	0.9167	NC_007324.6	three_prime_UTR	2.33421	TY0A	TY0
rna31534	1840	+	gene25960	13	0.9231	NC_007324.6	three_prime_UTR	2.33289	TY0A	TY0
rna31534	2267	+	gene25960	12	0.9167	NC_007324.6	three_prime_UTR	2.89474	TY0A	TY0
rna10851	193	-	gene9082	18	1	NC_007305.6	CDS	1.26916	TY0A	TY0
rna10851	1396	-	gene9082	27	0.963	NC_007305.6	three_prime_UTR	2.56119	TY0A	TY0
rna27645	2607	-	gene22885	11	0.9091	NC_007317.6	three_prime_UTR	2.65157	TY0A	TY0
rna27645	3489	-	gene22885	33	1	NC_007317.6	three_prime_UTR	2.98166	TY0A	TY0
rna27645	3493	-	gene22885	17	0.9412	NC_007317.6	three_prime_UTR	2.98316	TY0A	TY0
rna27645	2901	-	gene22885	11	0.9091	NC_007317.6	three_prime_UTR	2.7616	TY0A	TY0
rna27645	1409	-	gene22885	11	1	NC_007317.6	three_prime_UTR	2.20322	TY0A	TY0
rna27645	1411	-	gene22885	12	0.9167	NC_007317.6	three_prime_UTR	2.20397	TY0A	TY0
rna27645	3119	-	gene22885	12	0.9167	NC_007317.6	three_prime_UTR	2.84319	TY0A	TY0
rna27645	874	-	gene22885	13	0.9231	NC_007317.6	three_prime_UTR	2.00299	TY0A	TY0
rna27645	2997	-	gene22885	17	0.9412	NC_007317.6	three_prime_UTR	2.79753	TY0A	TY0
rna27645	1300	-	gene22885	13	0.9231	NC_007317.6	three_prime_UTR	2.16243	TY0A	TY0
rna27645	1448	-	gene22885	18	0.9444	NC_007317.6	three_prime_UTR	2.21781	TY0A	TY0
rna27645	1499	-	gene22885	12	0.9167	NC_007317.6	three_prime_UTR	2.2369	TY0A	TY0
rna25843	550	+	gene21476	11	1	NC_007316.6	five_prime_UTR	0.713914	TY0A	TY0
rna25843	431	+	gene21476	12	1	NC_007316.6	five_prime_UTR	0.559168	TY0A	TY0
rna25843	218	+	gene21476	11	0.9091	NC_007316.6	five_prime_UTR	0.282185	TY0A	TY0
rna25843	2094	+	gene21476	12	1	NC_007316.6	CDS	1.86358	TY0A	TY0
rna19178	980	-	gene15933	44	0.9091	NC_007311.6	three_prime_UTR	2.34227	TY0A	TY0
rna19178	486	-	gene15933	15	1	NC_007311.6	CDS	1.59767	TY0A	TY0
rna19178	946	-	gene15933	30	0.9333	NC_007311.6	three_prime_UTR	2.28864	TY0A	TY0
rna19178	1153	-	gene15933	17	0.9412	NC_007311.6	three_prime_UTR	2.61514	TY0A	TY0
rna19178	691	-	gene15933	16	0.9375	NC_007311.6	CDS	1.8965	TY0A	TY0
rna19178	682	-	gene15933	13	0.9231	NC_007311.6	CDS	1.88338	TY0A	TY0
rna19178	798	-	gene15933	33	0.9091	NC_007311.6	three_prime_UTR	2.05521	TY0A	TY0
rna19178	814	-	gene15933	39	0.9231	NC_007311.6	three_prime_UTR	2.08044	TY0A	TY0
rna19178	249	-	gene15933	13	0.9231	NC_007311.6	CDS	1.25219	TY0A	TY0
rna24486	2323	-	gene20447	11	1	NC_007315.6	three_prime_UTR	2.22842	TY0A	TY0
rna24486	2206	-	gene20447	11	1	NC_007315.6	three_prime_UTR	2.07304	TY0A	TY0
rna24486	1944	-	gene20447	11	0.9091	NC_007315.6	CDS	1.89129	TY0A	TY0
rna24486	2506	-	gene20447	17	0.9412	NC_007315.6	three_prime_UTR	2.47145	TY0A	TY0
rna37085	1240	+	gene30466	23	0.9565	NC_007330.6	three_prime_UTR	2.33766	TY0A	TY0
rna37085	211	+	gene30466	16	0.9375	NC_007330.6	CDS	1.15911	TY0A	TY0
rna22201	4315	-	gene18656	15	1	NC_007313.6	CDS	1.8442	TY0A	TY0
rna22201	4307	-	gene18656	13	0.9231	NC_007313.6	CDS	1.8424	TY0A	TY0
rna22201	4310	-	gene18656	17	1	NC_007313.6	CDS	1.84308	TY0A	TY0
rna22201	5143	-	gene18656	12	0.9167	NC_007313.6	three_prime_UTR	2.42138	TY0A	TY0
rna22201	4914	-	gene18656	27	0.963	NC_007313.6	CDS	1.97887	TY0A	TY0
rna22201	4761	-	gene18656	16	1	NC_007313.6	CDS	1.94447	TY0A	TY0
rna22201	3891	-	gene18656	11	1	NC_007313.6	CDS	1.74888	TY0A	TY0
rna22201	4611	-	gene18656	18	1	NC_007313.6	CDS	1.91075	TY0A	TY0
rna24941	1032	-	gene20811	17	0.9412	NC_007316.6	three_prime_UTR	2.0661	TY0A	TY0
rna24941	1158	-	gene20811	34	0.9412	NC_007316.6	three_prime_UTR	2.27966	TY0A	TY0
rna24941	236	-	gene20811	12	1	NC_007316.6	CDS	1.18884	TY0A	TY0
rna24941	1030	-	gene20811	46	0.9783	NC_007316.6	three_prime_UTR	2.06271	TY0A	TY0
rna24941	1360	-	gene20811	30	0.9333	NC_007316.6	three_prime_UTR	2.62203	TY0A	TY0
rna24941	1448	-	gene20811	24	0.9167	NC_007316.6	three_prime_UTR	2.77119	TY0A	TY0
rna24941	634	-	gene20811	40	0.975	NC_007316.6	CDS	1.61588	TY0A	TY0
rna24941	1010	-	gene20811	25	0.92	NC_007316.6	three_prime_UTR	2.02881	TY0A	TY0
rna24941	538	-	gene20811	33	0.9697	NC_007316.6	CDS	1.51288	TY0A	TY0
rna24941	536	-	gene20811	51	0.9608	NC_007316.6	CDS	1.51073	TY0A	TY0
rna24941	1524	-	gene20811	11	0.9091	NC_007316.6	three_prime_UTR	2.9	TY0A	TY0
rna24941	1482	-	gene20811	11	1	NC_007316.6	three_prime_UTR	2.82881	TY0A	TY0
rna24941	1342	-	gene20811	41	0.9024	NC_007316.6	three_prime_UTR	2.59153	TY0A	TY0
rna24941	809	-	gene20811	14	0.9286	NC_007316.6	CDS	1.80365	TY0A	TY0
rna24941	207	-	gene20811	20	0.95	NC_007316.6	CDS	1.15773	TY0A	TY0
rna24941	871	-	gene20811	12	1	NC_007316.6	CDS	1.87017	TY0A	TY0
rna20029	1590	-	gene16569	18	0.9444	NC_007312.6	CDS	1.67234	TY0A	TY0
rna20029	1258	-	gene16569	11	1	NC_007312.6	five_prime_UTR	0.988208	TY0A	TY0
rna20029	1429	-	gene16569	18	1	NC_007312.6	CDS	1.32979	TY0A	TY0
rna20029	1450	-	gene16569	13	1	NC_007312.6	CDS	1.37447	TY0A	TY0
rna29736	1535	+	gene24571	22	0.9545	NC_007319.6	three_prime_UTR	2.51039	TY0A	TY0
rna29736	496	+	gene24571	14	0.9286	NC_007319.6	CDS	1.32702	TY0A	TY0
rna29736	1347	+	gene24571	13	1	NC_007319.6	three_prime_UTR	2.07621	TY0A	TY0
rna20601	237	-	gene17053	46	0.9783	NC_007312.6	CDS	1.07353	TY0A	TY0
rna20601	1280	-	gene17053	785	0.935	NC_007312.6	three_prime_UTR	2.81262	TY0A	TY0
rna20601	231	-	gene17053	138	0.9928	NC_007312.6	CDS	1.06471	TY0A	TY0
rna20601	796	-	gene17053	432	0.9306	NC_007312.6	CDS	1.89559	TY0A	TY0
rna20601	118	-	gene17053	575	0.9287	NC_007312.6	five_prime_UTR	0.632432	TY0A	TY0
rna20601	1281	-	gene17053	932	0.9335	NC_007312.6	three_prime_UTR	2.8146	TY0A	TY0
rna20601	1041	-	gene17053	355	0.9239	NC_007312.6	three_prime_UTR	2.34122	TY0A	TY0
rna20601	699	-	gene17053	162	0.9259	NC_007312.6	CDS	1.75294	TY0A	TY0
rna20601	708	-	gene17053	666	0.958	NC_007312.6	CDS	1.76618	TY0A	TY0
rna20601	546	-	gene17053	456	0.9057	NC_007312.6	CDS	1.52794	TY0A	TY0
rna20601	268	-	gene17053	144	0.9097	NC_007312.6	CDS	1.11912	TY0A	TY0
rna20601	270	-	gene17053	329	0.9058	NC_007312.6	CDS	1.12206	TY0A	TY0
rna20601	216	-	gene17053	285	0.9754	NC_007312.6	CDS	1.04265	TY0A	TY0
rna20601	307	-	gene17053	35	0.9429	NC_007312.6	CDS	1.17647	TY0A	TY0
rna20601	1202	-	gene17053	792	0.9331	NC_007312.6	three_prime_UTR	2.65878	TY0A	TY0
rna20601	1100	-	gene17053	438	0.9064	NC_007312.6	three_prime_UTR	2.45759	TY0A	TY0
rna20601	531	-	gene17053	249	0.9116	NC_007312.6	CDS	1.50588	TY0A	TY0
rna37136	949	-	gene30513	37	1	NC_007330.6	CDS	1.61983	TY0A	TY0
rna37136	946	-	gene30513	48	0.9792	NC_007330.6	CDS	1.61758	TY0A	TY0
rna37136	1287	-	gene30513	22	0.9545	NC_007330.6	CDS	1.87378	TY0A	TY0
rna37136	867	-	gene30513	34	0.9118	NC_007330.6	CDS	1.55823	TY0A	TY0
rna37136	1475	-	gene30513	32	0.9062	NC_007330.6	three_prime_UTR	2.03193	TY0A	TY0
rna37136	175	-	gene30513	30	0.9667	NC_007330.6	CDS	1.03832	TY0A	TY0
rna37136	1835	-	gene30513	14	0.9286	NC_007330.6	three_prime_UTR	2.63697	TY0A	TY0
rna37136	1836	-	gene30513	13	0.9231	NC_007330.6	three_prime_UTR	2.63866	TY0A	TY0
rna37136	591	-	gene30513	38	0.9211	NC_007330.6	CDS	1.35086	TY0A	TY0
gene29336.t1	1452	+	gene29336	11	1	NC_007328.5	three_prime_UTR	2.81854	TY0A	TY0
rna35780	1316	+	gene29336	65	0.9846	NC_007328.5	three_prime_UTR	2.3432	TY0A	TY0
rna35780	1244	+	gene29336	49	0.9388	NC_007328.5	three_prime_UTR	2.20118	TY0A	TY0
rna35780	271	+	gene29336	38	0.9211	NC_007328.5	CDS	1.22804	TY0A	TY0
rna35780	1435	+	gene29336	14	1	NC_007328.5	three_prime_UTR	2.57791	TY0A	TY0
rna35780	1394	+	gene29336	13	0.9231	NC_007328.5	three_prime_UTR	2.49704	TY0A	TY0
rna35780	239	+	gene29336	38	1	NC_007328.5	CDS	1.19965	TY0A	TY0
rna35780	1107	+	gene29336	42	0.9286	NC_007328.5	CDS	1.96983	TY0A	TY0
rna35780	1100	+	gene29336	24	0.9167	NC_007328.5	CDS	1.96362	TY0A	TY0
rna35780	1438	+	gene29336	28	1	NC_007328.5	three_prime_UTR	2.58383	TY0A	TY0
gene27950.t1	2295	-	gene27950	11	0.9091	NC_007326.6	three_prime_UTR	2.43357	TY0A	TY0
rna7599	1652	+	gene6448	12	0.9167	NC_007303.6	three_prime_UTR	2.15245	TY0A	TY0
rna7599	865	+	gene6448	12	0.9167	NC_007303.6	CDS	1.54804	TY0A	TY0
rna7599	712	+	gene6448	13	1	NC_007303.6	CDS	1.44452	TY0A	TY0
rna7599	1179	+	gene6448	17	1	NC_007303.6	CDS	1.76049	TY0A	TY0
rna7599	1650	+	gene6448	13	0.9231	NC_007303.6	three_prime_UTR	2.14987	TY0A	TY0
rna7599	1406	+	gene6448	33	0.9394	NC_007303.6	CDS	1.91407	TY0A	TY0
rna7599	444	+	gene6448	12	0.9167	NC_007303.6	CDS	1.26319	TY0A	TY0
rna7599	1407	+	gene6448	32	0.9375	NC_007303.6	CDS	1.91475	TY0A	TY0
rna21698	1155	+	gene18131	18	1	NC_007313.6	CDS	1.88203	TY0A	TY0
rna21698	546	+	gene18131	15	1	NC_007313.6	CDS	1.32074	TY0A	TY0
rna21698	1173	+	gene18131	22	0.9091	NC_007313.6	CDS	1.89862	TY0A	TY0
rna21698	752	+	gene18131	13	0.9231	NC_007313.6	CDS	1.5106	TY0A	TY0
gene16512.t4	1691	+	gene16512	11	0.9091	NC_007312.6	three_prime_UTR	2.29724	TY0A	TY0
rna13850	1949	-	gene11562	11	1	NC_007307.6	three_prime_UTR	2.81725	TY0A	TY0
gene19100.t1	682	+	gene19100	17	1	NC_007314.5	three_prime_UTR	2.03025	TY0A	TY0
gene19100.t1	206	+	gene19100	13	1	NC_007314.5	five_prime_UTR	0.491607	TY0A	TY0
gene19100.t1	337	+	gene19100	12	1	NC_007314.5	five_prime_UTR	0.805755	TY0A	TY0
gene19100.t1	208	+	gene19100	13	1	NC_007314.5	five_prime_UTR	0.496403	TY0A	TY0
gene19100.t1	338	+	gene19100	16	1	NC_007314.5	five_prime_UTR	0.808153	TY0A	TY0
gene19100.t1	693	+	gene19100	11	0.9091	NC_007314.5	three_prime_UTR	2.04982	TY0A	TY0
gene19100.t1	494	+	gene19100	22	1	NC_007314.5	CDS	1.30612	TY0A	TY0
gene19100.t1	748	+	gene19100	12	1	NC_007314.5	three_prime_UTR	2.14769	TY0A	TY0
gene19100.t1	307	+	gene19100	14	0.9286	NC_007314.5	five_prime_UTR	0.733813	TY0A	TY0
rna32749	779	+	gene27045	23	0.913	NC_007325.6	CDS	1.44714	TY0A	TY0
rna32749	1039	+	gene27045	11	1	NC_007325.6	CDS	1.63286	TY0A	TY0
rna32749	39	+	gene27045	18	0.9444	NC_007325.6	five_prime_UTR	0.251656	TY0A	TY0
rna32749	849	+	gene27045	20	1	NC_007325.6	CDS	1.49714	TY0A	TY0
gene11057.t1	1731	-	gene11057	19	1	NC_007306.6	CDS	1.93191	TY0A	TY0
gene11057.t1	1727	-	gene11057	15	0.9333	NC_007306.6	CDS	1.92884	TY0A	TY0
gene11057.t1	1830	-	gene11057	15	0.9333	NC_007306.6	three_prime_UTR	2.00158	TY0A	TY0
gene11057.t1	1655	-	gene11057	13	1	NC_007306.6	CDS	1.87376	TY0A	TY0
gene11057.t1	1529	-	gene11057	14	1	NC_007306.6	CDS	1.77735	TY0A	TY0
gene11057.t1	5948	-	gene11057	11	0.9091	NC_007306.6	three_prime_UTR	2.72671	TY0A	TY0
rna13254	1097	-	gene11057	21	1	NC_007306.6	CDS	1.78666	TY0A	TY0
rna13254	926	-	gene11057	21	0.9524	NC_007306.6	CDS	1.66129	TY0A	TY0
rna13254	1223	-	gene11057	19	1	NC_007306.6	CDS	1.87903	TY0A	TY0
rna13254	1398	-	gene11057	12	0.9167	NC_007306.6	three_prime_UTR	2.025	TY0A	TY0
rna13254	213	-	gene11057	11	0.9091	NC_007306.6	CDS	1.13856	TY0A	TY0
rna13254	1106	-	gene11057	18	0.9444	NC_007306.6	CDS	1.79326	TY0A	TY0
rna13254	188	-	gene11057	15	1	NC_007306.6	CDS	1.12023	TY0A	TY0
rna14482	2019	+	gene12078	11	1	NC_007308.6	three_prime_UTR	2.21277	TY0A	TY0
rna38988	1045	-	gene32163	61	0.918	NC_007331.5	CDS	1.85597	TY0A	TY0
rna38988	1574	-	gene32163	13	0.9231	NC_007331.5	three_prime_UTR	2.7957	TY0A	TY0
rna38988	850	-	gene32163	62	0.9677	NC_007331.5	CDS	1.67821	TY0A	TY0
rna38988	316	-	gene32163	11	0.9091	NC_007331.5	CDS	1.19143	TY0A	TY0
rna38988	894	-	gene32163	74	0.9054	NC_007331.5	CDS	1.71832	TY0A	TY0
rna1929	3420	-	gene1601	16	1	NC_007300.6	CDS	1.98022	TY0A	TY0
rna1929	3031	-	gene1601	11	1	NC_007300.6	CDS	1.86869	TY0A	TY0
rna1929	3324	-	gene1601	15	1	NC_007300.6	CDS	1.95269	TY0A	TY0
gene13144.t7	603	+	gene13144	13	1	NC_007308.6	CDS	1.43888	TY0A	TY0
rna15612	536	+	gene13144	12	0.9167	NC_007308.6	CDS	1.50978	TY0A	TY0
rna15612	478	+	gene13144	13	0.9231	NC_007308.6	CDS	1.43888	TY0A	TY0
rna15612	918	+	gene13144	18	0.9444	NC_007308.6	CDS	1.97677	TY0A	TY0
rna30758	26	-	gene25330	13	1	NC_007320.6	five_prime_UTR	0.138122	TY0A	TY0
rna30758	740	-	gene25330	24	0.9583	NC_007320.6	CDS	1.99464	TY0A	TY0
rna30758	784	-	gene25330	15	0.9333	NC_007320.6	three_prime_UTR	2.22099	TY0A	TY0
rna30758	337	-	gene25330	29	0.931	NC_007320.6	CDS	1.275	TY0A	TY0
gene17067.t1	569	+	gene17067	15	1	NC_007312.6	three_prime_UTR	2.00913	TY0A	TY0
rna20614	373	+	gene17067	73	0.9726	NC_007312.6	three_prime_UTR	2.20301	TY0A	TY0
rna7869	3328	-	gene6657	21	0.9048	NC_007303.6	three_prime_UTR	2.90395	TY0A	TY0
rna7869	2855	-	gene6657	17	0.9412	NC_007303.6	three_prime_UTR	2.74836	TY0A	TY0
rna7869	2785	-	gene6657	15	0.9333	NC_007303.6	three_prime_UTR	2.72533	TY0A	TY0
rna7869	2832	-	gene6657	21	1	NC_007303.6	three_prime_UTR	2.74079	TY0A	TY0
rna7869	1603	-	gene6657	11	0.9091	NC_007303.6	three_prime_UTR	2.33651	TY0A	TY0
rna7869	734	-	gene6657	12	0.9167	NC_007303.6	three_prime_UTR	2.05066	TY0A	TY0
rna7869	2853	-	gene6657	12	0.9167	NC_007303.6	three_prime_UTR	2.7477	TY0A	TY0
rna7869	510	-	gene6657	11	1	NC_007303.6	CDS	1.80939	TY0A	TY0
gene3943.t1	1374	-	gene3943	12	1	NC_007301.6	three_prime_UTR	2.87973	TY0A	TY0
rna4656	728	-	gene3943	165	0.9273	NC_007301.6	three_prime_UTR	2.21469	TY0A	TY0
rna4656	384	-	gene3943	55	1	NC_007301.6	five_prime_UTR	0.929612	TY0A	TY0
rna29857	306	+	gene24677	11	0.9091	NC_007319.6	CDS	1.43779	TY0A	TY0
gene25501.t3	3202	+	gene25501	11	1	NC_007320.6	three_prime_UTR	2.46371	TY0A	TY0
rna29284	1855	+	gene24205	36	1	NC_007318.6	three_prime_UTR	2.03457	TY0A	TY0
rna29284	1362	+	gene24205	18	1	NC_007318.6	CDS	1.70421	TY0A	TY0
rna29284	26	+	gene24205	13	1	NC_007318.6	five_prime_UTR	0.112613	TY0A	TY0
rna29284	1417	+	gene24205	82	0.9146	NC_007318.6	CDS	1.73824	TY0A	TY0
rna29284	1820	+	gene24205	34	0.9706	NC_007318.6	CDS	1.98762	TY0A	TY0
rna29284	423	+	gene24205	16	1	NC_007318.6	CDS	1.12314	TY0A	TY0
rna29284	407	+	gene24205	66	0.9394	NC_007318.6	CDS	1.11324	TY0A	TY0
rna29284	1901	+	gene24205	22	1	NC_007318.6	three_prime_UTR	2.14815	TY0A	TY0
rna29284	411	+	gene24205	36	0.9722	NC_007318.6	CDS	1.11572	TY0A	TY0
rna29284	2156	+	gene24205	159	0.9623	NC_007318.6	three_prime_UTR	2.77778	TY0A	TY0
rna29284	798	+	gene24205	101	0.9307	NC_007318.6	CDS	1.3552	TY0A	TY0
rna29284	2147	+	gene24205	135	0.9259	NC_007318.6	three_prime_UTR	2.75556	TY0A	TY0
rna29284	1150	+	gene24205	42	0.9048	NC_007318.6	CDS	1.57302	TY0A	TY0
rna29284	1153	+	gene24205	102	1	NC_007318.6	CDS	1.57488	TY0A	TY0
rna29284	1244	+	gene24205	15	1	NC_007318.6	CDS	1.63119	TY0A	TY0
rna29284	1884	+	gene24205	58	0.9828	NC_007318.6	three_prime_UTR	2.10617	TY0A	TY0
rna29284	1751	+	gene24205	102	0.902	NC_007318.6	CDS	1.94493	TY0A	TY0
rna29284	289	+	gene24205	52	0.9615	NC_007318.6	CDS	1.04022	TY0A	TY0
rna29284	658	+	gene24205	22	1	NC_007318.6	CDS	1.26856	TY0A	TY0
rna29284	875	+	gene24205	99	1	NC_007318.6	CDS	1.40285	TY0A	TY0
gene24205.t1	2105	+	gene24205	24	0.9583	NC_007318.6	three_prime_UTR	2.77778	TY0A	TY0
gene24205.t1	1700	+	gene24205	11	0.9091	NC_007318.6	CDS	1.94313	TY0A	TY0
rna33016	5882	+	gene27255	16	0.9375	NC_007325.6	three_prime_UTR	2.15612	TY0A	TY0
rna33016	5966	+	gene27255	11	0.9091	NC_007325.6	three_prime_UTR	2.24473	TY0A	TY0
rna33016	5585	+	gene27255	13	0.9231	NC_007325.6	CDS	1.97389	TY0A	TY0
rna33016	5207	+	gene27255	15	1	NC_007325.6	CDS	1.90721	TY0A	TY0
rna33016	6605	+	gene27255	12	1	NC_007325.6	three_prime_UTR	2.91878	TY0A	TY0
rna33016	6638	+	gene27255	12	0.9167	NC_007325.6	three_prime_UTR	2.95359	TY0A	TY0
rna29741	291	-	gene24577	33	0.9697	NC_007319.6	CDS	1.16583	TY0A	TY0
rna29741	648	-	gene24577	63	0.9841	NC_007319.6	CDS	1.52248	TY0A	TY0
rna29741	249	-	gene24577	14	0.9286	NC_007319.6	CDS	1.12388	TY0A	TY0
rna29741	1017	-	gene24577	17	1	NC_007319.6	CDS	1.89111	TY0A	TY0
rna29741	852	-	gene24577	56	0.9286	NC_007319.6	CDS	1.72627	TY0A	TY0
rna29741	1319	-	gene24577	101	0.9307	NC_007319.6	three_prime_UTR	2.75591	TY0A	TY0
rna29741	317	-	gene24577	55	0.9091	NC_007319.6	CDS	1.19181	TY0A	TY0
rna29741	201	-	gene24577	12	0.9167	NC_007319.6	CDS	1.07592	TY0A	TY0
rna29741	722	-	gene24577	14	1	NC_007319.6	CDS	1.5964	TY0A	TY0
rna29741	225	-	gene24577	24	1	NC_007319.6	CDS	1.0999	TY0A	TY0
rna29741	1170	-	gene24577	95	0.9474	NC_007319.6	three_prime_UTR	2.16929	TY0A	TY0
rna29741	445	-	gene24577	12	1	NC_007319.6	CDS	1.31968	TY0A	TY0
rna29741	1173	-	gene24577	120	1	NC_007319.6	three_prime_UTR	2.1811	TY0A	TY0
gene19521.t1	636	+	gene19521	32	0.9688	NC_007314.5	three_prime_UTR	2.38022	TY0A	TY0
gene19521.t1	896	+	gene19521	11	0.9091	NC_007314.5	three_prime_UTR	2.95165	TY0A	TY0
gene19521.t1	499	+	gene19521	28	0.9643	NC_007314.5	three_prime_UTR	2.07912	TY0A	TY0
gene19521.t1	631	+	gene19521	14	0.9286	NC_007314.5	three_prime_UTR	2.36923	TY0A	TY0
gene19521.t1	833	+	gene19521	11	0.9091	NC_007314.5	three_prime_UTR	2.81319	TY0A	TY0
rna23291	621	+	gene19521	295	0.9254	NC_007314.5	three_prime_UTR	2.25455	TY0A	TY0
rna23291	886	+	gene19521	195	0.9538	NC_007314.5	three_prime_UTR	2.94286	TY0A	TY0
rna729	414	-	gene600	11	0.9091	NC_007299.6	CDS	1.49674	TY0A	TY0
rna729	795	-	gene600	11	1	NC_007299.6	CDS	1.99348	TY0A	TY0
rna729	576	-	gene600	19	0.9474	NC_007299.6	CDS	1.70795	TY0A	TY0
rna729	768	-	gene600	14	0.9286	NC_007299.6	CDS	1.95828	TY0A	TY0
rna729	776	-	gene600	19	0.9474	NC_007299.6	CDS	1.96871	TY0A	TY0
rna729	716	-	gene600	13	1	NC_007299.6	CDS	1.89048	TY0A	TY0
rna34354	522	-	gene28270	22	0.9091	NC_007326.6	CDS	1.37776	TY0A	TY0
rna34354	521	-	gene28270	22	0.9091	NC_007326.6	CDS	1.37703	TY0A	TY0
rna34354	1125	-	gene28270	16	0.9375	NC_007326.6	CDS	1.8218	TY0A	TY0
rna34354	931	-	gene28270	28	0.9643	NC_007326.6	CDS	1.67894	TY0A	TY0
rna34354	1255	-	gene28270	12	0.9167	NC_007326.6	CDS	1.91753	TY0A	TY0
rna34354	1128	-	gene28270	20	0.95	NC_007326.6	CDS	1.82401	TY0A	TY0
rna34354	1316	-	gene28270	24	0.9167	NC_007326.6	CDS	1.96244	TY0A	TY0
rna34354	388	-	gene28270	14	0.9286	NC_007326.6	CDS	1.27909	TY0A	TY0
rna34354	834	-	gene28270	27	1	NC_007326.6	CDS	1.60751	TY0A	TY0
rna16144	1140	-	gene13547	15	1	NC_007309.6	three_prime_UTR	2.49682	TY0A	TY0
rna16144	1230	-	gene13547	14	0.9286	NC_007309.6	three_prime_UTR	2.64013	TY0A	TY0
rna16144	952	-	gene13547	45	0.9778	NC_007309.6	three_prime_UTR	2.19745	TY0A	TY0
rna16144	977	-	gene13547	56	0.9464	NC_007309.6	three_prime_UTR	2.23726	TY0A	TY0
rna16144	791	-	gene13547	11	0.9091	NC_007309.6	CDS	1.95517	TY0A	TY0
rna16144	956	-	gene13547	20	1	NC_007309.6	three_prime_UTR	2.20382	TY0A	TY0
rna16144	598	-	gene13547	21	0.9524	NC_007309.6	CDS	1.71482	TY0A	TY0
rna16144	960	-	gene13547	11	0.9091	NC_007309.6	three_prime_UTR	2.21019	TY0A	TY0
rna16144	1428	-	gene13547	61	1	NC_007309.6	three_prime_UTR	2.95541	TY0A	TY0
rna16134	488	+	gene13538	21	1	NC_007309.6	CDS	1.72261	TY0A	TY0
rna369	2213	+	gene331	17	0.9412	NC_007299.6	CDS	1.66089	TY0A	TY0
rna369	3026	+	gene331	11	1	NC_007299.6	CDS	1.90379	TY0A	TY0
rna369	1264	+	gene331	12	1	NC_007299.6	CDS	1.37735	TY0A	TY0
rna369	3034	+	gene331	17	1	NC_007299.6	CDS	1.90618	TY0A	TY0
rna369	3356	+	gene331	11	1	NC_007299.6	three_prime_UTR	2.00338	TY0A	TY0
rna369	2663	+	gene331	14	1	NC_007299.6	CDS	1.79534	TY0A	TY0
rna369	3744	+	gene331	12	1	NC_007299.6	three_prime_UTR	2.19082	TY0A	TY0
rna7785	1215	-	gene6589	11	0.9091	NC_007303.6	three_prime_UTR	2.73587	TY0A	TY0
rna7785	1040	-	gene6589	11	1	NC_007303.6	three_prime_UTR	2.57368	TY0A	TY0
rna3927	578	+	gene3301	45	1	NC_007301.6	CDS	1.76809	TY0A	TY0
rna3927	575	+	gene3301	14	1	NC_007301.6	CDS	1.76366	TY0A	TY0
rna3927	406	+	gene3301	34	0.9118	NC_007301.6	CDS	1.51403	TY0A	TY0
rna3927	799	+	gene3301	21	1	NC_007301.6	three_prime_UTR	2.36	TY0A	TY0
rna3927	721	+	gene3301	22	0.9545	NC_007301.6	CDS	1.97932	TY0A	TY0
rna3927	724	+	gene3301	37	0.9459	NC_007301.6	CDS	1.98375	TY0A	TY0
rna3927	180	+	gene3301	14	0.9286	NC_007301.6	CDS	1.18021	TY0A	TY0
rna3927	717	+	gene3301	13	0.9231	NC_007301.6	CDS	1.97341	TY0A	TY0
rna5187	1120	+	gene4337	18	0.9444	NC_007301.6	three_prime_UTR	2.46429	TY0A	TY0
rna5187	643	+	gene4337	13	0.9231	NC_007301.6	CDS	1.66303	TY0A	TY0
rna19845	218	+	gene16412	34	0.9412	NC_007311.6	CDS	1.33198	TY0A	TY0
rna8066	1937	+	gene6835	12	0.9167	NC_007303.6	three_prime_UTR	2.79365	TY0A	TY0
rna14210	2154	-	gene11869	11	0.9091	NC_007307.6	three_prime_UTR	2.81886	TY0A	TY0
rna14210	557	-	gene11869	15	1	NC_007307.6	CDS	1.48856	TY0A	TY0
rna14210	2216	-	gene11869	16	0.9375	NC_007307.6	three_prime_UTR	2.86061	TY0A	TY0
rna14210	1753	-	gene11869	40	0.925	NC_007307.6	three_prime_UTR	2.54882	TY0A	TY0
rna14210	2219	-	gene11869	21	0.9524	NC_007307.6	three_prime_UTR	2.86263	TY0A	TY0
rna14210	2303	-	gene11869	31	1	NC_007307.6	three_prime_UTR	2.91919	TY0A	TY0
rna14210	1794	-	gene11869	11	0.9091	NC_007307.6	three_prime_UTR	2.57643	TY0A	TY0
rna14210	418	-	gene11869	20	1	NC_007307.6	CDS	1.30148	TY0A	TY0
rna14210	1391	-	gene11869	25	1	NC_007307.6	three_prime_UTR	2.30505	TY0A	TY0
rna14210	812	-	gene11869	26	1	NC_007307.6	CDS	1.83176	TY0A	TY0
gene32323.t1	1874	-	gene32323	12	0.9167	NC_007331.5	three_prime_UTR	2.52758	TY0A	TY0
rna39163	1592	-	gene32323	31	1	NC_007331.5	CDS	1.9904	TY0A	TY0
rna39163	1377	-	gene32323	54	0.9259	NC_007331.5	CDS	1.85275	TY0A	TY0
rna39163	1378	-	gene32323	55	0.9455	NC_007331.5	CDS	1.85339	TY0A	TY0
rna39163	1380	-	gene32323	70	0.9714	NC_007331.5	CDS	1.85467	TY0A	TY0
rna39163	1381	-	gene32323	59	0.9661	NC_007331.5	CDS	1.85531	TY0A	TY0
rna39163	1382	-	gene32323	35	0.9714	NC_007331.5	CDS	1.85595	TY0A	TY0
rna39163	1871	-	gene32323	71	1	NC_007331.5	three_prime_UTR	2.37199	TY0A	TY0
rna39163	434	-	gene32323	52	0.9615	NC_007331.5	CDS	1.24904	TY0A	TY0
rna39163	2136	-	gene32323	11	0.9091	NC_007331.5	three_prime_UTR	2.74682	TY0A	TY0
rna39163	1234	-	gene32323	72	0.9444	NC_007331.5	CDS	1.7612	TY0A	TY0
rna39163	206	-	gene32323	26	0.9231	NC_007331.5	CDS	1.10307	TY0A	TY0
rna39163	319	-	gene32323	21	0.9524	NC_007331.5	CDS	1.17542	TY0A	TY0
rna39163	591	-	gene32323	48	0.9792	NC_007331.5	CDS	1.34955	TY0A	TY0
rna39163	1002	-	gene32323	32	0.9375	NC_007331.5	CDS	1.61268	TY0A	TY0
rna39163	937	-	gene32323	38	0.9211	NC_007331.5	CDS	1.57106	TY0A	TY0
rna39163	1191	-	gene32323	13	0.9231	NC_007331.5	CDS	1.73367	TY0A	TY0
rna8455	2093	-	gene7086	47	0.9787	NC_007303.6	three_prime_UTR	2.44729	TY0A	TY0
rna8455	2003	-	gene7086	95	1	NC_007303.6	three_prime_UTR	2.36182	TY0A	TY0
rna8455	1558	-	gene7086	58	0.9138	NC_007303.6	CDS	1.95943	TY0A	TY0
rna8455	888	-	gene7086	53	0.9057	NC_007303.6	CDS	1.52801	TY0A	TY0
rna8455	1302	-	gene7086	37	0.9189	NC_007303.6	CDS	1.79459	TY0A	TY0
rna8455	1129	-	gene7086	51	0.902	NC_007303.6	CDS	1.68319	TY0A	TY0
rna8455	1512	-	gene7086	40	0.95	NC_007303.6	CDS	1.92981	TY0A	TY0
rna8455	1687	-	gene7086	49	0.9184	NC_007303.6	three_prime_UTR	2.06173	TY0A	TY0
rna8455	1685	-	gene7086	31	0.9032	NC_007303.6	three_prime_UTR	2.05983	TY0A	TY0
rna8455	1446	-	gene7086	86	0.9884	NC_007303.6	CDS	1.88731	TY0A	TY0
rna8455	169	-	gene7086	16	1	NC_007303.6	CDS	1.06504	TY0A	TY0
rna8455	1441	-	gene7086	52	0.9038	NC_007303.6	CDS	1.8841	TY0A	TY0
rna8455	1443	-	gene7086	55	0.9636	NC_007303.6	CDS	1.88538	TY0A	TY0
rna8455	684	-	gene7086	44	0.9773	NC_007303.6	CDS	1.39665	TY0A	TY0
rna8455	1515	-	gene7086	112	1	NC_007303.6	CDS	1.93175	TY0A	TY0
rna8455	1026	-	gene7086	22	0.9091	NC_007303.6	CDS	1.61687	TY0A	TY0
rna8455	1601	-	gene7086	58	0.9655	NC_007303.6	CDS	1.98712	TY0A	TY0
rna8455	1814	-	gene7086	51	0.9608	NC_007303.6	three_prime_UTR	2.18234	TY0A	TY0
gene7086.t2	1590	-	gene7086	24	1	NC_007303.6	CDS	1.95618	TY0A	TY0
gene7086.t2	1520	-	gene7086	11	1	NC_007303.6	CDS	1.87753	TY0A	TY0
gene7086.t2	2011	-	gene7086	35	0.9714	NC_007303.6	three_prime_UTR	2.36182	TY0A	TY0
gene7086.t2	2101	-	gene7086	24	0.9583	NC_007303.6	three_prime_UTR	2.44729	TY0A	TY0
gene7086.t2	1523	-	gene7086	34	0.9706	NC_007303.6	CDS	1.8809	TY0A	TY0
gene7086.t2	1822	-	gene7086	11	0.9091	NC_007303.6	three_prime_UTR	2.18234	TY0A	TY0
gene7086.t2	1699	-	gene7086	24	0.9167	NC_007303.6	three_prime_UTR	2.06553	TY0A	TY0
gene7086.t2	1609	-	gene7086	24	1	NC_007303.6	CDS	1.97753	TY0A	TY0
gene7086.t2	1872	-	gene7086	11	1	NC_007303.6	three_prime_UTR	2.22982	TY0A	TY0
gene7086.t2	1454	-	gene7086	31	0.9032	NC_007303.6	CDS	1.80337	TY0A	TY0
gene7086.t2	1451	-	gene7086	17	0.9412	NC_007303.6	CDS	1.8	TY0A	TY0
gene7086.t2	2262	-	gene7086	12	0.9167	NC_007303.6	three_prime_UTR	2.60019	TY0A	TY0
gene15926.t1	1531	-	gene15926	11	0.9091	NC_007311.6	three_prime_UTR	2.66771	TY0A	TY0
gene15926.t4	861	-	gene15926	11	1	NC_007311.6	CDS	1.58621	TY0A	TY0
gene15926.t4	1591	-	gene15926	14	0.9286	NC_007311.6	three_prime_UTR	2.78598	TY0A	TY0
gene15926.t4	862	-	gene15926	11	1	NC_007311.6	CDS	1.58701	TY0A	TY0
gene15926.t4	412	-	gene15926	11	1	NC_007311.6	CDS	1.22614	TY0A	TY0
gene15926.t4	803	-	gene15926	12	0.9167	NC_007311.6	CDS	1.5397	TY0A	TY0
gene15926.t4	1459	-	gene15926	13	0.9231	NC_007311.6	three_prime_UTR	2.29889	TY0A	TY0
rna5364	261	+	gene4493	12	0.9167	NC_007302.6	CDS	1.01993	TY0A	TY0
gene4493.t2	315	+	gene4493	16	0.9375	NC_007302.6	CDS	1.01993	TY0A	TY0
rna9386	1640	+	gene7923	11	0.9091	NC_007304.6	CDS	1.42768	TY0A	TY0
rna9091	4564	+	gene7666	20	1	NC_007304.6	three_prime_UTR	2.032	TY0A	TY0
rna9091	4714	+	gene7666	21	0.9048	NC_007304.6	three_prime_UTR	2.152	TY0A	TY0
rna9091	4495	+	gene7666	15	1	NC_007304.6	CDS	1.99344	TY0A	TY0
rna9091	4469	+	gene7666	22	0.9545	NC_007304.6	CDS	1.98735	TY0A	TY0
rna9091	4471	+	gene7666	21	0.9524	NC_007304.6	CDS	1.98782	TY0A	TY0
rna9091	4475	+	gene7666	26	0.9615	NC_007304.6	CDS	1.98875	TY0A	TY0
rna9091	5584	+	gene7666	22	0.9091	NC_007304.6	three_prime_UTR	2.848	TY0A	TY0
rna9091	4829	+	gene7666	12	0.9167	NC_007304.6	three_prime_UTR	2.244	TY0A	TY0
rna9091	5582	+	gene7666	23	0.913	NC_007304.6	three_prime_UTR	2.8464	TY0A	TY0
rna9091	4354	+	gene7666	18	1	NC_007304.6	CDS	1.9604	TY0A	TY0
rna9091	5719	+	gene7666	18	0.9444	NC_007304.6	three_prime_UTR	2.956	TY0A	TY0
rna9091	3955	+	gene7666	12	1	NC_007304.6	CDS	1.86692	TY0A	TY0
rna10562	2339	+	gene8873	11	1	NC_007305.6	three_prime_UTR	2.19821	TY0A	TY0
gene4890.t1	869	-	gene4890	142	0.9014	NC_007302.6	three_prime_UTR	2.15704	TY0A	TY0
gene4890.t1	803	-	gene4890	125	0.912	NC_007302.6	three_prime_UTR	2.00462	TY0A	TY0
gene4890.t1	1146	-	gene4890	11	1	NC_007302.6	three_prime_UTR	2.79677	TY0A	TY0
gene4890.t1	304	-	gene4890	21	0.9048	NC_007302.6	CDS	1.16779	TY0A	TY0
gene4890.t1	297	-	gene4890	31	1	NC_007302.6	CDS	1.15604	TY0A	TY0
gene4890.t1	306	-	gene4890	43	0.907	NC_007302.6	CDS	1.17114	TY0A	TY0
gene4890.t1	469	-	gene4890	112	0.9018	NC_007302.6	CDS	1.44463	TY0A	TY0
gene4890.t1	699	-	gene4890	25	0.96	NC_007302.6	CDS	1.83054	TY0A	TY0
gene4890.t1	265	-	gene4890	16	0.9375	NC_007302.6	CDS	1.10235	TY0A	TY0
gene4890.t1	1005	-	gene4890	44	0.9773	NC_007302.6	three_prime_UTR	2.47113	TY0A	TY0
gene4890.t1	928	-	gene4890	122	0.9508	NC_007302.6	three_prime_UTR	2.2933	TY0A	TY0
gene20627.t1	349	-	gene20627	13	0.9231	NC_007316.6	CDS	1.30393	TY0A	TY0
gene20627.t1	814	-	gene20627	17	0.9412	NC_007316.6	CDS	1.71004	TY0A	TY0
gene20627.t1	1432	-	gene20627	21	0.9524	NC_007316.6	three_prime_UTR	2.87692	TY0A	TY0
gene10736.t1	1270	-	gene10736	25	0.92	NC_007306.6	CDS	1.59347	TY0A	TY0
gene10736.t1	888	-	gene10736	20	0.95	NC_007306.6	CDS	1.36677	TY0A	TY0
gene10736.t1	594	-	gene10736	15	1	NC_007306.6	CDS	1.19228	TY0A	TY0
gene10736.t1	1129	-	gene10736	22	0.9091	NC_007306.6	CDS	1.50979	TY0A	TY0
gene10736.t1	437	-	gene10736	28	1	NC_007306.6	CDS	1.09911	TY0A	TY0
gene10736.t1	918	-	gene10736	22	0.9091	NC_007306.6	CDS	1.38457	TY0A	TY0
gene10736.t1	511	-	gene10736	15	0.9333	NC_007306.6	CDS	1.14303	TY0A	TY0
gene10736.t1	440	-	gene10736	13	1	NC_007306.6	CDS	1.10089	TY0A	TY0
gene10736.t1	439	-	gene10736	13	0.9231	NC_007306.6	CDS	1.1003	TY0A	TY0
gene10736.t1	909	-	gene10736	28	1	NC_007306.6	CDS	1.37923	TY0A	TY0
gene10736.t1	587	-	gene10736	20	0.95	NC_007306.6	CDS	1.18813	TY0A	TY0
gene10736.t1	1488	-	gene10736	32	0.9375	NC_007306.6	CDS	1.72285	TY0A	TY0
gene10736.t1	1959	-	gene10736	41	0.9268	NC_007306.6	three_prime_UTR	2.00641	TY0A	TY0
gene10736.t1	447	-	gene10736	32	0.9062	NC_007306.6	CDS	1.10504	TY0A	TY0
gene10736.t1	2204	-	gene10736	25	1	NC_007306.6	three_prime_UTR	2.52991	TY0A	TY0
gene10736.t1	1847	-	gene10736	45	0.9333	NC_007306.6	CDS	1.93591	TY0A	TY0
gene10736.t1	1803	-	gene10736	42	1	NC_007306.6	CDS	1.90979	TY0A	TY0
rna16912	1565	+	gene14204	15	1	NC_007309.6	three_prime_UTR	2.22034	TY0A	TY0
rna16912	2513	+	gene14204	28	1	NC_007309.6	three_prime_UTR	2.70724	TY0A	TY0
rna16912	1054	+	gene14204	22	0.9545	NC_007309.6	CDS	1.90548	TY0A	TY0
rna16912	1387	+	gene14204	13	0.9231	NC_007309.6	three_prime_UTR	2.12892	TY0A	TY0
rna16912	2439	+	gene14204	11	0.9091	NC_007309.6	three_prime_UTR	2.66923	TY0A	TY0
rna16912	1234	+	gene14204	11	1	NC_007309.6	three_prime_UTR	2.05033	TY0A	TY0
rna16912	918	+	gene14204	18	1	NC_007309.6	CDS	1.74679	TY0A	TY0
rna16912	2453	+	gene14204	25	0.96	NC_007309.6	three_prime_UTR	2.67643	TY0A	TY0
rna16912	939	+	gene14204	11	0.9091	NC_007309.6	CDS	1.7713	TY0A	TY0
rna16912	2646	+	gene14204	17	1	NC_007309.6	three_prime_UTR	2.77555	TY0A	TY0
rna16912	776	+	gene14204	16	1	NC_007309.6	CDS	1.5811	TY0A	TY0
rna16414	1793	+	gene13808	46	0.913	NC_007309.6	three_prime_UTR	2.48	TY0A	TY0
rna16414	1181	+	gene13808	23	1	NC_007309.6	CDS	1.8839	TY0A	TY0
rna16414	1004	+	gene13808	15	1	NC_007309.6	CDS	1.75131	TY0A	TY0
rna16414	1135	+	gene13808	39	0.9744	NC_007309.6	CDS	1.84944	TY0A	TY0
rna16414	1844	+	gene13808	39	0.9744	NC_007309.6	three_prime_UTR	2.53368	TY0A	TY0
rna16414	1796	+	gene13808	39	1	NC_007309.6	three_prime_UTR	2.48316	TY0A	TY0
rna16414	1353	+	gene13808	35	0.9429	NC_007309.6	three_prime_UTR	2.01684	TY0A	TY0
rna16414	1315	+	gene13808	17	1	NC_007309.6	CDS	1.98427	TY0A	TY0
rna16414	2091	+	gene13808	31	0.9677	NC_007309.6	three_prime_UTR	2.79368	TY0A	TY0
rna33199	1087	-	gene27387	98	0.949	NC_007325.6	three_prime_UTR	2.30709	TY0A	TY0
rna33199	1107	-	gene27387	24	0.9583	NC_007325.6	three_prime_UTR	2.46457	TY0A	TY0
rna33199	756	-	gene27387	61	0.9016	NC_007325.6	CDS	1.66513	TY0A	TY0
rna33199	706	-	gene27387	20	1	NC_007325.6	CDS	1.60759	TY0A	TY0
rna33199	486	-	gene27387	74	0.9324	NC_007325.6	CDS	1.35443	TY0A	TY0
rna33199	882	-	gene27387	43	0.9767	NC_007325.6	CDS	1.81013	TY0A	TY0
rna33199	922	-	gene27387	105	0.9048	NC_007325.6	CDS	1.85616	TY0A	TY0
rna33199	305	-	gene27387	84	0.9524	NC_007325.6	CDS	1.14614	TY0A	TY0
rna33199	247	-	gene27387	97	0.9278	NC_007325.6	CDS	1.0794	TY0A	TY0
rna21091	10418	+	gene17520	11	1	NC_007313.6	three_prime_UTR	2.998	TY0A	TY0
rna19203	2677	+	gene15950	12	0.9167	NC_007311.6	three_prime_UTR	2.60738	TY0A	TY0
rna16714	503	-	gene14044	24	0.9167	NC_007309.6	CDS	1.36403	TY0A	TY0
rna16714	1107	-	gene14044	11	1	NC_007309.6	CDS	1.88879	TY0A	TY0
rna16714	1432	-	gene14044	11	1	NC_007309.6	three_prime_UTR	2.76562	TY0A	TY0
gene14044.t3	1788	-	gene14044	11	0.9091	NC_007309.6	three_prime_UTR	2.55435	TY0A	TY0
gene14044.t3	1999	-	gene14044	12	1	NC_007309.6	three_prime_UTR	2.88199	TY0A	TY0
gene14044.t3	2000	-	gene14044	12	1	NC_007309.6	three_prime_UTR	2.88354	TY0A	TY0
gene14044.t3	1627	-	gene14044	20	1	NC_007309.6	three_prime_UTR	2.30435	TY0A	TY0
gene14044.t3	1978	-	gene14044	12	1	NC_007309.6	three_prime_UTR	2.84938	TY0A	TY0
gene14044.t3	770	-	gene14044	11	0.9091	NC_007309.6	CDS	1.42659	TY0A	TY0
rna21277	1911	+	gene17648	30	1	NC_007313.6	CDS	1.51157	TY0A	TY0
rna21277	1381	+	gene17648	25	0.96	NC_007313.6	CDS	1.35628	TY0A	TY0
rna21277	1431	+	gene17648	11	0.9091	NC_007313.6	CDS	1.37093	TY0A	TY0
rna21277	1914	+	gene17648	31	1	NC_007313.6	CDS	1.51245	TY0A	TY0
rna21277	3660	+	gene17648	54	0.9074	NC_007313.6	three_prime_UTR	2.10931	TY0A	TY0
rna21277	1417	+	gene17648	12	0.9167	NC_007313.6	CDS	1.36683	TY0A	TY0
rna21277	1082	+	gene17648	31	1	NC_007313.6	CDS	1.26868	TY0A	TY0
rna21277	249	+	gene17648	14	1	NC_007313.6	CDS	1.02461	TY0A	TY0
rna21277	1380	+	gene17648	25	0.96	NC_007313.6	CDS	1.35599	TY0A	TY0
rna21277	2201	+	gene17648	12	1	NC_007313.6	CDS	1.59654	TY0A	TY0
rna21277	2922	+	gene17648	16	0.9375	NC_007313.6	CDS	1.80779	TY0A	TY0
rna21277	917	+	gene17648	20	0.95	NC_007313.6	CDS	1.22033	TY0A	TY0
rna21277	2632	+	gene17648	14	1	NC_007313.6	CDS	1.72282	TY0A	TY0
rna21277	2945	+	gene17648	45	0.9111	NC_007313.6	CDS	1.81453	TY0A	TY0
rna21277	2229	+	gene17648	21	1	NC_007313.6	CDS	1.60475	TY0A	TY0
rna21277	2204	+	gene17648	20	1	NC_007313.6	CDS	1.59742	TY0A	TY0
rna21277	2897	+	gene17648	25	1	NC_007313.6	CDS	1.80047	TY0A	TY0
rna21277	1085	+	gene17648	11	1	NC_007313.6	CDS	1.26956	TY0A	TY0
rna21277	1144	+	gene17648	23	0.9565	NC_007313.6	CDS	1.28684	TY0A	TY0
rna21277	1432	+	gene17648	15	0.9333	NC_007313.6	CDS	1.37123	TY0A	TY0
rna21277	2940	+	gene17648	48	0.9583	NC_007313.6	CDS	1.81307	TY0A	TY0
rna21277	3885	+	gene17648	63	0.9683	NC_007313.6	three_prime_UTR	2.41296	TY0A	TY0
rna21277	1794	+	gene17648	21	0.9048	NC_007313.6	CDS	1.47729	TY0A	TY0
rna21277	3287	+	gene17648	32	0.9688	NC_007313.6	CDS	1.91474	TY0A	TY0
rna21277	3028	+	gene17648	12	0.9167	NC_007313.6	CDS	1.83885	TY0A	TY0
rna21277	1986	+	gene17648	21	0.9048	NC_007313.6	CDS	1.53355	TY0A	TY0
rna21277	3026	+	gene17648	27	1	NC_007313.6	CDS	1.83827	TY0A	TY0
rna21277	427	+	gene17648	11	0.9091	NC_007313.6	CDS	1.07677	TY0A	TY0
rna21277	3689	+	gene17648	63	0.9048	NC_007313.6	three_prime_UTR	2.14845	TY0A	TY0
rna21277	1716	+	gene17648	16	0.9375	NC_007313.6	CDS	1.45444	TY0A	TY0
rna21277	2300	+	gene17648	13	1	NC_007313.6	CDS	1.62555	TY0A	TY0
rna21277	375	+	gene17648	12	1	NC_007313.6	CDS	1.06153	TY0A	TY0
rna21277	3970	+	gene17648	54	0.9815	NC_007313.6	three_prime_UTR	2.52767	TY0A	TY0
gene28788.t1	818	+	gene28788	30	0.9667	NC_007327.6	CDS	1.47915	TY0A	TY0
gene28788.t1	608	+	gene28788	11	0.9091	NC_007327.6	CDS	1.32553	TY0A	TY0
gene28788.t1	906	+	gene28788	17	0.9412	NC_007327.6	CDS	1.54353	TY0A	TY0
gene28788.t1	1510	+	gene28788	11	0.9091	NC_007327.6	CDS	1.98537	TY0A	TY0
gene28788.t1	2018	+	gene28788	33	0.9091	NC_007327.6	three_prime_UTR	2.26029	TY0A	TY0
rna35025	801	+	gene28788	13	1	NC_007327.6	CDS	1.4528	TY0A	TY0
rna35025	860	+	gene28788	18	0.9444	NC_007327.6	CDS	1.49468	TY0A	TY0
rna35025	965	+	gene28788	14	1	NC_007327.6	CDS	1.5692	TY0A	TY0
rna35025	1040	+	gene28788	15	0.9333	NC_007327.6	CDS	1.62243	TY0A	TY0
rna35025	858	+	gene28788	11	0.9091	NC_007327.6	CDS	1.49326	TY0A	TY0
rna14287	792	-	gene11908	23	1	NC_007307.6	CDS	1.69923	TY0A	TY0
rna14287	679	-	gene11908	16	0.9375	NC_007307.6	CDS	1.58994	TY0A	TY0
rna14287	1151	-	gene11908	25	1	NC_007307.6	three_prime_UTR	2.24352	TY0A	TY0
rna14287	872	-	gene11908	12	0.9167	NC_007307.6	CDS	1.7766	TY0A	TY0
rna26832	2184	-	gene22237	12	0.9167	NC_007317.6	CDS	1.56014	TY0A	TY0
rna26832	2134	-	gene22237	16	0.9375	NC_007317.6	CDS	1.54281	TY0A	TY0
rna26832	2857	-	gene22237	13	1	NC_007317.6	CDS	1.79341	TY0A	TY0
rna26832	2945	-	gene22237	11	1	NC_007317.6	CDS	1.82392	TY0A	TY0
rna26832	2306	-	gene22237	11	1	NC_007317.6	CDS	1.60243	TY0A	TY0
rna26832	3423	-	gene22237	21	1	NC_007317.6	CDS	1.9896	TY0A	TY0
rna32388	1505	-	gene26744	11	0.9091	NC_007324.6	CDS	1.92113	TY0A	TY0
rna32388	594	-	gene26744	30	0.9333	NC_007324.6	CDS	1.26194	TY0A	TY0
rna32388	1555	-	gene26744	15	0.9333	NC_007324.6	CDS	1.95731	TY0A	TY0
rna32388	1567	-	gene26744	33	1	NC_007324.6	CDS	1.96599	TY0A	TY0
rna32388	1566	-	gene26744	16	0.9375	NC_007324.6	CDS	1.96527	TY0A	TY0
rna32388	406	-	gene26744	21	0.9048	NC_007324.6	CDS	1.1259	TY0A	TY0
rna32388	448	-	gene26744	22	0.9091	NC_007324.6	CDS	1.1563	TY0A	TY0
rna32388	1345	-	gene26744	21	1	NC_007324.6	CDS	1.80535	TY0A	TY0
rna34448	1831	+	gene28350	11	0.9091	NC_007326.6	CDS	1.78021	TY0A	TY0
rna9116	539	-	gene7684	25	0.96	NC_007304.6	CDS	1.98491	TY0A	TY0
rna9116	1622	-	gene7684	11	1	NC_007304.6	three_prime_UTR	2.98805	TY0A	TY0
rna9116	1068	-	gene7684	38	1	NC_007304.6	three_prime_UTR	2.47886	TY0A	TY0
rna9116	922	-	gene7684	41	1	NC_007304.6	three_prime_UTR	2.34467	TY0A	TY0
rna9116	923	-	gene7684	29	0.9655	NC_007304.6	three_prime_UTR	2.34559	TY0A	TY0
rna13243	2285	+	gene11044	12	0.9167	NC_007306.6	three_prime_UTR	2.2	TY0A	TY0
rna13243	3080	+	gene11044	11	0.9091	NC_007306.6	three_prime_UTR	2.96077	TY0A	TY0
rna24584	2666	-	gene20532	18	0.9444	NC_007316.6	three_prime_UTR	2.0232	TY0A	TY0
rna24584	1173	-	gene20532	18	1	NC_007316.6	CDS	1.41654	TY0A	TY0
rna24584	1983	-	gene20532	20	1	NC_007316.6	CDS	1.73543	TY0A	TY0
rna24584	1136	-	gene20532	14	0.9286	NC_007316.6	CDS	1.40197	TY0A	TY0
rna24584	2617	-	gene20532	39	0.9231	NC_007316.6	CDS	1.98504	TY0A	TY0
rna24584	1135	-	gene20532	13	0.9231	NC_007316.6	CDS	1.40157	TY0A	TY0
rna24584	953	-	gene20532	13	0.9231	NC_007316.6	CDS	1.32992	TY0A	TY0
rna24584	1819	-	gene20532	21	1	NC_007316.6	CDS	1.67087	TY0A	TY0
rna24584	1104	-	gene20532	23	0.913	NC_007316.6	CDS	1.38937	TY0A	TY0
rna24584	2272	-	gene20532	13	1	NC_007316.6	CDS	1.84921	TY0A	TY0
rna24584	2269	-	gene20532	18	0.9444	NC_007316.6	CDS	1.84803	TY0A	TY0
rna24584	1816	-	gene20532	12	0.9167	NC_007316.6	CDS	1.66969	TY0A	TY0
rna24584	420	-	gene20532	11	0.9091	NC_007316.6	CDS	1.12008	TY0A	TY0
rna24584	2914	-	gene20532	18	1	NC_007316.6	three_prime_UTR	2.59861	TY0A	TY0
rna32621	940	+	gene26931	22	0.9091	NC_007324.6	CDS	1.83171	TY0A	TY0
rna32621	514	+	gene26931	13	0.9231	NC_007324.6	CDS	1.45438	TY0A	TY0
rna32621	952	+	gene26931	12	0.9167	NC_007324.6	CDS	1.84234	TY0A	TY0
rna32621	1030	+	gene26931	24	0.9167	NC_007324.6	CDS	1.91143	TY0A	TY0
rna32621	1099	+	gene26931	19	0.9474	NC_007324.6	CDS	1.97254	TY0A	TY0
rna32621	998	+	gene26931	27	0.963	NC_007324.6	CDS	1.88308	TY0A	TY0
gene26931.t3	217	+	gene26931	11	0.9091	NC_007324.6	CDS	1.06302	TY0A	TY0
gene26931.t3	1096	+	gene26931	13	1	NC_007324.6	CDS	1.87766	TY0A	TY0
rna10338	2338	+	gene8718	45	0.9111	NC_007305.6	three_prime_UTR	2.49751	TY0A	TY0
rna10338	1950	+	gene8718	80	0.9375	NC_007305.6	three_prime_UTR	2.17579	TY0A	TY0
rna10338	690	+	gene8718	11	1	NC_007305.6	CDS	1.34848	TY0A	TY0
rna10338	2213	+	gene8718	101	0.9604	NC_007305.6	three_prime_UTR	2.39386	TY0A	TY0
rna10338	630	+	gene8718	23	0.913	NC_007305.6	CDS	1.31114	TY0A	TY0
rna10338	629	+	gene8718	25	0.96	NC_007305.6	CDS	1.31052	TY0A	TY0
rna10338	2220	+	gene8718	16	0.9375	NC_007305.6	three_prime_UTR	2.39967	TY0A	TY0
rna10338	2735	+	gene8718	53	0.9623	NC_007305.6	three_prime_UTR	2.8267	TY0A	TY0
rna10338	1765	+	gene8718	85	1	NC_007305.6	three_prime_UTR	2.02239	TY0A	TY0
rna10338	2327	+	gene8718	59	0.9492	NC_007305.6	three_prime_UTR	2.48839	TY0A	TY0
rna10338	2225	+	gene8718	67	0.9254	NC_007305.6	three_prime_UTR	2.40381	TY0A	TY0
rna10338	2191	+	gene8718	34	1	NC_007305.6	three_prime_UTR	2.37562	TY0A	TY0
rna10338	2507	+	gene8718	63	0.9683	NC_007305.6	three_prime_UTR	2.63765	TY0A	TY0
rna10338	1865	+	gene8718	105	0.9714	NC_007305.6	three_prime_UTR	2.10531	TY0A	TY0
rna10338	1602	+	gene8718	27	0.963	NC_007305.6	CDS	1.91599	TY0A	TY0
rna10338	194	+	gene8718	15	1	NC_007305.6	CDS	1.03983	TY0A	TY0
rna10338	1195	+	gene8718	29	0.931	NC_007305.6	CDS	1.66273	TY0A	TY0
rna10338	1592	+	gene8718	48	0.9167	NC_007305.6	CDS	1.90977	TY0A	TY0
rna10338	2353	+	gene8718	68	0.9706	NC_007305.6	three_prime_UTR	2.50995	TY0A	TY0
rna10338	2160	+	gene8718	48	1	NC_007305.6	three_prime_UTR	2.34992	TY0A	TY0
rna10338	190	+	gene8718	26	1	NC_007305.6	CDS	1.03734	TY0A	TY0
rna10338	2137	+	gene8718	16	0.9375	NC_007305.6	three_prime_UTR	2.33085	TY0A	TY0
rna10338	96	+	gene8718	17	0.9412	NC_007305.6	five_prime_UTR	0.742188	TY0A	TY0
rna10338	2135	+	gene8718	18	0.9444	NC_007305.6	three_prime_UTR	2.32919	TY0A	TY0
rna10338	1739	+	gene8718	92	0.9022	NC_007305.6	three_prime_UTR	2.00083	TY0A	TY0
rna29538	1745	-	gene24408	15	0.9333	NC_007319.6	CDS	1.58716	TY0A	TY0
rna29538	2351	-	gene24408	20	1	NC_007319.6	CDS	1.79634	TY0A	TY0
rna29538	1710	-	gene24408	14	0.9286	NC_007319.6	CDS	1.57508	TY0A	TY0
rna29538	2603	-	gene24408	32	1	NC_007319.6	CDS	1.88333	TY0A	TY0
rna29538	2855	-	gene24408	15	0.9333	NC_007319.6	CDS	1.97031	TY0A	TY0
rna29538	1826	-	gene24408	12	0.9167	NC_007319.6	CDS	1.61512	TY0A	TY0
rna29538	2938	-	gene24408	28	1	NC_007319.6	CDS	1.99896	TY0A	TY0
rna29538	678	-	gene24408	13	0.9231	NC_007319.6	CDS	1.21885	TY0A	TY0
rna29538	238	-	gene24408	11	1	NC_007319.6	CDS	1.06697	TY0A	TY0
rna29538	2514	-	gene24408	11	1	NC_007319.6	CDS	1.85261	TY0A	TY0
rna29538	2529	-	gene24408	22	0.9545	NC_007319.6	CDS	1.85778	TY0A	TY0
rna29538	2792	-	gene24408	24	0.9583	NC_007319.6	CDS	1.94857	TY0A	TY0
rna29538	2602	-	gene24408	11	0.9091	NC_007319.6	CDS	1.88298	TY0A	TY0
rna29538	2195	-	gene24408	15	0.9333	NC_007319.6	CDS	1.74249	TY0A	TY0
rna29538	2935	-	gene24408	12	0.9167	NC_007319.6	CDS	1.99793	TY0A	TY0
rna29538	1807	-	gene24408	19	0.9474	NC_007319.6	CDS	1.60856	TY0A	TY0
rna28374	2117	+	gene23474	18	0.9444	NC_007317.6	three_prime_UTR	2.51897	TY0A	TY0
rna28374	3389	+	gene23474	11	1	NC_007317.6	three_prime_UTR	2.94596	TY0A	TY0
rna32114	521	+	gene26472	29	1	NC_007324.6	CDS	1.28423	TY0A	TY0
rna32114	1794	+	gene26472	76	0.9737	NC_007324.6	three_prime_UTR	2.74123	TY0A	TY0
rna32114	511	+	gene26472	32	0.9062	NC_007324.6	CDS	1.27774	TY0A	TY0
rna32114	269	+	gene26472	22	0.9545	NC_007324.6	CDS	1.1207	TY0A	TY0
rna32114	891	+	gene26472	30	0.9333	NC_007324.6	CDS	1.52433	TY0A	TY0
rna32114	1711	+	gene26472	41	0.9024	NC_007324.6	three_prime_UTR	2.37719	TY0A	TY0
rna32114	1713	+	gene26472	34	1	NC_007324.6	three_prime_UTR	2.38596	TY0A	TY0
rna32114	1716	+	gene26472	66	1	NC_007324.6	three_prime_UTR	2.39912	TY0A	TY0
rna32114	894	+	gene26472	49	0.9388	NC_007324.6	CDS	1.52628	TY0A	TY0
rna32114	886	+	gene26472	56	0.9464	NC_007324.6	CDS	1.52109	TY0A	TY0
rna32114	448	+	gene26472	24	1	NC_007324.6	CDS	1.23686	TY0A	TY0
rna32114	1056	+	gene26472	21	0.9524	NC_007324.6	CDS	1.63141	TY0A	TY0
rna32114	395	+	gene26472	23	0.9565	NC_007324.6	CDS	1.20247	TY0A	TY0
rna32114	1057	+	gene26472	12	1	NC_007324.6	CDS	1.63206	TY0A	TY0
rna32114	382	+	gene26472	24	0.9167	NC_007324.6	CDS	1.19403	TY0A	TY0
rna32114	380	+	gene26472	11	1	NC_007324.6	CDS	1.19273	TY0A	TY0
rna7581	1076	+	gene6432	11	1	NC_007303.6	CDS	1.5102	TY0A	TY0
rna7581	2678	+	gene6432	11	0.9091	NC_007303.6	three_prime_UTR	2.55166	TY0A	TY0
gene14799.t5	1565	+	gene14799	29	0.9655	NC_007310.6	CDS	1.88635	TY0A	TY0
gene14799.t5	1055	+	gene14799	33	0.9394	NC_007310.6	CDS	1.46934	TY0A	TY0
gene14799.t5	1420	+	gene14799	60	0.9833	NC_007310.6	CDS	1.76778	TY0A	TY0
gene14799.t5	1547	+	gene14799	12	0.9167	NC_007310.6	CDS	1.87163	TY0A	TY0
gene14799.t5	1562	+	gene14799	30	0.9333	NC_007310.6	CDS	1.88389	TY0A	TY0
gene14799.t5	1545	+	gene14799	30	1	NC_007310.6	CDS	1.86999	TY0A	TY0
gene14799.t5	1455	+	gene14799	16	0.9375	NC_007310.6	CDS	1.7964	TY0A	TY0
rna17683	1339	+	gene14799	12	1	NC_007310.6	CDS	1.76778	TY0A	TY0
gene19426.t1	3585	+	gene19426	21	1	NC_007314.5	CDS	1.8848	TY0A	TY0
gene19426.t1	3444	+	gene19426	19	1	NC_007314.5	CDS	1.8483	TY0A	TY0
gene19426.t1	4061	+	gene19426	19	1	NC_007314.5	three_prime_UTR	2.00843	TY0A	TY0
gene19426.t1	3356	+	gene19426	22	0.9545	NC_007314.5	CDS	1.82552	TY0A	TY0
gene19426.t1	2562	+	gene19426	14	1	NC_007314.5	CDS	1.61998	TY0A	TY0
rna23175	288	+	gene19426	12	1	NC_007314.5	CDS	1.03779	TY0A	TY0
rna23175	313	+	gene19426	11	1	NC_007314.5	CDS	1.04427	TY0A	TY0
rna23175	751	+	gene19426	17	1	NC_007314.5	CDS	1.15765	TY0A	TY0
rna23175	762	+	gene19426	11	1	NC_007314.5	CDS	1.1605	TY0A	TY0
rna23175	3614	+	gene19426	21	0.9048	NC_007314.5	CDS	1.89878	TY0A	TY0
rna23175	3010	+	gene19426	14	0.9286	NC_007314.5	CDS	1.74243	TY0A	TY0
rna23175	3396	+	gene19426	22	0.9091	NC_007314.5	CDS	1.84235	TY0A	TY0
rna23175	3563	+	gene19426	15	1	NC_007314.5	CDS	1.88558	TY0A	TY0
rna23175	3419	+	gene19426	24	1	NC_007314.5	CDS	1.8483	TY0A	TY0
rna23175	3331	+	gene19426	30	0.9667	NC_007314.5	CDS	1.82552	TY0A	TY0
rna23175	2574	+	gene19426	13	0.9231	NC_007314.5	CDS	1.62956	TY0A	TY0
rna23175	3560	+	gene19426	28	1	NC_007314.5	CDS	1.8848	TY0A	TY0
rna23175	2537	+	gene19426	19	1	NC_007314.5	CDS	1.61998	TY0A	TY0
rna23175	2206	+	gene19426	11	1	NC_007314.5	CDS	1.5343	TY0A	TY0
rna23175	2390	+	gene19426	14	0.9286	NC_007314.5	CDS	1.58193	TY0A	TY0
rna23175	3328	+	gene19426	24	0.9167	NC_007314.5	CDS	1.82475	TY0A	TY0
rna23175	1279	+	gene19426	11	0.9091	NC_007314.5	CDS	1.29433	TY0A	TY0
rna23175	2575	+	gene19426	15	1	NC_007314.5	CDS	1.62982	TY0A	TY0
gene19426.t2	2546	+	gene19426	13	1	NC_007314.5	CDS	1.61998	TY0A	TY0
gene19426.t2	3428	+	gene19426	20	1	NC_007314.5	CDS	1.8483	TY0A	TY0
gene19426.t2	3572	+	gene19426	12	1	NC_007314.5	CDS	1.88558	TY0A	TY0
gene19426.t2	5011	+	gene19426	11	1	NC_007314.5	three_prime_UTR	2.27978	TY0A	TY0
gene19426.t2	3431	+	gene19426	11	1	NC_007314.5	CDS	1.84908	TY0A	TY0
gene19426.t2	3569	+	gene19426	26	1	NC_007314.5	CDS	1.8848	TY0A	TY0
gene19426.t2	2584	+	gene19426	13	1	NC_007314.5	CDS	1.62982	TY0A	TY0
gene19426.t2	3340	+	gene19426	20	1	NC_007314.5	CDS	1.82552	TY0A	TY0
gene19426.t2	2422	+	gene19426	14	0.9286	NC_007314.5	CDS	1.58789	TY0A	TY0
gene19426.t2	4045	+	gene19426	33	0.9394	NC_007314.5	three_prime_UTR	2.00843	TY0A	TY0
gene15030.t2	9016	-	gene15030	12	1	NC_007310.6	three_prime_UTR	2.98234	TY0A	TY0
gene15030.t2	7663	-	gene15030	11	0.9091	NC_007310.6	three_prime_UTR	2.63613	TY0A	TY0
gene15030.t2	8645	-	gene15030	17	0.9412	NC_007310.6	three_prime_UTR	2.88741	TY0A	TY0
rna14056	2048	-	gene11741	11	1	NC_007307.6	three_prime_UTR	2.35025	TY0A	TY0
rna14056	2520	-	gene11741	11	1	NC_007307.6	three_prime_UTR	2.68763	TY0A	TY0
gene1144.t1	364	-	gene1144	11	0.9091	NC_007299.6	CDS	1.44837	TY0A	TY0
gene1144.t1	661	-	gene1144	15	0.9333	NC_007299.6	three_prime_UTR	2.08619	TY0A	TY0
gene1144.t1	406	-	gene1144	12	0.9167	NC_007299.6	CDS	1.5625	TY0A	TY0
rna6961	2643	+	gene5810	22	1	NC_007303.6	three_prime_UTR	2.62381	TY0A	TY0
rna6961	1770	+	gene5810	11	0.9091	NC_007303.6	CDS	1.9215	TY0A	TY0
rna6961	1379	+	gene5810	11	0.9091	NC_007303.6	CDS	1.71549	TY0A	TY0
rna6961	1195	+	gene5810	14	0.9286	NC_007303.6	CDS	1.61855	TY0A	TY0
rna6961	2521	+	gene5810	13	0.9231	NC_007303.6	three_prime_UTR	2.51855	TY0A	TY0
rna6961	2925	+	gene5810	35	0.9143	NC_007303.6	three_prime_UTR	2.86713	TY0A	TY0
rna6961	1402	+	gene5810	15	0.9333	NC_007303.6	CDS	1.72761	TY0A	TY0
rna6961	2938	+	gene5810	14	0.9286	NC_007303.6	three_prime_UTR	2.87834	TY0A	TY0
rna9505	1256	+	gene8025	15	1	NC_007304.6	CDS	1.95557	TY0A	TY0
rna9505	1161	+	gene8025	14	1	NC_007304.6	CDS	1.87282	TY0A	TY0
rna9505	1456	+	gene8025	12	0.9167	NC_007304.6	three_prime_UTR	2.82222	TY0A	TY0
rna9505	1182	+	gene8025	13	1	NC_007304.6	CDS	1.89111	TY0A	TY0
rna17499	209	+	gene14646	18	0.9444	NC_007309.6	CDS	1.34146	TY0A	TY0
rna14643	1017	+	gene12207	13	1	NC_007308.6	CDS	1.4143	TY0A	TY0
rna14643	1386	+	gene12207	25	0.96	NC_007308.6	CDS	1.6418	TY0A	TY0
rna14643	2028	+	gene12207	26	0.9231	NC_007308.6	three_prime_UTR	2.18987	TY0A	TY0
rna14643	2030	+	gene12207	21	0.9048	NC_007308.6	three_prime_UTR	2.1962	TY0A	TY0
rna14643	2258	+	gene12207	26	0.9231	NC_007308.6	three_prime_UTR	2.91772	TY0A	TY0
rna14643	1409	+	gene12207	11	0.9091	NC_007308.6	CDS	1.65598	TY0A	TY0
gene16595.t4	3722	+	gene16595	11	0.9091	NC_007312.6	three_prime_UTR	2.38668	TY0A	TY0
rna28941	373	-	gene23904	12	1	NC_007318.6	CDS	1.97638	TY0A	TY0
rna28941	93	-	gene23904	17	1	NC_007318.6	CDS	1.24147	TY0A	TY0
rna28941	81	-	gene23904	15	0.9333	NC_007318.6	CDS	1.20997	TY0A	TY0
rna31136	172	-	gene25620	24	1	NC_007320.6	CDS	1.26534	TY0A	TY0
rna31136	307	-	gene25620	40	0.95	NC_007320.6	CDS	1.50903	TY0A	TY0
rna31136	134	-	gene25620	41	0.9268	NC_007320.6	CDS	1.19675	TY0A	TY0
rna31136	700	-	gene25620	148	0.9459	NC_007320.6	three_prime_UTR	2.88889	TY0A	TY0
rna31136	518	-	gene25620	118	0.9492	NC_007320.6	CDS	1.88989	TY0A	TY0
rna31136	225	-	gene25620	30	0.9333	NC_007320.6	CDS	1.36101	TY0A	TY0
rna31136	32	-	gene25620	63	0.9048	NC_007320.6	CDS	1.01264	TY0A	TY0
rna34996	937	-	gene28759	35	1	NC_007327.6	CDS	1.90522	TY0A	TY0
rna34996	159	-	gene28759	13	0.9231	NC_007327.6	CDS	1.1528	TY0A	TY0
rna34996	732	-	gene28759	17	1	NC_007327.6	CDS	1.70696	TY0A	TY0
rna34996	662	-	gene28759	19	0.9474	NC_007327.6	CDS	1.63926	TY0A	TY0
rna34996	907	-	gene28759	23	1	NC_007327.6	CDS	1.87621	TY0A	TY0
rna34996	661	-	gene28759	15	0.9333	NC_007327.6	CDS	1.6383	TY0A	TY0
rna34996	657	-	gene28759	17	1	NC_007327.6	CDS	1.63443	TY0A	TY0
rna34996	1130	-	gene28759	13	1	NC_007327.6	three_prime_UTR	2.77049	TY0A	TY0
rna34996	504	-	gene28759	15	1	NC_007327.6	CDS	1.48646	TY0A	TY0
rna29194	3030	-	gene24134	14	1	NC_007318.6	three_prime_UTR	2.48026	TY0A	TY0
rna29194	3622	-	gene24134	13	1	NC_007318.6	three_prime_UTR	2.70717	TY0A	TY0
rna29194	3494	-	gene24134	15	0.9333	NC_007318.6	three_prime_UTR	2.65811	TY0A	TY0
rna29194	2765	-	gene24134	13	1	NC_007318.6	three_prime_UTR	2.37869	TY0A	TY0
rna29194	3184	-	gene24134	12	0.9167	NC_007318.6	three_prime_UTR	2.53929	TY0A	TY0
rna29194	2767	-	gene24134	14	0.9286	NC_007318.6	three_prime_UTR	2.37946	TY0A	TY0
rna29194	3292	-	gene24134	14	0.9286	NC_007318.6	three_prime_UTR	2.58068	TY0A	TY0
rna29194	3269	-	gene24134	11	1	NC_007318.6	three_prime_UTR	2.57187	TY0A	TY0
rna34142	627	+	gene28071	15	1	NC_007326.6	three_prime_UTR	2.72368	TY0A	TY0
rna34142	464	+	gene28071	76	0.9868	NC_007326.6	CDS	1.86735	TY0A	TY0
rna34142	629	+	gene28071	20	0.95	NC_007326.6	three_prime_UTR	2.73684	TY0A	TY0
rna34142	591	+	gene28071	47	0.9787	NC_007326.6	three_prime_UTR	2.48684	TY0A	TY0
rna34142	580	+	gene28071	39	0.9487	NC_007326.6	three_prime_UTR	2.41447	TY0A	TY0
rna34142	465	+	gene28071	51	0.9216	NC_007326.6	CDS	1.8699	TY0A	TY0
rna5732	2279	+	gene4776	11	0.9091	NC_007302.6	three_prime_UTR	2.64183	TY0A	TY0
rna5732	2154	+	gene4776	15	1	NC_007302.6	three_prime_UTR	2.46275	TY0A	TY0
gene18314.t3	295	+	gene18314	11	0.9091	NC_007313.6	CDS	1.24322	TY0A	TY0
gene18314.t3	294	+	gene18314	11	0.9091	NC_007313.6	CDS	1.24221	TY0A	TY0
gene18314.t3	912	+	gene18314	12	0.9167	NC_007313.6	CDS	1.86332	TY0A	TY0
gene18314.t3	983	+	gene18314	12	0.9167	NC_007313.6	CDS	1.93467	TY0A	TY0
gene18314.t3	208	+	gene18314	16	0.9375	NC_007313.6	CDS	1.15578	TY0A	TY0
rna24916	925	+	gene20794	11	0.9091	NC_007316.6	CDS	1.48075	TY0A	TY0
rna24916	1018	+	gene20794	103	1	NC_007316.6	CDS	1.56031	TY0A	TY0
rna24916	563	+	gene20794	57	0.9123	NC_007316.6	CDS	1.17109	TY0A	TY0
rna24916	864	+	gene20794	67	0.9254	NC_007316.6	CDS	1.42857	TY0A	TY0
rna24916	1553	+	gene20794	60	1	NC_007316.6	three_prime_UTR	2.10204	TY0A	TY0
rna24916	449	+	gene20794	52	0.9615	NC_007316.6	CDS	1.07357	TY0A	TY0
rna34911	2729	-	gene28696	23	0.9565	NC_007327.6	three_prime_UTR	2.89294	TY0A	TY0
rna34911	482	-	gene28696	12	1	NC_007327.6	CDS	1.35575	TY0A	TY0
rna34911	1936	-	gene28696	16	0.9375	NC_007327.6	three_prime_UTR	2.42647	TY0A	TY0
rna34911	275	-	gene28696	13	0.9231	NC_007327.6	CDS	1.17257	TY0A	TY0
rna34911	2388	-	gene28696	30	0.9333	NC_007327.6	three_prime_UTR	2.69235	TY0A	TY0
rna34911	1972	-	gene28696	31	0.9032	NC_007327.6	three_prime_UTR	2.44765	TY0A	TY0
rna34911	2224	-	gene28696	20	0.95	NC_007327.6	three_prime_UTR	2.59588	TY0A	TY0
rna34911	169	-	gene28696	13	0.9231	NC_007327.6	CDS	1.07876	TY0A	TY0
rna34911	2802	-	gene28696	40	0.95	NC_007327.6	three_prime_UTR	2.93588	TY0A	TY0
rna34911	1184	-	gene28696	43	0.9767	NC_007327.6	CDS	1.97699	TY0A	TY0
rna34441	326	+	gene28343	196	0.9184	NC_007326.6	CDS	1.30087	TY0A	TY0
rna34441	369	+	gene28343	98	0.9796	NC_007326.6	CDS	1.37565	TY0A	TY0
gene22464.t5	3298	-	gene22464	11	1	NC_007317.6	three_prime_UTR	2.40483	TY0A	TY0
gene22464.t5	3186	-	gene22464	12	0.9167	NC_007317.6	three_prime_UTR	2.30474	TY0A	TY0
gene22464.t5	1340	-	gene22464	20	1	NC_007317.6	CDS	1.28347	TY0A	TY0
gene22464.t5	3189	-	gene22464	11	1	NC_007317.6	three_prime_UTR	2.30742	TY0A	TY0
gene22464.t5	960	-	gene22464	15	0.9333	NC_007317.6	CDS	1.10243	TY0A	TY0
gene22464.t5	1341	-	gene22464	13	1	NC_007317.6	CDS	1.28394	TY0A	TY0
rna27118	3607	-	gene22464	13	1	NC_007317.6	three_prime_UTR	2.16986	TY0A	TY0
rna27118	3756	-	gene22464	24	1	NC_007317.6	three_prime_UTR	2.29965	TY0A	TY0
rna27118	2664	-	gene22464	12	0.9167	NC_007317.6	CDS	1.78094	TY0A	TY0
rna27118	3753	-	gene22464	21	1	NC_007317.6	three_prime_UTR	2.29704	TY0A	TY0
rna27118	2523	-	gene22464	15	1	NC_007317.6	CDS	1.73959	TY0A	TY0
rna27118	4328	-	gene22464	11	1	NC_007317.6	three_prime_UTR	2.79791	TY0A	TY0
rna27118	3322	-	gene22464	11	1	NC_007317.6	CDS	1.9739	TY0A	TY0
rna27118	3483	-	gene22464	14	0.9286	NC_007317.6	three_prime_UTR	2.06185	TY0A	TY0
rna27118	4350	-	gene22464	15	1	NC_007317.6	three_prime_UTR	2.81707	TY0A	TY0
rna27118	3864	-	gene22464	24	0.9167	NC_007317.6	three_prime_UTR	2.39373	TY0A	TY0
rna27118	2635	-	gene22464	17	0.9412	NC_007317.6	CDS	1.77243	TY0A	TY0
rna27118	3865	-	gene22464	30	0.9667	NC_007317.6	three_prime_UTR	2.3946	TY0A	TY0
rna27118	3819	-	gene22464	24	0.9583	NC_007317.6	three_prime_UTR	2.35453	TY0A	TY0
rna27118	2538	-	gene22464	13	1	NC_007317.6	CDS	1.74399	TY0A	TY0
rna27118	3953	-	gene22464	22	0.9091	NC_007317.6	three_prime_UTR	2.47125	TY0A	TY0
rna27118	2634	-	gene22464	21	1	NC_007317.6	CDS	1.77214	TY0A	TY0
rna27118	4480	-	gene22464	14	1	NC_007317.6	three_prime_UTR	2.93031	TY0A	TY0
rna27646	176	+	gene22886	14	1	NC_007317.6	CDS	1.10472	TY0A	TY0
rna27646	175	+	gene22886	18	1	NC_007317.6	CDS	1.10357	TY0A	TY0
rna27646	295	+	gene22886	11	1	NC_007317.6	CDS	1.24166	TY0A	TY0
rna27646	448	+	gene22886	17	1	NC_007317.6	CDS	1.41772	TY0A	TY0
rna19067	332	-	gene15854	14	1	NC_007311.6	CDS	1.49595	TY0A	TY0
rna19067	503	-	gene15854	29	1	NC_007311.6	CDS	1.7731	TY0A	TY0
rna17526	155	+	gene14669	16	1	NC_007309.6	CDS	1.68868	TY0A	TY0
rna30462	331	-	gene25093	21	1	NC_007320.6	CDS	1.63817	TY0A	TY0
rna30462	488	-	gene25093	19	1	NC_007320.6	CDS	1.9503	TY0A	TY0
rna30462	578	-	gene25093	60	0.9333	NC_007320.6	three_prime_UTR	2.42384	TY0A	TY0
rna30462	574	-	gene25093	59	0.9153	NC_007320.6	three_prime_UTR	2.39735	TY0A	TY0
rna30462	551	-	gene25093	34	0.9118	NC_007320.6	three_prime_UTR	2.24503	TY0A	TY0
rna14711	1237	-	gene12411	31	0.9032	NC_007308.6	CDS	1.65734	TY0A	TY0
rna14711	588	-	gene12411	17	1	NC_007308.6	CDS	1.30823	TY0A	TY0
rna14711	1309	-	gene12411	22	0.9545	NC_007308.6	CDS	1.69607	TY0A	TY0
rna14711	1380	-	gene12411	51	0.9412	NC_007308.6	CDS	1.73427	TY0A	TY0
rna14711	2443	-	gene12411	39	0.9487	NC_007308.6	three_prime_UTR	2.78022	TY0A	TY0
rna14711	1377	-	gene12411	33	0.9697	NC_007308.6	CDS	1.73265	TY0A	TY0
rna14711	426	-	gene12411	20	0.95	NC_007308.6	CDS	1.22109	TY0A	TY0
rna14711	2250	-	gene12411	11	0.9091	NC_007308.6	three_prime_UTR	2.51511	TY0A	TY0
rna14711	2253	-	gene12411	27	0.9259	NC_007308.6	three_prime_UTR	2.51923	TY0A	TY0
rna14711	1131	-	gene12411	30	0.9667	NC_007308.6	CDS	1.60032	TY0A	TY0
rna14711	1027	-	gene12411	22	0.9545	NC_007308.6	CDS	1.54438	TY0A	TY0
rna14711	2106	-	gene12411	23	0.9565	NC_007308.6	three_prime_UTR	2.31731	TY0A	TY0
rna14711	1449	-	gene12411	22	0.9545	NC_007308.6	CDS	1.77138	TY0A	TY0
rna14711	1098	-	gene12411	32	0.9062	NC_007308.6	CDS	1.58257	TY0A	TY0
rna14711	1347	-	gene12411	12	1	NC_007308.6	CDS	1.71651	TY0A	TY0
rna14711	1353	-	gene12411	11	1	NC_007308.6	CDS	1.71974	TY0A	TY0
rna14711	2076	-	gene12411	33	0.9394	NC_007308.6	three_prime_UTR	2.2761	TY0A	TY0
rna1009	148	-	gene851	14	1	NC_007299.6	five_prime_UTR	0.327394	TY0A	TY0
rna1009	1675	-	gene851	15	1	NC_007299.6	three_prime_UTR	2.2292	TY0A	TY0
rna1009	1689	-	gene851	32	0.9688	NC_007299.6	three_prime_UTR	2.23397	TY0A	TY0
rna1009	2028	-	gene851	13	1	NC_007299.6	three_prime_UTR	2.34959	TY0A	TY0
rna1009	807	-	gene851	20	0.95	NC_007299.6	CDS	1.6461	TY0A	TY0
rna1009	712	-	gene851	19	0.9474	NC_007299.6	CDS	1.47368	TY0A	TY0
rna1009	2004	-	gene851	12	0.9167	NC_007299.6	three_prime_UTR	2.34141	TY0A	TY0
rna37228	3147	-	gene30590	11	0.9091	NC_007330.6	CDS	1.78102	TY0A	TY0
rna37228	3986	-	gene30590	13	0.9231	NC_007330.6	three_prime_UTR	2.08407	TY0A	TY0
rna37228	3828	-	gene30590	15	1	NC_007330.6	CDS	1.9631	TY0A	TY0
rna30933	2726	+	gene25465	14	0.9286	NC_007320.6	three_prime_UTR	2.49073	TY0A	TY0
rna30933	1483	+	gene25465	12	1	NC_007320.6	CDS	1.80941	TY0A	TY0
rna30933	3316	+	gene25465	15	1	NC_007320.6	three_prime_UTR	2.80339	TY0A	TY0
rna30933	2486	+	gene25465	16	0.9375	NC_007320.6	three_prime_UTR	2.36354	TY0A	TY0
rna30933	1757	+	gene25465	13	1	NC_007320.6	CDS	1.97467	TY0A	TY0
rna30933	2416	+	gene25465	13	0.9231	NC_007320.6	three_prime_UTR	2.32644	TY0A	TY0
rna30933	3458	+	gene25465	17	0.9412	NC_007320.6	three_prime_UTR	2.87864	TY0A	TY0
rna30933	2401	+	gene25465	13	0.9231	NC_007320.6	three_prime_UTR	2.31849	TY0A	TY0
rna30933	1068	+	gene25465	25	0.92	NC_007320.6	CDS	1.55911	TY0A	TY0
rna30933	1071	+	gene25465	15	0.9333	NC_007320.6	CDS	1.56092	TY0A	TY0
rna30933	1712	+	gene25465	28	0.9286	NC_007320.6	CDS	1.94753	TY0A	TY0
rna30933	434	+	gene25465	18	1	NC_007320.6	CDS	1.17672	TY0A	TY0
rna30933	431	+	gene25465	14	0.9286	NC_007320.6	CDS	1.17491	TY0A	TY0
rna30933	3547	+	gene25465	18	1	NC_007320.6	three_prime_UTR	2.92581	TY0A	TY0
rna30933	3024	+	gene25465	13	1	NC_007320.6	three_prime_UTR	2.64865	TY0A	TY0
rna30933	2185	+	gene25465	18	0.9444	NC_007320.6	three_prime_UTR	2.20403	TY0A	TY0
rna30933	374	+	gene25465	12	0.9167	NC_007320.6	CDS	1.14053	TY0A	TY0
rna30939	3539	+	gene25465	12	1	NC_007320.6	three_prime_UTR	2.94277	TY0A	TY0
rna18882	2204	+	gene15676	11	0.9091	NC_007311.6	CDS	1.98992	TY0A	TY0
gene9777.t1	2744	-	gene9777	11	1	NC_007305.6	three_prime_UTR	2.69449	TY0A	TY0
gene9777.t1	3108	-	gene9777	17	1	NC_007305.6	three_prime_UTR	2.91001	TY0A	TY0
rna28875	412	-	gene23845	11	1	NC_007318.6	three_prime_UTR	2.86087	TY0A	TY0
rna17438	609	-	gene14599	77	0.9221	NC_007309.6	three_prime_UTR	2.71942	TY0A	TY0
rna17438	393	-	gene14599	45	0.9333	NC_007309.6	three_prime_UTR	2.20144	TY0A	TY0
rna33440	225	-	gene27546	133	0.9699	NC_007326.6	CDS	1.30183	TY0A	TY0
rna33440	228	-	gene27546	35	1	NC_007326.6	CDS	1.3064	TY0A	TY0
rna33440	632	-	gene27546	194	0.9278	NC_007326.6	CDS	1.92226	TY0A	TY0
rna33440	599	-	gene27546	23	0.913	NC_007326.6	CDS	1.87195	TY0A	TY0
rna33440	739	-	gene27546	141	0.9149	NC_007326.6	three_prime_UTR	2.16418	TY0A	TY0
rna33440	602	-	gene27546	70	0.9714	NC_007326.6	CDS	1.87652	TY0A	TY0
rna33440	206	-	gene27546	64	0.9844	NC_007326.6	CDS	1.27287	TY0A	TY0
rna33440	61	-	gene27546	13	0.9231	NC_007326.6	CDS	1.05183	TY0A	TY0
rna17737	404	+	gene14833	29	1	NC_007310.6	CDS	1.31121	TY0A	TY0
rna17737	543	+	gene14833	31	0.9355	NC_007310.6	CDS	1.43103	TY0A	TY0
rna17737	62	+	gene14833	24	0.9167	NC_007310.6	CDS	1.01638	TY0A	TY0
rna17737	541	+	gene14833	22	1	NC_007310.6	CDS	1.42931	TY0A	TY0
rna17737	875	+	gene14833	14	1	NC_007310.6	CDS	1.71724	TY0A	TY0
rna17737	414	+	gene14833	20	1	NC_007310.6	CDS	1.31983	TY0A	TY0
rna27883	1933	-	gene23075	12	1	NC_007317.6	three_prime_UTR	2.90602	TY0A	TY0
rna27883	2032	-	gene23075	32	0.9688	NC_007317.6	three_prime_UTR	2.97295	TY0A	TY0
rna28975	4470	-	gene23933	12	1	NC_007318.6	CDS	1.98806	TY0A	TY0
rna28975	6341	-	gene23933	19	1	NC_007318.6	three_prime_UTR	2.75134	TY0A	TY0
rna28975	6525	-	gene23933	14	0.9286	NC_007318.6	three_prime_UTR	2.82747	TY0A	TY0
rna28975	6433	-	gene23933	18	0.9444	NC_007318.6	three_prime_UTR	2.78941	TY0A	TY0
rna28975	6445	-	gene23933	13	1	NC_007318.6	three_prime_UTR	2.79437	TY0A	TY0
rna37159	1062	-	gene30536	73	1	NC_007330.6	three_prime_UTR	2.23529	TY0A	TY0
rna37159	734	-	gene30536	115	0.9565	NC_007330.6	CDS	1.64245	TY0A	TY0
rna37159	621	-	gene30536	41	0.9268	NC_007330.6	CDS	1.51419	TY0A	TY0
rna37159	161	-	gene30536	69	0.9565	NC_007330.6	five_prime_UTR	0.963855	TY0A	TY0
rna37159	780	-	gene30536	44	0.9773	NC_007330.6	CDS	1.69467	TY0A	TY0
rna37159	330	-	gene30536	18	0.9444	NC_007330.6	CDS	1.18388	TY0A	TY0
rna37159	569	-	gene30536	26	0.9615	NC_007330.6	CDS	1.45516	TY0A	TY0
rna37159	492	-	gene30536	17	0.9412	NC_007330.6	CDS	1.36776	TY0A	TY0
gene30536.t1	939	-	gene30536	12	1	NC_007330.6	CDS	1.3031	TY0A	TY0
rna25460	1194	-	gene21193	12	0.9167	NC_007316.6	three_prime_UTR	2.7437	TY0A	TY0
rna25460	566	-	gene21193	12	1	NC_007316.6	CDS	1.51561	TY0A	TY0
rna12127	1489	+	gene10162	14	0.9286	NC_007306.6	CDS	1.64598	TY0A	TY0
rna12127	2167	+	gene10162	16	0.9375	NC_007306.6	three_prime_UTR	2.0544	TY0A	TY0
rna12127	1712	+	gene10162	14	1	NC_007306.6	CDS	1.76632	TY0A	TY0
rna12127	140	+	gene10162	11	1	NC_007306.6	five_prime_UTR	0.47931	TY0A	TY0
rna16620	2288	+	gene13983	12	1	NC_007309.6	CDS	1.80437	TY0A	TY0
rna16620	2731	+	gene13983	20	0.95	NC_007309.6	CDS	1.96851	TY0A	TY0
rna16620	2598	+	gene13983	17	1	NC_007309.6	CDS	1.91923	TY0A	TY0
rna8362	2046	+	gene7021	11	1	NC_007303.6	CDS	1.83995	TY0A	TY0
rna8362	2307	+	gene7021	12	0.9167	NC_007303.6	CDS	1.95631	TY0A	TY0
rna8362	1745	+	gene7021	13	0.9231	NC_007303.6	CDS	1.70575	TY0A	TY0
rna8362	1498	+	gene7021	13	0.9231	NC_007303.6	CDS	1.59563	TY0A	TY0
rna15449	1341	+	gene13021	21	0.9048	NC_007308.6	three_prime_UTR	2.08225	TY0A	TY0
rna15449	213	+	gene13021	66	0.9697	NC_007308.6	CDS	1.11572	TY0A	TY0
rna15449	669	+	gene13021	23	1	NC_007308.6	CDS	1.47965	TY0A	TY0
rna15449	746	+	gene13021	59	1	NC_007308.6	CDS	1.5411	TY0A	TY0
rna15449	712	+	gene13021	30	0.9667	NC_007308.6	CDS	1.51397	TY0A	TY0
rna15449	745	+	gene13021	57	0.9825	NC_007308.6	CDS	1.5403	TY0A	TY0
rna15449	1502	+	gene13021	31	0.9032	NC_007308.6	three_prime_UTR	2.77922	TY0A	TY0
rna15449	219	+	gene13021	31	0.9032	NC_007308.6	CDS	1.12051	TY0A	TY0
rna15449	636	+	gene13021	12	0.9167	NC_007308.6	CDS	1.45331	TY0A	TY0
rna15449	708	+	gene13021	21	0.9524	NC_007308.6	CDS	1.51077	TY0A	TY0
gene16532.t3	1593	-	gene16532	14	0.9286	NC_007312.6	CDS	1.95648	TY0A	TY0
gene16532.t3	1722	-	gene16532	18	1	NC_007312.6	three_prime_UTR	2.13849	TY0A	TY0
gene16532.t3	1516	-	gene16532	12	1	NC_007312.6	CDS	1.89078	TY0A	TY0
gene16532.t3	1599	-	gene16532	11	0.9091	NC_007312.6	CDS	1.9616	TY0A	TY0
gene16532.t3	1537	-	gene16532	13	1	NC_007312.6	CDS	1.9087	TY0A	TY0
gene16532.t3	1596	-	gene16532	13	0.9231	NC_007312.6	CDS	1.95904	TY0A	TY0
rna19973	815	-	gene16532	23	0.913	NC_007312.6	CDS	1.64818	TY0A	TY0
rna19973	1280	-	gene16532	65	1	NC_007312.6	three_prime_UTR	2.13924	TY0A	TY0
rna19973	57	-	gene16532	56	0.9643	NC_007312.6	five_prime_UTR	0.56	TY0A	TY0
rna19973	140	-	gene16532	21	0.9048	NC_007312.6	CDS	1.03455	TY0A	TY0
rna19973	839	-	gene16532	18	1	NC_007312.6	CDS	1.67	TY0A	TY0
rna19973	1277	-	gene16532	28	0.9643	NC_007312.6	three_prime_UTR	2.13382	TY0A	TY0
rna19973	731	-	gene16532	46	1	NC_007312.6	CDS	1.57182	TY0A	TY0
rna19973	428	-	gene16532	52	0.9808	NC_007312.6	CDS	1.29636	TY0A	TY0
rna19973	94	-	gene16532	37	0.973	NC_007312.6	five_prime_UTR	0.93	TY0A	TY0
rna19973	1151	-	gene16532	43	0.9535	NC_007312.6	CDS	1.95364	TY0A	TY0
rna19973	603	-	gene16532	34	0.9412	NC_007312.6	CDS	1.45545	TY0A	TY0
rna19973	1077	-	gene16532	24	1	NC_007312.6	CDS	1.88636	TY0A	TY0
rna19973	1074	-	gene16532	46	0.9783	NC_007312.6	CDS	1.88364	TY0A	TY0
rna17196	5079	+	gene14436	12	0.9167	NC_007309.6	CDS	1.96463	TY0A	TY0
rna17196	4547	+	gene14436	13	1	NC_007309.6	CDS	1.86345	TY0A	TY0
rna17196	4703	+	gene14436	11	1	NC_007309.6	CDS	1.89312	TY0A	TY0
rna17196	5170	+	gene14436	12	1	NC_007309.6	CDS	1.98193	TY0A	TY0
gene14436.t2	3285	+	gene14436	11	0.9091	NC_007309.6	CDS	1.65288	TY0A	TY0
gene14436.t2	3254	+	gene14436	12	0.9167	NC_007309.6	CDS	1.64672	TY0A	TY0
gene14436.t2	4080	+	gene14436	14	1	NC_007309.6	CDS	1.81093	TY0A	TY0
gene14436.t2	4542	+	gene14436	22	0.9091	NC_007309.6	CDS	1.90278	TY0A	TY0
gene14436.t2	4494	+	gene14436	15	0.9333	NC_007309.6	CDS	1.89324	TY0A	TY0
gene14436.t2	3598	+	gene14436	14	0.9286	NC_007309.6	CDS	1.71511	TY0A	TY0
gene14436.t3	4616	+	gene14436	14	1	NC_007309.6	CDS	1.86537	TY0A	TY0
gene14436.t3	5000	+	gene14436	11	1	NC_007309.6	CDS	1.93737	TY0A	TY0
gene14436.t3	4998	+	gene14436	11	0.9091	NC_007309.6	CDS	1.937	TY0A	TY0
rna38024	634	-	gene31230	12	1	NC_007331.5	CDS	1.69971	TY0A	TY0
rna38024	640	-	gene31230	13	1	NC_007331.5	CDS	1.70845	TY0A	TY0
rna38024	1347	-	gene31230	11	1	NC_007331.5	three_prime_UTR	2.94403	TY0A	TY0
rna38024	787	-	gene31230	19	1	NC_007331.5	CDS	1.92274	TY0A	TY0
rna5997	1442	-	gene5001	20	1	NC_007302.6	three_prime_UTR	2.26667	TY0A	TY0
rna5997	571	-	gene5001	29	0.9655	NC_007302.6	CDS	1.65154	TY0A	TY0
rna5997	1080	-	gene5001	34	1	NC_007302.6	three_prime_UTR	2.11392	TY0A	TY0
rna5997	2353	-	gene5001	34	0.9118	NC_007302.6	three_prime_UTR	2.65105	TY0A	TY0
rna5997	1542	-	gene5001	36	0.9722	NC_007302.6	three_prime_UTR	2.30886	TY0A	TY0
rna5997	543	-	gene5001	34	1	NC_007302.6	CDS	1.61054	TY0A	TY0
rna5997	2251	-	gene5001	56	0.9821	NC_007302.6	three_prime_UTR	2.60802	TY0A	TY0
rna5997	1373	-	gene5001	43	1	NC_007302.6	three_prime_UTR	2.23755	TY0A	TY0
rna5997	3122	-	gene5001	14	0.9286	NC_007302.6	three_prime_UTR	2.97553	TY0A	TY0
rna5997	1609	-	gene5001	15	0.9333	NC_007302.6	three_prime_UTR	2.33713	TY0A	TY0
rna5997	2978	-	gene5001	37	1	NC_007302.6	three_prime_UTR	2.91477	TY0A	TY0
rna5997	1541	-	gene5001	41	0.9756	NC_007302.6	three_prime_UTR	2.30844	TY0A	TY0
rna5997	3061	-	gene5001	13	0.9231	NC_007302.6	three_prime_UTR	2.94979	TY0A	TY0
rna5997	1610	-	gene5001	11	1	NC_007302.6	three_prime_UTR	2.33755	TY0A	TY0
rna5997	1605	-	gene5001	12	1	NC_007302.6	three_prime_UTR	2.33544	TY0A	TY0
rna5997	1750	-	gene5001	11	0.9091	NC_007302.6	three_prime_UTR	2.39662	TY0A	TY0
rna5997	1901	-	gene5001	11	1	NC_007302.6	three_prime_UTR	2.46034	TY0A	TY0
rna5997	1573	-	gene5001	47	0.9149	NC_007302.6	three_prime_UTR	2.32194	TY0A	TY0
gene15310.t4	1878	-	gene15310	29	0.931	NC_007310.6	CDS	1.96285	TY0A	TY0
gene15310.t4	1740	-	gene15310	18	1	NC_007310.6	CDS	1.86033	TY0A	TY0
gene15310.t4	1140	-	gene15310	11	0.9091	NC_007310.6	CDS	1.41456	TY0A	TY0
gene15310.t4	1014	-	gene15310	36	0.9444	NC_007310.6	CDS	1.32095	TY0A	TY0
gene15310.t4	1248	-	gene15310	31	0.9032	NC_007310.6	CDS	1.4948	TY0A	TY0
gene15310.t4	1677	-	gene15310	23	0.913	NC_007310.6	CDS	1.81352	TY0A	TY0
gene15310.t4	2100	-	gene15310	14	1	NC_007310.6	three_prime_UTR	2.57966	TY0A	TY0
gene15310.t4	1536	-	gene15310	23	0.9565	NC_007310.6	CDS	1.70877	TY0A	TY0
gene15310.t4	2152	-	gene15310	33	0.9394	NC_007310.6	three_prime_UTR	2.75593	TY0A	TY0
gene15310.t3	1701	-	gene15310	13	1	NC_007310.6	CDS	1.95301	TY0A	TY0
gene29641.t11	456	-	gene29641	13	1	NC_007329.6	CDS	1.40071	TY0A	TY0
gene29641.t11	131	-	gene29641	14	1	NC_007329.6	CDS	1.11386	TY0A	TY0
gene29641.t11	178	-	gene29641	14	0.9286	NC_007329.6	CDS	1.15534	TY0A	TY0
gene29641.t11	148	-	gene29641	19	1	NC_007329.6	CDS	1.12886	TY0A	TY0
rna36127	622	-	gene29641	15	0.9333	NC_007329.6	CDS	1.55515	TY0A	TY0
rna36127	755	-	gene29641	20	1	NC_007329.6	CDS	1.67541	TY0A	TY0
rna36127	148	-	gene29641	21	0.9048	NC_007329.6	CDS	1.12658	TY0A	TY0
rna36127	456	-	gene29641	13	0.9231	NC_007329.6	CDS	1.40506	TY0A	TY0
rna36127	477	-	gene29641	21	1	NC_007329.6	CDS	1.42405	TY0A	TY0
rna36127	935	-	gene29641	13	0.9231	NC_007329.6	CDS	1.83816	TY0A	TY0
rna36127	934	-	gene29641	13	1	NC_007329.6	CDS	1.83725	TY0A	TY0
rna36127	131	-	gene29641	11	1	NC_007329.6	CDS	1.11121	TY0A	TY0
gene29641.t4	1935	-	gene29641	16	1	NC_007329.6	three_prime_UTR	2.96447	TY0A	TY0
gene29641.t4	1821	-	gene29641	15	0.9333	NC_007329.6	three_prime_UTR	2.8198	TY0A	TY0
gene29641.t4	1835	-	gene29641	14	0.9286	NC_007329.6	three_prime_UTR	2.83756	TY0A	TY0
gene29641.t4	1569	-	gene29641	18	1	NC_007329.6	three_prime_UTR	2.5	TY0A	TY0
rna2991	465	+	gene2490	160	0.9688	NC_007300.6	CDS	1.52732	TY0A	TY0
rna2991	945	+	gene2490	99	0.9596	NC_007300.6	three_prime_UTR	2.71681	TY0A	TY0
rna2991	593	+	gene2490	32	0.9062	NC_007300.6	CDS	1.67933	TY0A	TY0
rna2991	856	+	gene2490	21	1	NC_007300.6	CDS	1.99169	TY0A	TY0
rna2991	246	+	gene2490	158	1	NC_007300.6	CDS	1.26722	TY0A	TY0
rna2991	941	+	gene2490	164	0.9756	NC_007300.6	three_prime_UTR	2.68142	TY0A	TY0
rna2991	671	+	gene2490	43	0.9535	NC_007300.6	CDS	1.77197	TY0A	TY0
gene2490.t2	1081	+	gene2490	14	0.9286	NC_007300.6	three_prime_UTR	2.68142	TY0A	TY0
rna26719	3024	+	gene22123	12	0.9167	NC_007316.6	CDS	1.81291	TY0A	TY0
rna26719	3105	+	gene22123	12	1	NC_007316.6	CDS	1.87165	TY0A	TY0
rna26719	3018	+	gene22123	13	0.9231	NC_007316.6	CDS	1.80856	TY0A	TY0
rna26719	2569	+	gene22123	11	0.9091	NC_007316.6	CDS	1.48296	TY0A	TY0
rna26719	3433	+	gene22123	11	1	NC_007316.6	three_prime_UTR	2.02749	TY0A	TY0
rna26719	2755	+	gene22123	11	0.9091	NC_007316.6	CDS	1.61784	TY0A	TY0
rna26719	3444	+	gene22123	12	1	NC_007316.6	three_prime_UTR	2.0295	TY0A	TY0
rna26719	2625	+	gene22123	12	1	NC_007316.6	CDS	1.52357	TY0A	TY0
rna37163	797	-	gene30540	11	0.9091	NC_007330.6	CDS	1.71622	TY0A	TY0
rna37163	717	-	gene30540	21	0.9524	NC_007330.6	CDS	1.60811	TY0A	TY0
rna37163	1256	-	gene30540	26	0.9615	NC_007330.6	three_prime_UTR	2.45926	TY0A	TY0
rna37163	1080	-	gene30540	13	0.9231	NC_007330.6	three_prime_UTR	2.13333	TY0A	TY0
rna37163	1232	-	gene30540	34	0.9412	NC_007330.6	three_prime_UTR	2.41481	TY0A	TY0
rna37163	1233	-	gene30540	32	0.9375	NC_007330.6	three_prime_UTR	2.41667	TY0A	TY0
rna37163	1444	-	gene30540	21	1	NC_007330.6	three_prime_UTR	2.80741	TY0A	TY0
rna37163	1509	-	gene30540	14	0.9286	NC_007330.6	three_prime_UTR	2.92778	TY0A	TY0
rna37163	714	-	gene30540	30	0.9667	NC_007330.6	CDS	1.60405	TY0A	TY0
rna37163	1268	-	gene30540	11	0.9091	NC_007330.6	three_prime_UTR	2.48148	TY0A	TY0
rna37163	893	-	gene30540	13	0.9231	NC_007330.6	CDS	1.84595	TY0A	TY0
rna37163	1267	-	gene30540	13	0.9231	NC_007330.6	three_prime_UTR	2.47963	TY0A	TY0
rna37163	1361	-	gene30540	51	0.9216	NC_007330.6	three_prime_UTR	2.6537	TY0A	TY0
rna686	956	-	gene568	15	0.9333	NC_007299.6	CDS	1.72305	TY0A	TY0
rna686	477	-	gene568	28	1	NC_007299.6	CDS	1.27788	TY0A	TY0
rna686	331	-	gene568	22	1	NC_007299.6	CDS	1.14219	TY0A	TY0
rna686	901	-	gene568	48	0.9792	NC_007299.6	CDS	1.67193	TY0A	TY0
rna686	1222	-	gene568	22	0.9091	NC_007299.6	CDS	1.97026	TY0A	TY0
rna686	895	-	gene568	20	1	NC_007299.6	CDS	1.66636	TY0A	TY0
rna33454	664	+	gene27559	49	1	NC_007326.6	CDS	1.98113	TY0A	TY0
rna33454	210	+	gene27559	32	0.9062	NC_007326.6	CDS	1.12453	TY0A	TY0
rna33454	667	+	gene27559	17	1	NC_007326.6	CDS	1.98679	TY0A	TY0
rna33454	208	+	gene27559	25	0.92	NC_007326.6	CDS	1.12075	TY0A	TY0
rna33454	314	+	gene27559	54	0.9259	NC_007326.6	CDS	1.32075	TY0A	TY0
rna33454	689	+	gene27559	36	0.9167	NC_007326.6	three_prime_UTR	2.26923	TY0A	TY0
rna33454	148	+	gene27559	72	0.9167	NC_007326.6	CDS	1.00755	TY0A	TY0
rna33454	561	+	gene27559	22	1	NC_007326.6	CDS	1.78679	TY0A	TY0
rna27667	854	+	gene22899	35	1	NC_007317.6	three_prime_UTR	2.66932	TY0A	TY0
rna27667	443	+	gene22899	15	1	NC_007317.6	CDS	1.63444	TY0A	TY0
rna27667	529	+	gene22899	11	1	NC_007317.6	CDS	1.76435	TY0A	TY0
rna27667	323	+	gene22899	16	0.9375	NC_007317.6	CDS	1.45317	TY0A	TY0
rna27667	526	+	gene22899	12	1	NC_007317.6	CDS	1.75982	TY0A	TY0
rna27667	711	+	gene22899	35	0.9429	NC_007317.6	three_prime_UTR	2.0996	TY0A	TY0
rna35151	1849	+	gene28869	20	0.95	NC_007327.6	CDS	1.9447	TY0A	TY0
rna35151	1755	+	gene28869	19	0.9474	NC_007327.6	CDS	1.89165	TY0A	TY0
rna35151	1789	+	gene28869	11	0.9091	NC_007327.6	CDS	1.91084	TY0A	TY0
rna35151	1944	+	gene28869	12	0.9167	NC_007327.6	CDS	1.99831	TY0A	TY0
rna26757	1016	-	gene22166	14	1	NC_007317.6	three_prime_UTR	2.73128	TY0A	TY0
rna26757	524	-	gene22166	12	1	NC_007317.6	CDS	1.61675	TY0A	TY0
rna26757	1013	-	gene22166	16	0.9375	NC_007317.6	three_prime_UTR	2.71806	TY0A	TY0
rna26757	807	-	gene22166	11	0.9091	NC_007317.6	CDS	1.95047	TY0A	TY0
rna27570	2504	+	gene22829	20	0.95	NC_007317.6	three_prime_UTR	2.762	TY0A	TY0
rna27570	1591	+	gene22829	16	0.9375	NC_007317.6	three_prime_UTR	2.12665	TY0A	TY0
rna27570	1938	+	gene22829	15	1	NC_007317.6	three_prime_UTR	2.36813	TY0A	TY0
rna27570	2822	+	gene22829	12	0.9167	NC_007317.6	three_prime_UTR	2.9833	TY0A	TY0
rna27570	2354	+	gene22829	11	1	NC_007317.6	three_prime_UTR	2.65762	TY0A	TY0
rna30058	600	-	gene24838	13	0.9231	NC_007319.6	three_prime_UTR	2.19704	TY0A	TY0
rna24968	1830	+	gene20828	15	1	NC_007316.6	three_prime_UTR	2.97214	TY0A	TY0
rna14165	8495	+	gene11829	16	1	NC_007307.6	three_prime_UTR	2.97933	TY0A	TY0
rna14165	7739	+	gene11829	11	0.9091	NC_007307.6	three_prime_UTR	2.44048	TY0A	TY0
rna14165	8406	+	gene11829	16	1	NC_007307.6	three_prime_UTR	2.91589	TY0A	TY0
gene28204.t1	525	+	gene28204	11	1	NC_007326.6	three_prime_UTR	2.0339	TY0A	TY0
gene28204.t1	905	+	gene28204	11	0.9091	NC_007326.6	three_prime_UTR	2.74953	TY0A	TY0
gene28204.t1	691	+	gene28204	24	1	NC_007326.6	three_prime_UTR	2.34652	TY0A	TY0
rna34284	781	+	gene28204	29	1	NC_007326.6	three_prime_UTR	2.34652	TY0A	TY0
rna34284	366	+	gene28204	28	0.9286	NC_007326.6	CDS	1.58707	TY0A	TY0
rna34284	356	+	gene28204	16	0.9375	NC_007326.6	CDS	1.56912	TY0A	TY0
rna34284	419	+	gene28204	14	0.9286	NC_007326.6	CDS	1.68223	TY0A	TY0
rna34284	363	+	gene28204	27	0.9259	NC_007326.6	CDS	1.58169	TY0A	TY0
gene23749.t1	340	+	gene23749	481	0.9751	NC_007318.6	CDS	1.71173	TY0A	TY0
gene23749.t1	383	+	gene23749	7200	0.9944	NC_007318.6	CDS	1.82143	TY0A	TY0
gene5193.t3	2112	-	gene5193	19	0.9474	NC_007302.6	three_prime_UTR	2.29216	TY0A	TY0
gene5193.t3	3033	-	gene5193	11	0.9091	NC_007302.6	three_prime_UTR	2.89412	TY0A	TY0
gene5193.t3	1619	-	gene5193	36	0.9167	NC_007302.6	CDS	1.96943	TY0A	TY0
gene5193.t3	2241	-	gene5193	33	0.9394	NC_007302.6	three_prime_UTR	2.37647	TY0A	TY0
gene5193.t3	2239	-	gene5193	31	0.9355	NC_007302.6	three_prime_UTR	2.37516	TY0A	TY0
gene5193.t3	1876	-	gene5193	19	0.9474	NC_007302.6	three_prime_UTR	2.13791	TY0A	TY0
gene5193.t3	1213	-	gene5193	13	0.9231	NC_007302.6	CDS	1.69361	TY0A	TY0
gene5193.t3	2543	-	gene5193	27	0.9259	NC_007302.6	three_prime_UTR	2.57386	TY0A	TY0
gene5193.t3	855	-	gene5193	12	0.9167	NC_007302.6	CDS	1.45041	TY0A	TY0
rna6241	1608	-	gene5193	12	0.9167	NC_007302.6	three_prime_UTR	2.86364	TY0A	TY0
rna6241	1362	-	gene5193	22	1	NC_007302.6	three_prime_UTR	2.33117	TY0A	TY0
rna6241	965	-	gene5193	21	0.9524	NC_007302.6	CDS	1.76083	TY0A	TY0
rna31292	948	+	gene25758	50	0.98	NC_007320.6	three_prime_UTR	2.62841	TY0A	TY0
rna31292	530	+	gene25758	35	0.9143	NC_007320.6	three_prime_UTR	2.15341	TY0A	TY0
rna31292	577	+	gene25758	12	1	NC_007320.6	three_prime_UTR	2.20682	TY0A	TY0
rna31292	602	+	gene25758	16	1	NC_007320.6	three_prime_UTR	2.23523	TY0A	TY0
rna31292	93	+	gene25758	15	1	NC_007320.6	CDS	1.2341	TY0A	TY0
rna31292	97	+	gene25758	23	0.913	NC_007320.6	CDS	1.24427	TY0A	TY0
rna31292	965	+	gene25758	43	0.9535	NC_007320.6	three_prime_UTR	2.64773	TY0A	TY0
rna31292	842	+	gene25758	25	0.96	NC_007320.6	three_prime_UTR	2.50795	TY0A	TY0
rna7642	690	-	gene6481	28	0.9286	NC_007303.6	CDS	1.76964	TY0A	TY0
rna7642	691	-	gene6481	25	0.92	NC_007303.6	CDS	1.77143	TY0A	TY0
rna10410	605	+	gene8768	21	1	NC_007305.6	CDS	1.69814	TY0A	TY0
rna10410	893	+	gene8768	12	0.9167	NC_007305.6	three_prime_UTR	2.1875	TY0A	TY0
rna10410	504	+	gene8768	14	0.9286	NC_007305.6	CDS	1.56383	TY0A	TY0
rna10410	362	+	gene8768	12	0.9167	NC_007305.6	CDS	1.375	TY0A	TY0
rna10879	191	-	gene9106	11	1	NC_007305.6	CDS	1.1896	TY0A	TY0
rna10879	771	-	gene9106	14	1	NC_007305.6	three_prime_UTR	2.0837	TY0A	TY0
rna10879	894	-	gene9106	36	1	NC_007305.6	three_prime_UTR	2.19093	TY0A	TY0
rna10879	147	-	gene9106	18	0.9444	NC_007305.6	CDS	1.11577	TY0A	TY0
rna10879	786	-	gene9106	37	1	NC_007305.6	three_prime_UTR	2.09677	TY0A	TY0
rna10879	437	-	gene9106	40	1	NC_007305.6	CDS	1.60235	TY0A	TY0
rna10879	1508	-	gene9106	29	0.931	NC_007305.6	three_prime_UTR	2.72624	TY0A	TY0
gene25022.t5	2216	+	gene25022	12	0.9167	NC_007319.6	CDS	1.64781	TY0A	TY0
gene25022.t5	3649	+	gene25022	21	0.9048	NC_007319.6	three_prime_UTR	2.8342	TY0A	TY0
gene25022.t5	3411	+	gene25022	24	1	NC_007319.6	three_prime_UTR	2.65803	TY0A	TY0
gene25022.t5	2438	+	gene25022	11	1	NC_007319.6	CDS	1.90416	TY0A	TY0
gene25022.t5	2630	+	gene25022	11	1	NC_007319.6	three_prime_UTR	2.07994	TY0A	TY0
rna30378	2532	+	gene25022	26	1	NC_007319.6	three_prime_UTR	2.06366	TY0A	TY0
rna30378	2365	+	gene25022	13	1	NC_007319.6	CDS	1.96597	TY0A	TY0
rna30378	1873	+	gene25022	12	1	NC_007319.6	CDS	1.7567	TY0A	TY0
rna30378	1872	+	gene25022	15	0.9333	NC_007319.6	CDS	1.75627	TY0A	TY0
rna30378	2794	+	gene25022	12	1	NC_007319.6	three_prime_UTR	2.25759	TY0A	TY0
rna30378	3335	+	gene25022	30	1	NC_007319.6	three_prime_UTR	2.65803	TY0A	TY0
rna30378	3490	+	gene25022	19	0.9474	NC_007319.6	three_prime_UTR	2.77276	TY0A	TY0
rna30378	1065	+	gene25022	14	0.9286	NC_007319.6	CDS	1.41302	TY0A	TY0
rna30378	3491	+	gene25022	12	0.9167	NC_007319.6	three_prime_UTR	2.7735	TY0A	TY0
gene25022.t4	3865	+	gene25022	11	0.9091	NC_007319.6	three_prime_UTR	2.93073	TY0A	TY0
gene25022.t4	3866	+	gene25022	12	0.9167	NC_007319.6	three_prime_UTR	2.93108	TY0A	TY0
gene25022.t4	3558	+	gene25022	12	1	NC_007319.6	three_prime_UTR	2.82053	TY0A	TY0
gene25022.t4	3276	+	gene25022	11	1	NC_007319.6	three_prime_UTR	2.71931	TY0A	TY0
gene25022.t4	3595	+	gene25022	16	1	NC_007319.6	three_prime_UTR	2.83381	TY0A	TY0
rna10745	3022	+	gene8989	13	1	NC_007305.6	three_prime_UTR	2.40696	TY0A	TY0
rna10745	3332	+	gene8989	13	0.9231	NC_007305.6	three_prime_UTR	2.52164	TY0A	TY0
rna10745	4377	+	gene8989	27	0.9259	NC_007305.6	three_prime_UTR	2.90825	TY0A	TY0
rna10745	2879	+	gene8989	11	0.9091	NC_007305.6	three_prime_UTR	2.35405	TY0A	TY0
rna10745	3677	+	gene8989	13	0.9231	NC_007305.6	three_prime_UTR	2.64928	TY0A	TY0
rna10745	4343	+	gene8989	25	0.96	NC_007305.6	three_prime_UTR	2.89567	TY0A	TY0
rna10745	2852	+	gene8989	16	1	NC_007305.6	three_prime_UTR	2.34406	TY0A	TY0
rna10745	4306	+	gene8989	12	1	NC_007305.6	three_prime_UTR	2.88198	TY0A	TY0
rna10745	1736	+	gene8989	14	0.9286	NC_007305.6	CDS	1.90191	TY0A	TY0
rna10745	3709	+	gene8989	11	1	NC_007305.6	three_prime_UTR	2.66112	TY0A	TY0
rna10745	3139	+	gene8989	21	0.9524	NC_007305.6	three_prime_UTR	2.45024	TY0A	TY0
rna19648	795	+	gene16251	25	1	NC_007311.6	CDS	1.54766	TY0A	TY0
rna19648	1007	+	gene16251	15	0.9333	NC_007311.6	CDS	1.70802	TY0A	TY0
rna19648	1034	+	gene16251	15	1	NC_007311.6	CDS	1.72844	TY0A	TY0
rna19648	991	+	gene16251	14	1	NC_007311.6	CDS	1.69592	TY0A	TY0
rna19648	782	+	gene16251	26	1	NC_007311.6	CDS	1.53782	TY0A	TY0
rna19648	1009	+	gene16251	15	1	NC_007311.6	CDS	1.70953	TY0A	TY0
rna19648	142	+	gene16251	11	1	NC_007311.6	CDS	1.05371	TY0A	TY0
rna314	1052	-	gene284	21	0.9524	NC_007299.6	CDS	1.73313	TY0A	TY0
rna314	757	-	gene284	12	0.9167	NC_007299.6	CDS	1.50427	TY0A	TY0
rna314	778	-	gene284	17	0.9412	NC_007299.6	CDS	1.52056	TY0A	TY0
rna314	257	-	gene284	13	0.9231	NC_007299.6	CDS	1.11637	TY0A	TY0
rna314	774	-	gene284	16	0.9375	NC_007299.6	CDS	1.51746	TY0A	TY0
rna314	967	-	gene284	22	0.9091	NC_007299.6	CDS	1.66718	TY0A	TY0
rna314	868	-	gene284	15	1	NC_007299.6	CDS	1.59038	TY0A	TY0
rna314	335	-	gene284	11	1	NC_007299.6	CDS	1.17688	TY0A	TY0
rna314	1380	-	gene284	17	0.9412	NC_007299.6	CDS	1.98759	TY0A	TY0
rna314	606	-	gene284	30	1	NC_007299.6	CDS	1.38712	TY0A	TY0
rna314	919	-	gene284	17	1	NC_007299.6	CDS	1.62995	TY0A	TY0
rna314	437	-	gene284	13	0.9231	NC_007299.6	CDS	1.25601	TY0A	TY0
rna314	1037	-	gene284	27	0.963	NC_007299.6	CDS	1.72149	TY0A	TY0
rna314	561	-	gene284	12	0.9167	NC_007299.6	CDS	1.35221	TY0A	TY0
rna314	1415	-	gene284	12	0.9167	NC_007299.6	three_prime_UTR	2.0878	TY0A	TY0
rna34561	1122	+	gene28425	11	0.9091	NC_007326.6	three_prime_UTR	2.12408	TY0A	TY0
rna34561	646	+	gene28425	18	0.9444	NC_007326.6	CDS	1.70338	TY0A	TY0
rna34561	1083	+	gene28425	27	1	NC_007326.6	three_prime_UTR	2.10024	TY0A	TY0
rna34561	1601	+	gene28425	12	1	NC_007326.6	three_prime_UTR	2.41687	TY0A	TY0
rna34561	769	+	gene28425	26	0.9231	NC_007326.6	CDS	1.83751	TY0A	TY0
rna34561	1869	+	gene28425	28	0.9286	NC_007326.6	three_prime_UTR	2.58068	TY0A	TY0
rna34561	1081	+	gene28425	31	0.9032	NC_007326.6	three_prime_UTR	2.09902	TY0A	TY0
rna34561	2189	+	gene28425	11	0.9091	NC_007326.6	three_prime_UTR	2.77628	TY0A	TY0
rna34561	2019	+	gene28425	16	0.9375	NC_007326.6	three_prime_UTR	2.67237	TY0A	TY0
rna34561	704	+	gene28425	12	1	NC_007326.6	CDS	1.76663	TY0A	TY0
rna34561	989	+	gene28425	38	0.9474	NC_007326.6	three_prime_UTR	2.04279	TY0A	TY0
rna34561	1685	+	gene28425	25	0.92	NC_007326.6	three_prime_UTR	2.46822	TY0A	TY0
rna34561	803	+	gene28425	21	0.9048	NC_007326.6	CDS	1.87459	TY0A	TY0
rna36958	1011	-	gene30358	12	0.9167	NC_007330.6	CDS	1.74811	TY0A	TY0
rna36958	445	-	gene30358	1638	0.9829	NC_007330.6	CDS	1.31997	TY0A	TY0
rna36958	1162	-	gene30358	1102	0.9946	NC_007330.6	CDS	1.86233	TY0A	TY0
rna36958	1384	-	gene30358	453	0.9249	NC_007330.6	three_prime_UTR	2.52703	TY0A	TY0
rna36958	745	-	gene30358	3867	0.9537	NC_007330.6	CDS	1.5469	TY0A	TY0
rna36958	1058	-	gene30358	741	0.9744	NC_007330.6	CDS	1.78366	TY0A	TY0
rna36958	1221	-	gene30358	1834	0.9537	NC_007330.6	CDS	1.90696	TY0A	TY0
rna36958	1223	-	gene30358	1923	0.9683	NC_007330.6	CDS	1.90847	TY0A	TY0
rna36958	570	-	gene30358	1765	0.9241	NC_007330.6	CDS	1.41452	TY0A	TY0
rna36958	715	-	gene30358	2745	0.9035	NC_007330.6	CDS	1.52421	TY0A	TY0
rna28376	413	+	gene23476	11	1	NC_007317.6	CDS	1.86117	TY0A	TY0
rna15754	722	+	gene13250	42	0.9762	NC_007308.6	three_prime_UTR	2.63504	TY0A	TY0
rna15754	526	+	gene13250	32	0.9688	NC_007308.6	CDS	1.82665	TY0A	TY0
rna15754	121	+	gene13250	17	0.9412	NC_007308.6	CDS	1.17657	TY0A	TY0
rna15754	549	+	gene13250	38	0.9474	NC_007308.6	CDS	1.86356	TY0A	TY0
rna34437	2623	-	gene28339	22	0.9545	NC_007326.6	three_prime_UTR	2.29379	TY0A	TY0
rna34437	2628	-	gene28339	13	0.9231	NC_007326.6	three_prime_UTR	2.29551	TY0A	TY0
rna34437	3531	-	gene28339	17	0.9412	NC_007326.6	three_prime_UTR	2.60507	TY0A	TY0
rna34437	4246	-	gene28339	12	0.9167	NC_007326.6	three_prime_UTR	2.85019	TY0A	TY0
rna34437	1978	-	gene28339	11	0.9091	NC_007326.6	three_prime_UTR	2.07268	TY0A	TY0
rna34437	2742	-	gene28339	18	1	NC_007326.6	three_prime_UTR	2.33459	TY0A	TY0
rna34437	3834	-	gene28339	44	0.9773	NC_007326.6	three_prime_UTR	2.70895	TY0A	TY0
rna34437	3274	-	gene28339	27	0.963	NC_007326.6	three_prime_UTR	2.51697	TY0A	TY0
rna34437	3348	-	gene28339	13	1	NC_007326.6	three_prime_UTR	2.54234	TY0A	TY0
rna34437	2429	-	gene28339	17	0.9412	NC_007326.6	three_prime_UTR	2.22729	TY0A	TY0
rna34437	2202	-	gene28339	12	0.9167	NC_007326.6	three_prime_UTR	2.14947	TY0A	TY0
rna34437	3312	-	gene28339	28	1	NC_007326.6	three_prime_UTR	2.53	TY0A	TY0
rna34437	3536	-	gene28339	60	0.95	NC_007326.6	three_prime_UTR	2.60679	TY0A	TY0
rna34437	3500	-	gene28339	11	0.9091	NC_007326.6	three_prime_UTR	2.59445	TY0A	TY0
rna34437	3537	-	gene28339	61	0.9344	NC_007326.6	three_prime_UTR	2.60713	TY0A	TY0
rna34437	3551	-	gene28339	32	1	NC_007326.6	three_prime_UTR	2.61193	TY0A	TY0
rna34437	3582	-	gene28339	15	1	NC_007326.6	three_prime_UTR	2.62256	TY0A	TY0
gene21538.t1	1419	+	gene21538	94	0.9362	NC_007316.6	three_prime_UTR	2.46018	TY0A	TY0
gene21538.t1	1418	+	gene21538	88	0.9545	NC_007316.6	three_prime_UTR	2.45133	TY0A	TY0
gene21538.t1	857	+	gene21538	66	0.9242	NC_007316.6	CDS	1.57548	TY0A	TY0
gene21538.t1	1163	+	gene21538	74	0.9324	NC_007316.6	CDS	1.83069	TY0A	TY0
gene21538.t1	652	+	gene21538	17	1	NC_007316.6	CDS	1.4045	TY0A	TY0
gene21538.t1	254	+	gene21538	14	1	NC_007316.6	CDS	1.07256	TY0A	TY0
gene21538.t1	441	+	gene21538	25	1	NC_007316.6	CDS	1.22852	TY0A	TY0
gene21538.t1	1233	+	gene21538	28	1	NC_007316.6	CDS	1.88907	TY0A	TY0
gene21538.t1	1284	+	gene21538	38	0.9737	NC_007316.6	CDS	1.93161	TY0A	TY0
rna12422	1682	-	gene10387	12	0.9167	NC_007306.6	three_prime_UTR	2.2524	TY0A	TY0
rna12422	1420	-	gene10387	15	0.9333	NC_007306.6	CDS	1.73424	TY0A	TY0
rna12422	1410	-	gene10387	15	1	NC_007306.6	CDS	1.71721	TY0A	TY0
rna12422	1407	-	gene10387	13	0.9231	NC_007306.6	CDS	1.7121	TY0A	TY0
rna12422	1409	-	gene10387	14	1	NC_007306.6	CDS	1.7155	TY0A	TY0
rna12422	1283	-	gene10387	21	0.9048	NC_007306.6	CDS	1.50085	TY0A	TY0
rna9932	765	-	gene8311	22	1	NC_007305.6	CDS	1.8246	TY0A	TY0
rna9932	225	-	gene8311	17	1	NC_007305.6	CDS	1.16687	TY0A	TY0
rna9932	41	-	gene8311	31	0.9355	NC_007305.6	five_prime_UTR	0.465116	TY0A	TY0
rna9932	210	-	gene8311	23	1	NC_007305.6	CDS	1.1486	TY0A	TY0
rna9932	806	-	gene8311	12	1	NC_007305.6	CDS	1.87454	TY0A	TY0
rna9932	679	-	gene8311	52	0.9423	NC_007305.6	CDS	1.71985	TY0A	TY0
rna20924	208	-	gene17379	23	0.9565	NC_007313.6	CDS	1.7251	TY0A	TY0
rna20924	199	-	gene17379	14	1	NC_007313.6	CDS	1.68924	TY0A	TY0
rna20924	313	-	gene17379	27	0.9259	NC_007313.6	three_prime_UTR	2.15419	TY0A	TY0
rna20924	231	-	gene17379	17	0.9412	NC_007313.6	CDS	1.81673	TY0A	TY0
rna20924	378	-	gene17379	18	0.9444	NC_007313.6	three_prime_UTR	2.44053	TY0A	TY0
rna20924	482	-	gene17379	12	1	NC_007313.6	three_prime_UTR	2.89868	TY0A	TY0
rna20948	1044	+	gene17392	11	0.9091	NC_007313.6	CDS	1.45205	TY0A	TY0
rna20948	1323	+	gene17392	11	1	NC_007313.6	CDS	1.58385	TY0A	TY0
rna20948	2020	+	gene17392	14	0.9286	NC_007313.6	CDS	1.91308	TY0A	TY0
rna30463	2850	-	gene25094	12	1	NC_007320.6	three_prime_UTR	2.0303	TY0A	TY0
rna30463	2802	-	gene25094	14	0.9286	NC_007320.6	CDS	1.99061	TY0A	TY0
rna30463	1835	-	gene25094	27	0.9259	NC_007320.6	CDS	1.64126	TY0A	TY0
rna30463	3310	-	gene25094	15	0.9333	NC_007320.6	three_prime_UTR	2.69408	TY0A	TY0
rna30463	2401	-	gene25094	11	1	NC_007320.6	CDS	1.84574	TY0A	TY0
rna30463	2252	-	gene25094	18	0.9444	NC_007320.6	CDS	1.79191	TY0A	TY0
rna30463	1487	-	gene25094	17	0.9412	NC_007320.6	CDS	1.51553	TY0A	TY0
rna30463	2288	-	gene25094	24	0.9583	NC_007320.6	CDS	1.80491	TY0A	TY0
rna30463	2253	-	gene25094	20	1	NC_007320.6	CDS	1.79227	TY0A	TY0
gene5669.t1	1772	+	gene5669	13	0.9231	NC_007303.6	three_prime_UTR	2.48717	TY0A	TY0
gene5669.t1	2154	+	gene5669	13	0.9231	NC_007303.6	three_prime_UTR	2.70033	TY0A	TY0
gene5669.t1	1179	+	gene5669	31	0.9677	NC_007303.6	three_prime_UTR	2.15625	TY0A	TY0
gene5669.t1	2467	+	gene5669	15	0.9333	NC_007303.6	three_prime_UTR	2.875	TY0A	TY0
gene5669.t1	2471	+	gene5669	15	0.9333	NC_007303.6	three_prime_UTR	2.87723	TY0A	TY0
gene5669.t1	2180	+	gene5669	20	0.95	NC_007303.6	three_prime_UTR	2.71484	TY0A	TY0
gene5669.t1	1679	+	gene5669	13	0.9231	NC_007303.6	three_prime_UTR	2.43527	TY0A	TY0
gene5669.t1	860	+	gene5669	26	0.9231	NC_007303.6	CDS	1.95355	TY0A	TY0
gene5669.t1	1678	+	gene5669	16	0.9375	NC_007303.6	three_prime_UTR	2.43471	TY0A	TY0
gene5669.t1	2181	+	gene5669	21	0.9524	NC_007303.6	three_prime_UTR	2.7154	TY0A	TY0
gene5669.t1	646	+	gene5669	12	0.9167	NC_007303.6	CDS	1.69193	TY0A	TY0
gene5669.t1	2639	+	gene5669	14	1	NC_007303.6	three_prime_UTR	2.97098	TY0A	TY0
gene5669.t1	334	+	gene5669	14	0.9286	NC_007303.6	CDS	1.31051	TY0A	TY0
gene5669.t1	2302	+	gene5669	26	0.9231	NC_007303.6	three_prime_UTR	2.78292	TY0A	TY0
gene5669.t1	695	+	gene5669	15	1	NC_007303.6	CDS	1.75183	TY0A	TY0
gene5669.t1	1398	+	gene5669	16	1	NC_007303.6	three_prime_UTR	2.27846	TY0A	TY0
rna28943	1170	+	gene23907	15	0.9333	NC_007318.6	CDS	1.95557	TY0A	TY0
rna16212	1767	+	gene13625	27	0.9259	NC_007309.6	three_prime_UTR	2.62444	TY0A	TY0
rna16212	545	+	gene13625	11	0.9091	NC_007309.6	CDS	1.48833	TY0A	TY0
rna16212	1598	+	gene13625	14	1	NC_007309.6	three_prime_UTR	2.4726	TY0A	TY0
rna16212	1592	+	gene13625	17	0.9412	NC_007309.6	three_prime_UTR	2.46721	TY0A	TY0
rna16212	532	+	gene13625	14	0.9286	NC_007309.6	CDS	1.47568	TY0A	TY0
rna16212	1616	+	gene13625	20	0.95	NC_007309.6	three_prime_UTR	2.48877	TY0A	TY0
gene25895.t1	2246	-	gene25895	81	0.963	NC_007324.6	three_prime_UTR	2	TY0A	TY0
gene25895.t1	2219	-	gene25895	54	0.9074	NC_007324.6	CDS	1.98279	TY0A	TY0
gene25895.t1	1664	-	gene25895	21	0.9048	NC_007324.6	CDS	1.61549	TY0A	TY0
gene25895.t1	1417	-	gene25895	15	0.9333	NC_007324.6	CDS	1.45202	TY0A	TY0
gene25895.t1	117	-	gene25895	11	1	NC_007324.6	five_prime_UTR	0.15847	TY0A	TY0
gene25895.t1	1667	-	gene25895	25	1	NC_007324.6	CDS	1.61747	TY0A	TY0
gene25895.t1	893	-	gene25895	13	0.9231	NC_007324.6	CDS	1.10523	TY0A	TY0
gene25895.t1	467	-	gene25895	12	0.9167	NC_007324.6	five_prime_UTR	0.636612	TY0A	TY0
gene25895.t1	2620	-	gene25895	105	0.9048	NC_007324.6	three_prime_UTR	2.73477	TY0A	TY0
gene25895.t1	2695	-	gene25895	49	0.9388	NC_007324.6	three_prime_UTR	2.88212	TY0A	TY0
gene25895.t1	1427	-	gene25895	28	0.9286	NC_007324.6	CDS	1.45864	TY0A	TY0
gene25895.t1	2685	-	gene25895	117	0.9402	NC_007324.6	three_prime_UTR	2.86248	TY0A	TY0
rna4732	3519	-	gene4005	18	1	NC_007301.6	three_prime_UTR	2.57746	TY0A	TY0
rna4732	3439	-	gene4005	11	0.9091	NC_007301.6	CDS	1.98686	TY0A	TY0
rna4732	2166	-	gene4005	11	1	NC_007301.6	CDS	1.54652	TY0A	TY0
rna4732	3520	-	gene4005	15	1	NC_007301.6	three_prime_UTR	2.59155	TY0A	TY0
rna4732	2941	-	gene4005	13	0.9231	NC_007301.6	CDS	1.8146	TY0A	TY0
rna4732	2827	-	gene4005	11	0.9091	NC_007301.6	CDS	1.77516	TY0A	TY0
rna4732	3259	-	gene4005	13	1	NC_007301.6	CDS	1.92459	TY0A	TY0
rna4732	682	-	gene4005	11	1	NC_007301.6	CDS	1.03321	TY0A	TY0
rna4732	2102	-	gene4005	11	0.9091	NC_007301.6	CDS	1.52439	TY0A	TY0
rna4732	912	-	gene4005	11	0.9091	NC_007301.6	CDS	1.11276	TY0A	TY0
rna4732	1656	-	gene4005	11	0.9091	NC_007301.6	CDS	1.37011	TY0A	TY0
rna4732	1735	-	gene4005	14	0.9286	NC_007301.6	CDS	1.39744	TY0A	TY0
rna4732	1207	-	gene4005	11	1	NC_007301.6	CDS	1.2148	TY0A	TY0
rna1754	4280	+	gene1461	12	1	NC_007300.6	three_prime_UTR	2.85686	TY0A	TY0
rna1754	2354	+	gene1461	11	0.9091	NC_007300.6	three_prime_UTR	2.2172	TY0A	TY0
rna1754	4651	+	gene1461	15	0.9333	NC_007300.6	three_prime_UTR	2.98007	TY0A	TY0
rna1754	4162	+	gene1461	19	0.9474	NC_007300.6	three_prime_UTR	2.81767	TY0A	TY0
rna1754	4166	+	gene1461	11	0.9091	NC_007300.6	three_prime_UTR	2.819	TY0A	TY0
rna1754	4129	+	gene1461	17	0.9412	NC_007300.6	three_prime_UTR	2.80671	TY0A	TY0
gene30560.t2	2199	+	gene30560	13	1	NC_007330.6	three_prime_UTR	2.31522	TY0A	TY0
gene30560.t2	3139	+	gene30560	31	1	NC_007330.6	three_prime_UTR	2.91624	TY0A	TY0
gene30560.t2	3134	+	gene30560	31	0.9677	NC_007330.6	three_prime_UTR	2.91304	TY0A	TY0
gene30560.t2	3196	+	gene30560	18	0.9444	NC_007330.6	three_prime_UTR	2.95269	TY0A	TY0
gene30560.t2	3137	+	gene30560	29	1	NC_007330.6	three_prime_UTR	2.91496	TY0A	TY0
gene30560.t2	2755	+	gene30560	18	1	NC_007330.6	three_prime_UTR	2.67072	TY0A	TY0
gene30560.t2	2753	+	gene30560	24	1	NC_007330.6	three_prime_UTR	2.66944	TY0A	TY0
gene30560.t2	3228	+	gene30560	16	0.9375	NC_007330.6	three_prime_UTR	2.97315	TY0A	TY0
gene30560.t2	2993	+	gene30560	16	0.9375	NC_007330.6	three_prime_UTR	2.82289	TY0A	TY0
gene30560.t2	2321	+	gene30560	19	1	NC_007330.6	three_prime_UTR	2.39322	TY0A	TY0
rna37264	1967	-	gene30621	14	1	NC_007330.6	three_prime_UTR	2.86875	TY0A	TY0
rna37264	1965	-	gene30621	26	0.9615	NC_007330.6	three_prime_UTR	2.86625	TY0A	TY0
rna37264	98	-	gene30621	27	0.9259	NC_007330.6	five_prime_UTR	0.407563	TY0A	TY0
rna37264	1219	-	gene30621	22	1	NC_007330.6	CDS	1.94956	TY0A	TY0
rna37264	976	-	gene30621	21	0.9048	NC_007330.6	CDS	1.71387	TY0A	TY0
rna37264	1673	-	gene30621	28	0.9286	NC_007330.6	three_prime_UTR	2.50125	TY0A	TY0
rna37264	1762	-	gene30621	39	0.9231	NC_007330.6	three_prime_UTR	2.6125	TY0A	TY0
rna37264	1383	-	gene30621	18	1	NC_007330.6	three_prime_UTR	2.13875	TY0A	TY0
rna37264	169	-	gene30621	27	0.963	NC_007330.6	five_prime_UTR	0.705882	TY0A	TY0
rna11416	1782	+	gene9567	38	0.9737	NC_007305.6	CDS	1.88284	TY0A	TY0
rna11416	1804	+	gene9567	24	0.9583	NC_007305.6	CDS	1.89693	TY0A	TY0
rna11416	826	+	gene9567	12	1	NC_007305.6	CDS	1.27081	TY0A	TY0
rna11416	2472	+	gene9567	12	0.9167	NC_007305.6	three_prime_UTR	2.88	TY0A	TY0
rna11416	1014	+	gene9567	193	0.9482	NC_007305.6	CDS	1.39117	TY0A	TY0
rna11416	1769	+	gene9567	81	0.9012	NC_007305.6	CDS	1.87452	TY0A	TY0
rna11416	1020	+	gene9567	101	1	NC_007305.6	CDS	1.39501	TY0A	TY0
rna11416	2384	+	gene9567	37	0.9459	NC_007305.6	three_prime_UTR	2.72696	TY0A	TY0
rna11416	1661	+	gene9567	56	0.9107	NC_007305.6	CDS	1.80538	TY0A	TY0
rna11416	1855	+	gene9567	102	0.951	NC_007305.6	CDS	1.92958	TY0A	TY0
rna11416	639	+	gene9567	12	0.9167	NC_007305.6	CDS	1.15109	TY0A	TY0
rna11416	648	+	gene9567	36	0.9722	NC_007305.6	CDS	1.15685	TY0A	TY0
rna11416	898	+	gene9567	88	0.9318	NC_007305.6	CDS	1.3169	TY0A	TY0
rna11416	2360	+	gene9567	163	0.9509	NC_007305.6	three_prime_UTR	2.68522	TY0A	TY0
rna11416	1858	+	gene9567	100	0.95	NC_007305.6	CDS	1.9315	TY0A	TY0
rna11416	1387	+	gene9567	103	0.9417	NC_007305.6	CDS	1.62996	TY0A	TY0
rna11416	700	+	gene9567	112	0.9732	NC_007305.6	CDS	1.19014	TY0A	TY0
rna11416	1857	+	gene9567	86	0.9302	NC_007305.6	CDS	1.93086	TY0A	TY0
rna11416	999	+	gene9567	110	1	NC_007305.6	CDS	1.38156	TY0A	TY0
rna11416	2004	+	gene9567	92	0.913	NC_007305.6	three_prime_UTR	2.06609	TY0A	TY0
rna11416	1457	+	gene9567	109	0.9266	NC_007305.6	CDS	1.67478	TY0A	TY0
rna12371	1013	+	gene10348	21	0.9524	NC_007306.6	three_prime_UTR	2.11158	TY0A	TY0
rna12371	763	+	gene10348	16	1	NC_007306.6	CDS	1.80301	TY0A	TY0
rna12371	954	+	gene10348	37	0.973	NC_007306.6	three_prime_UTR	2.02825	TY0A	TY0
rna12371	986	+	gene10348	11	0.9091	NC_007306.6	three_prime_UTR	2.07345	TY0A	TY0
gene4932.t6	2079	-	gene4932	11	0.9091	NC_007302.6	CDS	1.66084	TY0A	TY0
gene4932.t6	2953	-	gene4932	12	1	NC_007302.6	CDS	1.97254	TY0A	TY0
gene4932.t6	2960	-	gene4932	11	1	NC_007302.6	CDS	1.97504	TY0A	TY0
gene4932.t2	2574	-	gene4932	13	0.9231	NC_007302.6	CDS	1.96936	TY0A	TY0
gene4932.t2	2314	-	gene4932	11	1	NC_007302.6	CDS	1.8659	TY0A	TY0
gene4932.t2	2591	-	gene4932	11	0.9091	NC_007302.6	CDS	1.97612	TY0A	TY0
rna5623	811	-	gene4678	12	0.9167	NC_007302.6	CDS	1.32	TY0A	TY0
rna5623	2263	-	gene4678	20	1	NC_007302.6	three_prime_UTR	2.13926	TY0A	TY0
rna5623	961	-	gene4678	18	0.9444	NC_007302.6	CDS	1.42169	TY0A	TY0
rna5623	2377	-	gene4678	11	0.9091	NC_007302.6	three_prime_UTR	2.1747	TY0A	TY0
rna5623	2259	-	gene4678	17	1	NC_007302.6	three_prime_UTR	2.13802	TY0A	TY0
rna5623	1240	-	gene4678	12	0.9167	NC_007302.6	CDS	1.61085	TY0A	TY0
rna5623	427	-	gene4678	14	1	NC_007302.6	CDS	1.05966	TY0A	TY0
rna5623	1055	-	gene4678	13	0.9231	NC_007302.6	CDS	1.48542	TY0A	TY0
rna5623	1804	-	gene4678	14	0.9286	NC_007302.6	CDS	1.99322	TY0A	TY0
rna5623	4139	-	gene4678	12	0.9167	NC_007302.6	three_prime_UTR	2.72241	TY0A	TY0
rna32625	800	+	gene26935	15	1	NC_007324.6	CDS	1.45324	TY0A	TY0
rna32625	279	+	gene26935	13	0.9231	NC_007324.6	five_prime_UTR	0.575569	TY0A	TY0
rna32625	837	+	gene26935	13	0.9231	NC_007324.6	CDS	1.50647	TY0A	TY0
rna32625	1451	+	gene26935	15	1	NC_007324.6	three_prime_UTR	2.37293	TY0A	TY0
rna32625	838	+	gene26935	16	1	NC_007324.6	CDS	1.50791	TY0A	TY0
rna32625	1448	+	gene26935	21	0.9524	NC_007324.6	three_prime_UTR	2.36878	TY0A	TY0
rna32625	1450	+	gene26935	17	0.9412	NC_007324.6	three_prime_UTR	2.37155	TY0A	TY0
rna32625	1768	+	gene26935	14	1	NC_007324.6	three_prime_UTR	2.81077	TY0A	TY0
rna32625	76	+	gene26935	16	0.9375	NC_007324.6	five_prime_UTR	0.15528	TY0A	TY0
rna32625	1751	+	gene26935	33	0.9697	NC_007324.6	three_prime_UTR	2.78729	TY0A	TY0
rna32625	412	+	gene26935	12	0.9167	NC_007324.6	five_prime_UTR	0.850932	TY0A	TY0
rna32625	239	+	gene26935	13	0.9231	NC_007324.6	five_prime_UTR	0.492754	TY0A	TY0
rna15010	2182	-	gene12686	11	0.9091	NC_007308.6	CDS	1.83022	TY0A	TY0
rna11156	763	-	gene9361	32	0.9688	NC_007305.6	three_prime_UTR	2.06436	TY0A	TY0
rna11156	662	-	gene9361	60	0.9667	NC_007305.6	CDS	1.87746	TY0A	TY0
rna11156	936	-	gene9361	144	0.9514	NC_007305.6	three_prime_UTR	2.92079	TY0A	TY0
rna11156	935	-	gene9361	165	0.9455	NC_007305.6	three_prime_UTR	2.91584	TY0A	TY0
rna11156	495	-	gene9361	41	0.9756	NC_007305.6	CDS	1.64225	TY0A	TY0
rna11156	937	-	gene9361	158	0.9494	NC_007305.6	three_prime_UTR	2.92574	TY0A	TY0
rna11156	516	-	gene9361	11	0.9091	NC_007305.6	CDS	1.67183	TY0A	TY0
rna11156	664	-	gene9361	40	0.975	NC_007305.6	CDS	1.88028	TY0A	TY0
rna11156	940	-	gene9361	95	0.9474	NC_007305.6	three_prime_UTR	2.94059	TY0A	TY0
rna14981	2980	+	gene12659	12	1	NC_007308.6	CDS	1.92126	TY0A	TY0
rna14981	3276	+	gene12659	11	0.9091	NC_007308.6	three_prime_UTR	2.10518	TY0A	TY0
rna14981	3082	+	gene12659	12	0.9167	NC_007308.6	CDS	1.95618	TY0A	TY0
rna14981	3628	+	gene12659	11	1	NC_007308.6	three_prime_UTR	2.67476	TY0A	TY0
gene856.t2	5191	-	gene856	11	1	NC_007299.6	three_prime_UTR	2.8877	TY0A	TY0
rna15505	204	+	gene13058	11	0.9091	NC_007308.6	CDS	1.08045	TY0A	TY0
rna15505	1948	+	gene13058	17	0.9412	NC_007308.6	CDS	1.93077	TY0A	TY0
rna15505	776	+	gene13058	12	1	NC_007308.6	CDS	1.35934	TY0A	TY0
rna15505	656	+	gene13058	12	0.9167	NC_007308.6	CDS	1.30083	TY0A	TY0
rna15505	2352	+	gene13058	22	0.9091	NC_007308.6	three_prime_UTR	2.90311	TY0A	TY0
rna15505	2327	+	gene13058	27	1	NC_007308.6	three_prime_UTR	2.81661	TY0A	TY0
rna15505	1002	+	gene13058	12	0.9167	NC_007308.6	CDS	1.46953	TY0A	TY0
rna15505	942	+	gene13058	12	0.9167	NC_007308.6	CDS	1.44027	TY0A	TY0
rna15505	2358	+	gene13058	17	1	NC_007308.6	three_prime_UTR	2.92388	TY0A	TY0
rna15505	1902	+	gene13058	22	1	NC_007308.6	CDS	1.90834	TY0A	TY0
gene30383.t1	742	-	gene30383	15	0.9333	NC_007330.6	CDS	1.24373	TY0A	TY0
gene30383.t1	741	-	gene30383	12	0.9167	NC_007330.6	CDS	1.24287	TY0A	TY0
gene30383.t1	1134	-	gene30383	11	1	NC_007330.6	CDS	1.58254	TY0A	TY0
gene30383.t1	26	-	gene30383	11	0.9091	NC_007330.6	five_prime_UTR	0.0545852	TY0A	TY0
gene30383.t1	9	-	gene30383	17	1	NC_007330.6	five_prime_UTR	0.0174672	TY0A	TY0
gene30383.t1	1537	-	gene30383	16	1	NC_007330.6	CDS	1.93086	TY0A	TY0
gene12642.t2	1329	+	gene12642	26	0.9231	NC_007308.6	three_prime_UTR	2.41915	TY0A	TY0
gene12642.t3	488	+	gene12642	12	0.9167	NC_007308.6	CDS	1.45841	TY0A	TY0
gene12642.t3	888	+	gene12642	16	0.9375	NC_007308.6	CDS	1.83648	TY0A	TY0
gene12642.t3	741	+	gene12642	12	1	NC_007308.6	CDS	1.69754	TY0A	TY0
gene12642.t3	873	+	gene12642	21	0.9048	NC_007308.6	CDS	1.82231	TY0A	TY0
gene12642.t3	599	+	gene12642	22	0.9545	NC_007308.6	CDS	1.56333	TY0A	TY0
gene12642.t3	1154	+	gene12642	34	0.9412	NC_007308.6	three_prime_UTR	2.11316	TY0A	TY0
gene12642.t3	1622	+	gene12642	18	0.9444	NC_007308.6	three_prime_UTR	2.68881	TY0A	TY0
rna25758	685	+	gene21415	438	0.9292	NC_007316.6	CDS	1.34199	TY0A	TY0
rna25758	955	+	gene21415	30	0.9333	NC_007316.6	CDS	1.48515	TY0A	TY0
rna25758	682	+	gene21415	146	0.911	NC_007316.6	CDS	1.3404	TY0A	TY0
rna25758	681	+	gene21415	200	0.935	NC_007316.6	CDS	1.33987	TY0A	TY0
rna25758	958	+	gene21415	751	0.9774	NC_007316.6	CDS	1.48674	TY0A	TY0
rna25758	678	+	gene21415	830	0.9795	NC_007316.6	CDS	1.33828	TY0A	TY0
rna25758	677	+	gene21415	744	0.9772	NC_007316.6	CDS	1.33775	TY0A	TY0
rna25758	1458	+	gene21415	423	0.9338	NC_007316.6	CDS	1.75186	TY0A	TY0
rna25758	321	+	gene21415	499	0.9739	NC_007316.6	CDS	1.14899	TY0A	TY0
rna25758	2266	+	gene21415	253	0.9605	NC_007316.6	three_prime_UTR	2.77931	TY0A	TY0
rna25758	1002	+	gene21415	426	0.9085	NC_007316.6	CDS	1.51007	TY0A	TY0
rna25758	1305	+	gene21415	267	0.9401	NC_007316.6	CDS	1.67073	TY0A	TY0
rna25758	1317	+	gene21415	786	0.9135	NC_007316.6	CDS	1.67709	TY0A	TY0
rna25758	82	+	gene21415	383	0.9791	NC_007316.6	CDS	1.02227	TY0A	TY0
rna25758	1366	+	gene21415	611	0.9902	NC_007316.6	CDS	1.70308	TY0A	TY0
rna25758	1047	+	gene21415	46	0.9565	NC_007316.6	CDS	1.53393	TY0A	TY0
rna25758	106	+	gene21415	166	0.9157	NC_007316.6	CDS	1.03499	TY0A	TY0
rna25758	869	+	gene21415	418	0.9713	NC_007316.6	CDS	1.43955	TY0A	TY0
rna25758	866	+	gene21415	291	0.9725	NC_007316.6	CDS	1.43796	TY0A	TY0
rna25758	741	+	gene21415	207	0.9903	NC_007316.6	CDS	1.37169	TY0A	TY0
rna27195	6185	+	gene22523	12	0.9167	NC_007317.6	three_prime_UTR	2.07306	TY0A	TY0
rna27195	5441	+	gene22523	16	0.9375	NC_007317.6	CDS	1.88608	TY0A	TY0
rna27195	6525	+	gene22523	15	0.9333	NC_007317.6	three_prime_UTR	2.39564	TY0A	TY0
rna27195	5166	+	gene22523	11	0.9091	NC_007317.6	CDS	1.83904	TY0A	TY0
rna27195	5000	+	gene22523	14	1	NC_007317.6	CDS	1.81064	TY0A	TY0
rna27195	4684	+	gene22523	13	0.9231	NC_007317.6	CDS	1.75659	TY0A	TY0
rna27195	6524	+	gene22523	18	0.9444	NC_007317.6	three_prime_UTR	2.39469	TY0A	TY0
rna27195	6433	+	gene22523	11	0.9091	NC_007317.6	three_prime_UTR	2.30835	TY0A	TY0
rna27195	6419	+	gene22523	11	0.9091	NC_007317.6	three_prime_UTR	2.29507	TY0A	TY0
rna27195	5762	+	gene22523	11	0.9091	NC_007317.6	CDS	1.94099	TY0A	TY0
rna34133	3043	+	gene28062	15	1	NC_007326.6	CDS	1.83948	TY0A	TY0
rna34133	3713	+	gene28062	13	1	NC_007326.6	three_prime_UTR	2.83077	TY0A	TY0
rna34133	2823	+	gene28062	11	0.9091	NC_007326.6	CDS	1.76152	TY0A	TY0
rna34133	2860	+	gene28062	11	0.9091	NC_007326.6	CDS	1.77463	TY0A	TY0
gene13612.t1	4722	-	gene13612	12	1	NC_007309.6	three_prime_UTR	2.47123	TY0A	TY0
gene13612.t1	4716	-	gene13612	11	1	NC_007309.6	three_prime_UTR	2.46956	TY0A	TY0
rna10858	1233	-	gene9089	12	1	NC_007305.6	CDS	1.92379	TY0A	TY0
rna29847	1902	-	gene24666	13	1	NC_007319.6	CDS	1.54926	TY0A	TY0
rna29847	4209	-	gene24666	13	1	NC_007319.6	three_prime_UTR	2.96757	TY0A	TY0
rna29847	1962	-	gene24666	12	0.9167	NC_007319.6	CDS	1.5666	TY0A	TY0
rna29847	3453	-	gene24666	11	0.9091	NC_007319.6	CDS	1.9974	TY0A	TY0
rna29847	1911	-	gene24666	13	0.9231	NC_007319.6	CDS	1.55186	TY0A	TY0
rna29847	1966	-	gene24666	11	1	NC_007319.6	CDS	1.56775	TY0A	TY0
rna29847	4164	-	gene24666	11	1	NC_007319.6	three_prime_UTR	2.90921	TY0A	TY0
rna29847	4167	-	gene24666	17	0.9412	NC_007319.6	three_prime_UTR	2.9131	TY0A	TY0
rna31897	370	-	gene26265	24	1	NC_007324.6	CDS	1.11335	TY0A	TY0
rna31897	1515	-	gene26265	12	1	NC_007324.6	CDS	1.61444	TY0A	TY0
rna31897	1962	-	gene26265	20	0.95	NC_007324.6	CDS	1.81007	TY0A	TY0
rna31897	275	-	gene26265	14	0.9286	NC_007324.6	CDS	1.07177	TY0A	TY0
rna31897	276	-	gene26265	14	1	NC_007324.6	CDS	1.07221	TY0A	TY0
rna31897	2295	-	gene26265	19	0.9474	NC_007324.6	CDS	1.9558	TY0A	TY0
rna31897	123	-	gene26265	11	0.9091	NC_007324.6	CDS	1.00525	TY0A	TY0
gene24561.t3	224	-	gene24561	11	1	NC_007319.6	CDS	1.08288	TY0A	TY0
rna29727	237	-	gene24561	23	1	NC_007319.6	CDS	1.17339	TY0A	TY0
rna29727	657	-	gene24561	11	1	NC_007319.6	CDS	1.63141	TY0A	TY0
rna29727	903	-	gene24561	29	0.931	NC_007319.6	CDS	1.89967	TY0A	TY0
rna29727	415	-	gene24561	12	0.9167	NC_007319.6	CDS	1.3675	TY0A	TY0
rna29727	154	-	gene24561	26	0.9231	NC_007319.6	CDS	1.08288	TY0A	TY0
rna29727	1068	-	gene24561	11	1	NC_007319.6	three_prime_UTR	2.57143	TY0A	TY0
rna29727	783	-	gene24561	13	0.9231	NC_007319.6	CDS	1.76881	TY0A	TY0
rna15265	1035	+	gene12872	11	1	NC_007308.6	three_prime_UTR	2.40565	TY0A	TY0
rna15265	1316	+	gene12872	15	1	NC_007308.6	three_prime_UTR	2.58601	TY0A	TY0
rna34821	172	-	gene28643	11	0.9091	NC_007327.6	CDS	1.30682	TY0A	TY0
rna34821	682	-	gene28643	17	1	NC_007327.6	three_prime_UTR	2.44934	TY0A	TY0
rna34821	463	-	gene28643	21	0.9048	NC_007327.6	CDS	1.96818	TY0A	TY0
rna37655	194	-	gene30935	26	0.9231	NC_007331.5	CDS	1.05937	TY0A	TY0
rna37655	440	-	gene30935	12	0.9167	NC_007331.5	CDS	1.51577	TY0A	TY0
rna37655	274	-	gene30935	21	0.9048	NC_007331.5	CDS	1.20779	TY0A	TY0
rna37655	260	-	gene30935	20	1	NC_007331.5	CDS	1.18182	TY0A	TY0
rna11978	340	-	gene10031	32	1	NC_007306.6	CDS	1.19074	TY0A	TY0
rna11978	1098	-	gene10031	20	0.95	NC_007306.6	CDS	1.79569	TY0A	TY0
rna11978	1155	-	gene10031	11	1	NC_007306.6	CDS	1.84118	TY0A	TY0
rna11978	1186	-	gene10031	58	0.9483	NC_007306.6	CDS	1.86592	TY0A	TY0
rna11978	206	-	gene10031	13	0.9231	NC_007306.6	CDS	1.0838	TY0A	TY0
rna11978	217	-	gene10031	29	0.931	NC_007306.6	CDS	1.09258	TY0A	TY0
rna11978	1226	-	gene10031	41	0.9756	NC_007306.6	CDS	1.89785	TY0A	TY0
rna11978	428	-	gene10031	13	1	NC_007306.6	CDS	1.26097	TY0A	TY0
rna11978	1316	-	gene10031	11	1	NC_007306.6	CDS	1.96967	TY0A	TY0
rna11978	1198	-	gene10031	32	0.9688	NC_007306.6	CDS	1.8755	TY0A	TY0
gene4007.t4	2309	-	gene4007	12	0.9167	NC_007301.6	three_prime_UTR	2.94491	TY0A	TY0
gene4007.t5	1396	-	gene4007	35	1	NC_007301.6	three_prime_UTR	2.07847	TY0A	TY0
gene4007.t5	601	-	gene4007	24	0.9583	NC_007301.6	CDS	1.1067	TY0A	TY0
gene4007.t5	1271	-	gene4007	17	1	NC_007301.6	CDS	1.93797	TY0A	TY0
gene4007.t5	2066	-	gene4007	17	1	NC_007301.6	three_prime_UTR	2.78897	TY0A	TY0
gene4007.t5	752	-	gene4007	26	0.9231	NC_007301.6	CDS	1.29404	TY0A	TY0
gene4007.t5	759	-	gene4007	11	1	NC_007301.6	CDS	1.30273	TY0A	TY0
gene4007.t5	1531	-	gene4007	35	0.9429	NC_007301.6	three_prime_UTR	2.22163	TY0A	TY0
gene4007.t5	2013	-	gene4007	22	0.9545	NC_007301.6	three_prime_UTR	2.73277	TY0A	TY0
gene4007.t5	1581	-	gene4007	28	0.9286	NC_007301.6	three_prime_UTR	2.27466	TY0A	TY0
gene4007.t5	661	-	gene4007	17	1	NC_007301.6	CDS	1.18114	TY0A	TY0
gene4007.t5	493	-	gene4007	12	1	NC_007301.6	five_prime_UTR	0.959064	TY0A	TY0
gene4007.t5	1861	-	gene4007	44	0.9318	NC_007301.6	three_prime_UTR	2.57158	TY0A	TY0
gene4007.t5	1859	-	gene4007	48	0.9167	NC_007301.6	three_prime_UTR	2.56946	TY0A	TY0
gene4007.t5	1174	-	gene4007	34	0.9706	NC_007301.6	CDS	1.81762	TY0A	TY0
gene4007.t5	492	-	gene4007	14	1	NC_007301.6	five_prime_UTR	0.957115	TY0A	TY0
rna23665	2852	-	gene19818	15	1	NC_007315.6	CDS	1.97576	TY0A	TY0
rna28831	731	-	gene23809	532	0.9605	NC_007318.6	three_prime_UTR	2.49606	TY0A	TY0
rna28831	47	-	gene23809	540	0.9926	NC_007318.6	five_prime_UTR	0.403509	TY0A	TY0
rna28831	732	-	gene23809	515	0.9631	NC_007318.6	three_prime_UTR	2.5	TY0A	TY0
rna28831	519	-	gene23809	287	0.9477	NC_007318.6	CDS	1.82582	TY0A	TY0
rna28831	769	-	gene23809	38	0.9737	NC_007318.6	three_prime_UTR	2.64567	TY0A	TY0
rna28831	312	-	gene23809	357	0.9272	NC_007318.6	CDS	1.40164	TY0A	TY0
rna28831	375	-	gene23809	33	0.9091	NC_007318.6	CDS	1.53074	TY0A	TY0
rna28831	228	-	gene23809	422	0.9479	NC_007318.6	CDS	1.22951	TY0A	TY0
gene23809.t1	288	-	gene23809	29	0.9655	NC_007318.6	CDS	1.17391	TY0A	TY0
gene23809.t1	662	-	gene23809	75	0.9733	NC_007318.6	three_prime_UTR	2.34807	TY0A	TY0
gene23809.t1	243	-	gene23809	16	1	NC_007318.6	CDS	1.02341	TY0A	TY0
gene23809.t1	663	-	gene23809	74	0.973	NC_007318.6	three_prime_UTR	2.35083	TY0A	TY0
gene23809.t1	159	-	gene23809	12	1	NC_007318.6	five_prime_UTR	0.675214	TY0A	TY0
gene23809.t1	858	-	gene23809	18	1	NC_007318.6	three_prime_UTR	2.8895	TY0A	TY0
gene23809.t1	450	-	gene23809	32	0.9375	NC_007318.6	CDS	1.71572	TY0A	TY0
gene23809.t2	757	-	gene23809	354	0.9379	NC_007318.6	CDS	1.89869	TY0A	TY0
gene23809.t2	466	-	gene23809	433	0.9561	NC_007318.6	CDS	1.55185	TY0A	TY0
gene23809.t2	550	-	gene23809	355	0.9493	NC_007318.6	CDS	1.65197	TY0A	TY0
gene23809.t2	1007	-	gene23809	50	0.96	NC_007318.6	three_prime_UTR	2.45304	TY0A	TY0
gene23809.t2	969	-	gene23809	561	0.9447	NC_007318.6	three_prime_UTR	2.34807	TY0A	TY0
gene23809.t2	970	-	gene23809	546	0.9432	NC_007318.6	three_prime_UTR	2.35083	TY0A	TY0
gene23809.t2	988	-	gene23809	635	0.9087	NC_007318.6	three_prime_UTR	2.40055	TY0A	TY0
gene23809.t2	47	-	gene23809	37	1	NC_007318.6	CDS	1.05244	TY0A	TY0
gene18179.t1	726	+	gene18179	14	1	NC_007313.6	CDS	1.63043	TY0A	TY0
gene18179.t1	1193	+	gene18179	28	0.9286	NC_007313.6	three_prime_UTR	2.53799	TY0A	TY0
gene18179.t1	1320	+	gene18179	15	0.9333	NC_007313.6	three_prime_UTR	2.92401	TY0A	TY0
gene18179.t1	1263	+	gene18179	15	0.9333	NC_007313.6	three_prime_UTR	2.75076	TY0A	TY0
gene18179.t1	575	+	gene18179	11	1	NC_007313.6	CDS	1.43734	TY0A	TY0
gene18179.t1	1008	+	gene18179	12	1	NC_007313.6	CDS	1.99105	TY0A	TY0
rna21752	892	+	gene18179	37	0.973	NC_007313.6	CDS	1.86573	TY0A	TY0
rna21752	1245	+	gene18179	26	1	NC_007313.6	three_prime_UTR	2.79935	TY0A	TY0
rna21752	1085	+	gene18179	21	0.9048	NC_007313.6	three_prime_UTR	2.28155	TY0A	TY0
rna21752	922	+	gene18179	21	0.9048	NC_007313.6	CDS	1.90409	TY0A	TY0
rna21752	705	+	gene18179	25	1	NC_007313.6	CDS	1.6266	TY0A	TY0
rna21752	396	+	gene18179	41	0.9024	NC_007313.6	CDS	1.23146	TY0A	TY0
rna21752	458	+	gene18179	11	0.9091	NC_007313.6	CDS	1.31074	TY0A	TY0
rna21752	708	+	gene18179	30	1	NC_007313.6	CDS	1.63043	TY0A	TY0
rna21752	460	+	gene18179	28	1	NC_007313.6	CDS	1.3133	TY0A	TY0
rna21752	291	+	gene18179	47	0.9787	NC_007313.6	CDS	1.09719	TY0A	TY0
rna21752	341	+	gene18179	17	0.9412	NC_007313.6	CDS	1.16113	TY0A	TY0
rna24571	3191	-	gene20524	11	0.9091	NC_007316.6	three_prime_UTR	2.3935	TY0A	TY0
rna24571	3389	-	gene20524	18	0.9444	NC_007316.6	three_prime_UTR	2.7509	TY0A	TY0
rna24571	2574	-	gene20524	11	0.9091	NC_007316.6	CDS	1.86389	TY0A	TY0
rna24571	2910	-	gene20524	15	1	NC_007316.6	CDS	1.9788	TY0A	TY0
rna3608	3572	-	gene3013	14	1	NC_007301.6	CDS	1.99637	TY0A	TY0
rna3608	4433	-	gene3013	14	1	NC_007301.6	three_prime_UTR	2.62142	TY0A	TY0
rna3608	3464	-	gene3013	14	1	NC_007301.6	CDS	1.96624	TY0A	TY0
rna3608	3461	-	gene3013	11	1	NC_007301.6	CDS	1.9654	TY0A	TY0
rna11170	417	-	gene9372	14	0.9286	NC_007305.6	CDS	1.26531	TY0A	TY0
rna11170	966	-	gene9372	28	0.9643	NC_007305.6	CDS	1.61543	TY0A	TY0
rna11170	1902	-	gene9372	31	1	NC_007305.6	three_prime_UTR	2.38161	TY0A	TY0
rna11170	588	-	gene9372	23	0.913	NC_007305.6	CDS	1.37436	TY0A	TY0
rna11170	1249	-	gene9372	28	1	NC_007305.6	CDS	1.79592	TY0A	TY0
rna11170	1189	-	gene9372	29	0.931	NC_007305.6	CDS	1.75765	TY0A	TY0
rna33170	2740	-	gene27364	17	1	NC_007325.6	three_prime_UTR	2.65491	TY0A	TY0
rna33170	1590	-	gene27364	18	1	NC_007325.6	three_prime_UTR	2.02095	TY0A	TY0
rna33170	2544	-	gene27364	14	1	NC_007325.6	three_prime_UTR	2.54686	TY0A	TY0
rna33170	2527	-	gene27364	15	0.9333	NC_007325.6	three_prime_UTR	2.53749	TY0A	TY0
rna33170	2934	-	gene27364	16	0.9375	NC_007325.6	three_prime_UTR	2.76185	TY0A	TY0
rna33170	2050	-	gene27364	11	0.9091	NC_007325.6	three_prime_UTR	2.27453	TY0A	TY0
rna33170	1648	-	gene27364	12	1	NC_007325.6	three_prime_UTR	2.05292	TY0A	TY0
rna33170	1389	-	gene27364	13	0.9231	NC_007325.6	CDS	1.89548	TY0A	TY0
gene20804.t1	1174	+	gene20804	13	0.9231	NC_007316.6	three_prime_UTR	2.41028	TY0A	TY0
gene20804.t1	1415	+	gene20804	14	0.9286	NC_007316.6	three_prime_UTR	2.59509	TY0A	TY0
gene20804.t1	1117	+	gene20804	38	0.9474	NC_007316.6	three_prime_UTR	2.36656	TY0A	TY0
gene20804.t1	726	+	gene20804	33	0.9394	NC_007316.6	three_prime_UTR	2.06672	TY0A	TY0
gene20804.t1	1883	+	gene20804	58	0.931	NC_007316.6	three_prime_UTR	2.95399	TY0A	TY0
gene20804.t1	1791	+	gene20804	40	0.975	NC_007316.6	three_prime_UTR	2.88344	TY0A	TY0
gene20804.t2	1767	+	gene20804	12	0.9167	NC_007316.6	three_prime_UTR	2.95629	TY0A	TY0
gene20804.t2	1771	+	gene20804	14	1	NC_007316.6	three_prime_UTR	2.95936	TY0A	TY0
gene20804.t2	1672	+	gene20804	11	1	NC_007316.6	three_prime_UTR	2.88344	TY0A	TY0
rna14552	566	+	gene12132	12	0.9167	NC_007308.6	CDS	1.72881	TY0A	TY0
rna23397	7671	-	gene19582	21	1	NC_007314.5	three_prime_UTR	2.98553	TY0A	TY0
rna23397	6870	-	gene19582	12	0.9167	NC_007314.5	three_prime_UTR	2.84242	TY0A	TY0
rna23397	6263	-	gene19582	11	0.9091	NC_007314.5	three_prime_UTR	2.73396	TY0A	TY0
rna23397	6570	-	gene19582	12	1	NC_007314.5	three_prime_UTR	2.78882	TY0A	TY0
rna23397	6854	-	gene19582	19	0.9474	NC_007314.5	three_prime_UTR	2.83956	TY0A	TY0
rna23397	6063	-	gene19582	11	1	NC_007314.5	three_prime_UTR	2.69823	TY0A	TY0
rna31189	9218	+	gene25676	17	0.9412	NC_007320.6	three_prime_UTR	2.19098	TY0A	TY0
rna31572	2140	+	gene25994	13	1	NC_007324.6	three_prime_UTR	2.87834	TY0A	TY0
rna30585	3709	+	gene25199	15	0.9333	NC_007320.6	three_prime_UTR	2.86743	TY0A	TY0
rna30585	416	+	gene25199	16	1	NC_007320.6	CDS	1.19823	TY0A	TY0
rna30585	929	+	gene25199	17	1	NC_007320.6	CDS	1.45057	TY0A	TY0
rna30585	3900	+	gene25199	21	1	NC_007320.6	three_prime_UTR	2.96712	TY0A	TY0
rna30585	3858	+	gene25199	23	0.9565	NC_007320.6	three_prime_UTR	2.9452	TY0A	TY0
rna30585	3442	+	gene25199	21	0.9048	NC_007320.6	three_prime_UTR	2.72808	TY0A	TY0
rna30585	2286	+	gene25199	15	0.9333	NC_007320.6	three_prime_UTR	2.12474	TY0A	TY0
rna30585	3444	+	gene25199	17	1	NC_007320.6	three_prime_UTR	2.72912	TY0A	TY0
rna30585	198	+	gene25199	18	1	NC_007320.6	CDS	1.091	TY0A	TY0
rna30585	3859	+	gene25199	32	0.9375	NC_007320.6	three_prime_UTR	2.94572	TY0A	TY0
rna30585	3441	+	gene25199	27	0.9259	NC_007320.6	three_prime_UTR	2.72756	TY0A	TY0
rna30585	2167	+	gene25199	34	0.9412	NC_007320.6	three_prime_UTR	2.06263	TY0A	TY0
rna30585	2449	+	gene25199	30	0.9333	NC_007320.6	three_prime_UTR	2.20981	TY0A	TY0
rna30585	3165	+	gene25199	22	0.9091	NC_007320.6	three_prime_UTR	2.58351	TY0A	TY0
rna30585	121	+	gene25199	11	0.9091	NC_007320.6	CDS	1.05312	TY0A	TY0
rna6728	745	-	gene5611	133	0.9173	NC_007303.6	CDS	1.83689	TY0A	TY0
rna6728	293	-	gene5611	65	0.9385	NC_007303.6	five_prime_UTR	0.935897	TY0A	TY0
rna6728	1492	-	gene5611	27	1	NC_007303.6	three_prime_UTR	2.70576	TY0A	TY0
rna6728	1488	-	gene5611	42	0.9762	NC_007303.6	three_prime_UTR	2.70149	TY0A	TY0
rna6728	361	-	gene5611	21	0.9524	NC_007303.6	CDS	1.09126	TY0A	TY0
rna6728	1368	-	gene5611	91	0.9121	NC_007303.6	three_prime_UTR	2.57356	TY0A	TY0
rna6728	757	-	gene5611	143	0.979	NC_007303.6	CDS	1.86019	TY0A	TY0
rna6728	883	-	gene5611	24	1	NC_007303.6	three_prime_UTR	2.0565	TY0A	TY0
rna6728	455	-	gene5611	15	1	NC_007303.6	CDS	1.27379	TY0A	TY0
rna7866	879	-	gene6654	27	0.9259	NC_007303.6	CDS	1.60906	TY0A	TY0
rna7866	2447	-	gene6654	50	0.96	NC_007303.6	three_prime_UTR	2.98305	TY0A	TY0
rna7866	935	-	gene6654	35	0.9143	NC_007303.6	CDS	1.70302	TY0A	TY0
rna7866	985	-	gene6654	20	0.95	NC_007303.6	CDS	1.78691	TY0A	TY0
rna7866	1597	-	gene6654	49	0.9184	NC_007303.6	three_prime_UTR	2.35667	TY0A	TY0
rna7866	1290	-	gene6654	20	0.95	NC_007303.6	three_prime_UTR	2.13043	TY0A	TY0
rna7866	2021	-	gene6654	31	1	NC_007303.6	three_prime_UTR	2.66912	TY0A	TY0
rna7866	1297	-	gene6654	23	1	NC_007303.6	three_prime_UTR	2.13559	TY0A	TY0
rna7866	623	-	gene6654	31	0.9355	NC_007303.6	CDS	1.17953	TY0A	TY0
rna7866	1019	-	gene6654	23	0.913	NC_007303.6	CDS	1.84396	TY0A	TY0
rna7866	183	-	gene6654	19	0.9474	NC_007303.6	five_prime_UTR	0.354086	TY0A	TY0
rna7866	983	-	gene6654	16	1	NC_007303.6	CDS	1.78356	TY0A	TY0
rna7866	619	-	gene6654	39	0.9744	NC_007303.6	CDS	1.17282	TY0A	TY0
rna7866	617	-	gene6654	25	1	NC_007303.6	CDS	1.16946	TY0A	TY0
rna7866	618	-	gene6654	26	0.9231	NC_007303.6	CDS	1.17114	TY0A	TY0
rna14374	915	-	gene11998	14	0.9286	NC_007308.6	CDS	1.58303	TY0A	TY0
rna14374	1299	-	gene11998	11	0.9091	NC_007308.6	CDS	1.86149	TY0A	TY0
rna38602	1021	-	gene31772	26	0.9615	NC_007331.5	CDS	1.86784	TY0A	TY0
rna38602	1028	-	gene31772	15	1	NC_007331.5	CDS	1.87431	TY0A	TY0
rna38602	138	-	gene31772	15	0.9333	NC_007331.5	CDS	1.05176	TY0A	TY0
rna38602	1360	-	gene31772	32	1	NC_007331.5	three_prime_UTR	2.6	TY0A	TY0
rna3384	709	+	gene2834	11	1	NC_007301.6	CDS	1.19082	TY0A	TY0
rna3384	2383	+	gene2834	11	0.9091	NC_007301.6	CDS	1.73967	TY0A	TY0
rna3384	3244	+	gene2834	17	0.9412	NC_007301.6	three_prime_UTR	2.04925	TY0A	TY0
rna3384	2844	+	gene2834	25	0.96	NC_007301.6	CDS	1.89082	TY0A	TY0
rna3384	3276	+	gene2834	26	0.9231	NC_007301.6	three_prime_UTR	2.07313	TY0A	TY0
rna3384	2845	+	gene2834	21	1	NC_007301.6	CDS	1.89115	TY0A	TY0
rna3384	2249	+	gene2834	13	0.9231	NC_007301.6	CDS	1.69574	TY0A	TY0
rna3384	2629	+	gene2834	19	1	NC_007301.6	CDS	1.82033	TY0A	TY0
rna3384	2623	+	gene2834	23	0.9565	NC_007301.6	CDS	1.81836	TY0A	TY0
rna3384	2370	+	gene2834	13	1	NC_007301.6	CDS	1.73541	TY0A	TY0
rna3384	2122	+	gene2834	28	0.9643	NC_007301.6	CDS	1.6541	TY0A	TY0
rna3384	2210	+	gene2834	18	1	NC_007301.6	CDS	1.68295	TY0A	TY0
rna3384	4334	+	gene2834	32	0.9375	NC_007301.6	three_prime_UTR	2.86269	TY0A	TY0
rna3384	4332	+	gene2834	38	0.9211	NC_007301.6	three_prime_UTR	2.86119	TY0A	TY0
rna3384	2126	+	gene2834	14	1	NC_007301.6	CDS	1.65541	TY0A	TY0
rna3384	1821	+	gene2834	12	0.9167	NC_007301.6	CDS	1.55541	TY0A	TY0
rna3384	3913	+	gene2834	11	1	NC_007301.6	three_prime_UTR	2.54851	TY0A	TY0
[truncated: 207,599+ more rows]
